# Supplementary material for: Mass Spectrometry-based Absolute Quantification of 20S Proteasome Status for Controlled Ex-vivo Expansion of Human Adipose-derived Mesenchymal Stromal/Stem Cells
Source: Mol Cell Proteomics. 2019 Jan 30;18(4):744–59. doi: 10.1074/mcp.RA118.000958 (PMC6442357; doi:10.1074/mcp.RA118.000958)
Supplement: Peptides sequences, SRM transitions, and voltages applied for the LC-SRM analysis of 20S Proteasome using AQUA peptides [file 139223_1_supp_270966_plj899.xlsx]

## Sheet: Table_AQUA
Protein	Peptide sequence	charge precursor	fragment ion	m/z (Q1)	m/z (Q3)	DT (msec)	DP (V)	EP (V)	CE (V)	CXP (V)	RT (min)
α3	LLDEVFFSEK	2	y5	613.82	657.32	80	60	10	26	25	22.4
α3	LLDEVFFSEK	2	y6	613.82	756.39	80	60	10	32	25	22.4
α3	LLDEVFFSEK	2	y8	613.82	1000.46	80	60	10	26	25	22.4
α3	LLDEVFFSEK(13C6, 15N2)	2	y5	617.826	665.338	80	60	10	26	25	22.4
α3	LLDEVFFSEK(13C6, 15N2)	2	y6	617.826	764.407	80	60	10	32	25	22.4
α3	LLDEVFFSEK(13C6, 15N2)	2	y8	617.826	1008.48	80	60	10	26	25	22.4
α4	ALLEVVQSGGK	2	y6	550.82	575.31	80	60	10	26	25	17.7
α4	ALLEVVQSGGK	2	y8	550.82	803.426	80	60	10	29	25	17.7
α4	ALLEVVQSGGK	2	y9	550.82	916.51	80	60	10	26	25	17.7
α4	ALLEVVQSGGK(13C6, 15N2)	2	y6	554.827	554.827	80	60	10	26	25	17.7
α4	ALLEVVQSGGK(13C6, 15N2)	2	y8	554.827	811.44	80	60	10	29	25	17.7
α4	ALLEVVQSGGK(13C6, 15N2)	2	y9	554.827	924.524	80	60	10	26	25	17.7
β6	GAVYSFDPVGSYQR	2	y7	773.37	806.415	80	60	10	45	25	22.5
β6	GAVYSFDPVGSYQR	2	y8	773.37	921.44	80	60	10	36	25	22.5
β6	GAVYSFDPVGSYQR	2	y10	773.37	1155.54	80	60	10	39	25	22.5
β6	GAVYSFDPVGSYQR(13C6, 15N4)	2	y7	778.375	816.424	80	60	10	45	25	22.5
β6	GAVYSFDPVGSYQR(13C6, 15N4)	2	y8	778.375	931.451	80	60	10	36	25	22.5
β6	GAVYSFDPVGSYQR(13C6, 15N4)	2	y10	778.375	1165.55	80	60	10	39	25	22.5
β7	AIHSWLTR	2	y5	492.275	575.33	80	60	10	33	25	20.2
β7	AIHSWLTR	2	y6	492.275	662.36	80	60	10	30	25	20.2
β7	AIHSWLTR	2	y4	492.275	799.42	80	60	10	30	25	20.2
β7	AIHSWLTR(13C6, 15N4)	2	y5	497.279	585.338	80	60	10	33	25	20.2
β7	AIHSWLTR(13C6, 15N4)	2	y6	497.279	672.368	80	60	10	30	25	20.2
β7	AIHSWLTR(13C6, 15N4)	2	y4	497.279	809.428	80	60	10	30	25	20.2
β5	VSSDNVADLHEK	3	(y10)2+	438.549	564.27	100	60	10	20	25	14.5
β5	VSSDNVADLHEK	3	(y11)2+	438.549	607.786	100	60	10	20	25	14.5
β5	VSSDNVADLHEK	3	y6	438.549	712.362	100	60	10	23	25	14.5
β5	VSSDNVADLHEK(13C6, 15N2)	3	(y10)2+	441.221	568.277	100	60	10	20	25	14.5
β5	VSSDNVADLHEK(13C6, 15N2)	3	(y11)2+	441.221	611.793	100	60	10	20	25	14.5
β5	VSSDNVADLHEK(13C6, 15N2)	3	y6	441.221	720.377	100	60	10	23	25	14.5
β1	LAAIAESGVER	2	y6	558.31	676.33	100	60	10	30	25	18.3
β1	LAAIAESGVER	2	y7	558.31	747.36	100	60	10	30	25	18.3
β1	LAAIAESGVER	2	y9	558.31	931.48	100	60	10	30	25	18.3
β1	LAAIAESGVER(13C6, 15N4)	2	y6	563.311	686.334	100	60	10	30	25	18.3
β1	LAAIAESGVER(13C6, 15N4)	2	y7	563.311	757.371	100	60	10	30	25	18.3
β1	LAAIAESGVER(13C6, 15N4)	2	y9	563.311	941.493	100	60	10	30	25	18.3
β2	DGIVLGADTR	2	y5	508.772	519.252	100	60	10	24	25	19.9
β2	DGIVLGADTR	2	y6	508.772	632.336	100	60	10	27	25	19.9
β2	DGIVLGADTR	2	y7	508.772	731.405	100	60	10	24	25	19.9
β2	DGIVLGADTR(13C6, 15N4)	2	y5	513.777	529.26	100	60	10	24	25	19.9
β2	DGIVLGADTR(13C6, 15N4)	2	y6	513.777	642.344	100	60	10	27	25	19.9
β2	DGIVLGADTR(13C6, 15N4)	2	y7	513.777	741.413	100	60	10	24	25	19.9
β5i	FQHGVIAAVDSR	2	y7	650.344	731.405	100	60	10	40	25	14.9
β5i	FQHGVIAAVDSR	2	y9	650.344	887.495	100	60	10	40	25	14.9
β5i	FQHGVIAAVDSR	2	(y10)2+	650.344	512.78	100	60	10	40	25	14.9
β5i	FQHGVIAAVDSR(13C6, 15N4)	2	y7	655.348	741.413	100	60	10	40	25	14.9
β5i	FQHGVIAAVDSR(13C6, 15N4)	2	y9	655.348	897.503	100	60	10	40	25	14.9
β5i	FQHGVIAAVDSR(13C6, 15N4)	2	(y10)2+	655.348	517.785	100	60	10	40	25	14.9
β1i	VILGNELPK	2	y5	491.8	600.335	100	60	10	24	25	17.5
β1i	VILGNELPK	2	y6	491.8	657.357	100	60	10	24	25	17.5
β1i	VILGNELPK	2	y7	491.8	770.441	100	60	10	24	25	17.5
β1i	VILGNELPK(13C6, 15N2)	2	y5	495.808	608.349	100	60	10	24	25	17.5
β1i	VILGNELPK(13C6, 15N2)	2	y6	495.808	665.371	100	60	10	24	25	17.5
β1i	VILGNELPK(13C6, 15N2)	2	y7	495.808	778.455	100	60	10	24	25	17.5
β2i	IHFIAPK	2	y5	413.253	575.355	100	60	10	23	25	14.8
β2i	IHFIAPK	2	(y6)2+	413.253	356.711	100	60	10	23	25	14.8
β2i	IHFIAPK	2	b2	413.253	251.15	100	60	10	23	25	14.8
β2i	IHFIAPK(13C6, 15N2)	2	y5	417.26	583.369	100	60	10	23	25	14.8
β2i	IHFIAPK(13C6, 15N2)	2	(y6)2+	417.26	360.718	100	60	10	23	25	14.8
β2i	IHFIAPK(13C6, 15N2)	2	b2	417.26	251.15	100	60	10	23	25	14.8
