# Supplementary material for: Mass Spectrometry-based Absolute Quantification of 20S Proteasome Status for Controlled Ex-vivo Expansion of Human Adipose-derived Mesenchymal Stromal/Stem Cells
Source: Mol Cell Proteomics. 2019 Jan 30;18(4):744–59. doi: 10.1074/mcp.RA118.000958 (PMC6442357; doi:10.1074/mcp.RA118.000958)
Supplement: Peptides sequences, SRM transitions, and voltages applied for the LC-SRM analysis of 20S Proteasome using isotope-labeled whole proteasome complex [file 139223_1_supp_270967_plj899.xlsx]

## Sheet: Table_quality heavy sP & iP20S
Protein	Peptide sequence	charge precursor	fragment ion	m/z (Q1)	m/z (Q3)	DT (msec)	DP (V)	EP (V)	CE (V)	CXP (V)
α3	LLDEVFFSEK	2	y5	613.82	657.32	80	60	10	26	25
α3	LLDEVFFSEK	2	y6	613.82	756.39	80	60	10	32	25
α3	LLDEVFFSEK	2	y8	613.82	1000.46	80	60	10	26	25
α3	LLDEVFFSEK(13C6)	2	y5	616.829	663.344	80	60	10	26	25
α3	LLDEVFFSEK(13C6)	2	y6	616.829	762.413	80	60	10	32	25
α3	LLDEVFFSEK(13C6)	2	y8	616.829	1006.48	80	60	10	26	25
α4	ALLEVVQSGGK	2	y6	550.82	575.31	80	60	10	26	25
α4	ALLEVVQSGGK	2	y8	550.82	803.426	80	60	10	29	25
α4	ALLEVVQSGGK	2	y9	550.82	916.51	80	60	10	26	25
α4	ALLEVVQSGGK(13C6)	2	y6	553.829	581.335	80	60	10	26	25
α4	ALLEVVQSGGK(13C6)	2	y8	553.829	809.446	80	60	10	29	25
α4	ALLEVVQSGGK(13C6)	2	y9	553.829	922.53	80	60	10	26	25
β6	GAVYSFDPVGSYQR	2	y7	773.37	806.415	80	60	10	45	25
β6	GAVYSFDPVGSYQR	2	y8	773.37	921.44	80	60	10	36	25
β6	GAVYSFDPVGSYQR	2	y10	773.37	1155.54	80	60	10	39	25
β6	GAVYSFDPVGSYQR(13C6)	2	y7	776.381	812.436	80	60	10	45	25
β6	GAVYSFDPVGSYQR(13C6)	2	y8	776.381	927.463	80	60	10	36	25
β6	GAVYSFDPVGSYQR(13C6)	2	y10	776.381	1161.56	80	60	10	39	25
β7	AIHSWLTR	2	y5	492.275	575.33	80	60	10	33	25
β7	AIHSWLTR	2	y6	492.275	662.36	80	60	10	30	25
β7	AIHSWLTR	2	y4	492.275	799.42	80	60	10	30	25
β7	AIHSWLTR(13C6)	2	y5	495.285	581.35	80	60	10	33	25
β7	AIHSWLTR(13C6)	2	y6	495.285	668.38	80	60	10	30	25
β7	AIHSWLTR(13C6)	2	y4	495.285	805.44	80	60	10	30	25
β5	VSSDNVADLHEK	3	(y10)2+	438.549	564.27	100	60	10	20	25
β5	VSSDNVADLHEK	3	(y11)2+	438.549	607.786	100	60	10	20	25
β5	VSSDNVADLHEK	3	y6	438.549	712.362	100	60	10	23	25
β5	VSSDNVADLHEK(13C6)	3	(y10)2+	440.556	567.28	100	60	10	20	25
β5	VSSDNVADLHEK(13C6)	3	(y11)2+	440.556	610.796	100	60	10	20	25
β5	VSSDNVADLHEK(13C6)	3	y6	440.556	718.383	100	60	10	23	25
β1	LAAIAESGVER	2	y6	558.31	676.33	100	60	10	30	25
β1	LAAIAESGVER	2	y7	558.31	747.36	100	60	10	30	25
β1	LAAIAESGVER	2	y9	558.31	931.48	100	60	10	30	25
β1	LAAIAESGVER(13C6)	2	y6	561.317	682.346	100	60	10	30	25
β1	LAAIAESGVER(13C6)	2	y7	561.317	753.383	100	60	10	30	25
β1	LAAIAESGVER(13C6)	2	y9	561.317	937.504	100	60	10	30	25
β2	DGIVLGADTR	2	y5	508.772	519.252	100	60	10	24	25
β2	DGIVLGADTR	2	y6	508.772	632.336	100	60	10	27	25
β2	DGIVLGADTR	2	y7	508.772	731.405	100	60	10	24	25
β2	DGIVLGADTR(13C6)	2	y5	511.783	525.272	100	60	10	24	25
β2	DGIVLGADTR(13C6)	2	y6	511.783	638.356	100	60	10	27	25
β2	DGIVLGADTR(13C6)	2	y7	511.783	737.425	100	60	10	24	25
β5i	FQHGVIAAVDSR	2	y7	650.344	731.405	100	60	10	40	25
β5i	FQHGVIAAVDSR	2	y9	650.344	887.495	100	60	10	40	25
β5i	FQHGVIAAVDSR	2	y10	650.344	1024.55	100	60	10	40	25
β5i	FQHGVIAAVDSR(13C6)	2	y7	653.354	737.425	100	60	10	40	25
β5i	FQHGVIAAVDSR(13C6)	2	y9	653.354	893.515	100	60	10	40	25
β5i	FQHGVIAAVDSR(13C6)	2	y10	653.354	1030.57	100	60	10	40	25
β1i	VILGNELPK	2	y5	491.8	600.335	100	60	10	24	25
β1i	VILGNELPK	2	y6	491.8	657.357	100	60	10	24	25
β1i	VILGNELPK	2	y7	491.8	770.441	100	60	10	24	25
β1i	VILGNELPK(13C6)	2	y5	494.811	606.355	100	60	10	24	25
β1i	VILGNELPK(13C6)	2	y6	494.811	663.377	100	60	10	24	25
β1i	VILGNELPK(13C6)	2	y7	494.811	776.461	100	60	10	24	25
β2i	IHFIAPK	2	y5	413.253	575.355	100	60	10	23	25
β2i	IHFIAPK	2	y6	413.253	712.414	100	60	10	23	25
β2i	IHFIAPK	2	b5	413.253	582.34	100	60	10	23	25
β2i	IHFIAPK(13C6)	2	y5	416.263	581.375	100	60	10	23	25
β2i	IHFIAPK(13C6)	2	y6	416.263	718.434	100	60	10	23	25
β2i	IHFIAPK(13C6)	2	b5	416.263	588.36	100	60	10	23	25
