# Supplementary material for: Mass Spectrometry-based Absolute Quantification of 20S Proteasome Status for Controlled Ex-vivo Expansion of Human Adipose-derived Mesenchymal Stromal/Stem Cells
Source: Mol Cell Proteomics. 2019 Jan 30;18(4):744–59. doi: 10.1074/mcp.RA118.000958 (PMC6442357; doi:10.1074/mcp.RA118.000958)
Supplement: Peptides sequences, SRM transitions, and voltages applied for the LC-SRM analysis of 20S Proteasome using isotope-labeled whole proteasome complex [file 139223_1_supp_270968_plj8zz.xlsx]

## Sheet: Table_SILAC_def
Protein	Peptide sequence	charge precursor	fragment ion	m/z (Q1)	m/z (Q3)	DT (msec)	DP (V)	EP (V)	CE (V)	CXP (V)	Method #	Dosage of
α1	AINQGGLTSVAVR	2	y9	643.365	859.5	25	130	10	32.4	14	1	Total 20S Proteasome
α1	AINQGGLTSVAVR	2	y6	643.365	632.373	25	130	10	38.4	14	1	Total 20S Proteasome
α1	AINQGGLTSVAVR	2	y5	643.365	531.325	25	130	10	35.4	14	1	Total 20S Proteasome
α1	AINQGGLTSVAVR (13C6)	2	y9	646.375	865.52	25	130	10	32.4	14	1	Total 20S Proteasome
α1	AINQGGLTSVAVR (13C6)	2	y6	646.375	638.393	25	130	10	38.4	14	1	Total 20S Proteasome
α1	AINQGGLTSVAVR (13C6)	2	y5	646.375	537.345	25	130	10	35.4	14	1	Total 20S Proteasome
α2	SILYDER	2	y5	448.23	695.336	25	130	10	18.3	14	1 and 2	Total 20S Proteasome
α2	SILYDER	2	y4	448.23	582.252	25	130	10	21.3	14	1 and 2	Total 20S Proteasome
α2	SILYDER	2	y2	448.23	304.162	25	130	10	30.3	14	1 and 2	Total 20S Proteasome
α2	SILYDER (13C6)	2	y5	451.24	701.356	25	130	10	18.3	14	1 and 2	Total 20S Proteasome
α2	SILYDER (13C6)	2	y4	451.24	588.272	25	130	10	21.3	14	1 and 2	Total 20S Proteasome
α2	SILYDER (13C6)	2	y2	451.24	310.182	25	130	10	30.3	14	1 and 2	Total 20S Proteasome
α3	TTIFSPEGR	2	y7	504.261	805.42	25	130	10	21.5	14	1	Total 20S Proteasome
α3	TTIFSPEGR	2	y6	504.261	692.336	25	130	10	24.5	14	1	Total 20S Proteasome
α3	TTIFSPEGR	2	y5	504.261	545.268	25	130	10	24.5	14	1	Total 20S Proteasome
α3	TTIFSPEGR (13C6)	2	y7	507.272	811.44	25	130	10	21.5	14	1	Total 20S Proteasome
α3	TTIFSPEGR (13C6)	2	y6	507.272	698.356	25	130	10	24.5	14	1	Total 20S Proteasome
α3	TTIFSPEGR (13C6)	2	y5	507.272	551.288	25	130	10	24.5	14	1	Total 20S Proteasome
α4	RPFGISALIVGFDFDGTPR	3	b6	689.034	658.387	25	130	10	41.1	14	1	Product of PSMA7 gene
α4	RPFGISALIVGFDFDGTPR	3	b7	689.034	729.404	25	130	10	35.1	14	1	Product of PSMA7 gene
α4	RPFGISALIVGFDFDGTPR	3	b8	689.034	842.478	25	130	10	32.1	14	1	Product of PSMA7 gene
α4	RPFGISALIVGFDFDGTPR (13C6)	3	b6	693.047	664.407	25	130	10	41.1	14	1	Product of PSMA7 gene
α4	RPFGISALIVGFDFDGTPR (13C6)	3	b7	693.047	735.424	25	130	10	35.1	14	1	Product of PSMA7 gene
α4	RPFGISALIVGFDFDGTPR (13C6)	3	b8	693.047	848.498	25	130	10	32.1	14	1	Product of PSMA7 gene
α4	NYTDEAIETDDLTIK	2	y10	870.912	1118.58	25	130	10	37.2	14	1	Product of PSMA7 gene
α4	NYTDEAIETDDLTIK	2	y9	870.912	1047.54	25	130	10	34.2	14	1	Product of PSMA7 gene
α4	NYTDEAIETDDLTIK	2	y8	870.912	934.453	25	130	10	34.2	14	1	Product of PSMA7 gene
α4	NYTDEAIETDDLTIK (13C6)	2	y10	873.922	1124.6	25	130	10	37.2	14	1	Product of PSMA7 gene
α4	NYTDEAIETDDLTIK (13C6)	2	y9	873.922	1053.56	25	130	10	34.2	14	1	Product of PSMA7 gene
α4	NYTDEAIETDDLTIK (13C6)	2	y8	873.922	940.473	25	130	10	34.2	14	1	Product of PSMA7 gene
α4	ILNPEEIEK	2	y7	542.798	858.4	25	130	10	22.4	14	1	Product of PSMA7 gene
α4	ILNPEEIEK	2	y6	542.798	744.357	25	130	10	22.4	14	1	Product of PSMA7 gene
α4	ILNPEEIEK	2	b2	542.798	227.155	25	130	10	22.4	14	1	Product of PSMA7 gene
α4	ILNPEEIEK (13C6)	2	y7	545.808	864.42	25	130	10	22.4	14	1	Product of PSMA7 gene
α4	ILNPEEIEK (13C6)	2	y6	545.808	750.378	25	130	10	22.4	14	1	Product of PSMA7 gene
α4	ILNPEEIEK (13C6)	2	b2	545.808	227.155	25	130	10	22.4	14	1	Product of PSMA7 gene
α4/α4s	ALLEVVQSGGK	2	y9	550.819	916.51	25	130	10	27.1	14	1	Total 20S Proteasome
α4/α4s	ALLEVVQSGGK	2	y8	550.819	803.426	25	130	10	27.1	14	1	Total 20S Proteasome
α4/α4s	ALLEVVQSGGK	2	y6	550.819	575.315	25	130	10	27.1	14	1	Total 20S Proteasome
α4/α4s	ALLEVVQSGGK (13C6)	2	y9	553.829	922.53	25	130	10	27.1	14	1	Total 20S Proteasome
α4/α4s	ALLEVVQSGGK (13C6)	2	y8	553.829	809.446	25	130	10	27.1	14	1	Total 20S Proteasome
α4/α4s	ALLEVVQSGGK (13C6)	2	y6	553.829	581.335	25	130	10	27.1	14	1	Total 20S Proteasome
α4/α4s	AITVFSPDGHLFQVEYAQEAVK	3	(y20)2+	817.085	1133.04	25	130	10	36	14	1	Total 20S Proteasome
α4/α4s	AITVFSPDGHLFQVEYAQEAVK	3	(y17)2+	817.085	959.451	25	130	10	36	14	1	Total 20S Proteasome
α4/α4s	AITVFSPDGHLFQVEYAQEAVK	3	(y16)2+	817.085	915.935	25	130	10	36	14	1	Total 20S Proteasome
α4/α4s	AITVFSPDGHLFQVEYAQEAVK (13C6)	3	(y20)2+	819.091	1136.05	25	130	10	36	14	1	Total 20S Proteasome
α4/α4s	AITVFSPDGHLFQVEYAQEAVK (13C6)	3	(y17)2+	819.091	962.461	25	130	10	36	14	1	Total 20S Proteasome
α4/α4s	AITVFSPDGHLFQVEYAQEAVK (13C6)	3	(y16)2+	819.091	918.945	25	130	10	36	14	1	Total 20S Proteasome
α4/α4s	LTVEDPVTVEYITR	2	y7	817.935	881.483	25	130	10	41.3	14	1	Total 20S Proteasome
α4/α4s	LTVEDPVTVEYITR	2	y6	817.935	780.425	25	130	10	38.3	14	1	Total 20S Proteasome
α4/α4s	LTVEDPVTVEYITR	2	y5	817.935	681.337	25	130	10	32.3	14	1	Total 20S Proteasome
α4/α4s	LTVEDPVTVEYITR (13C6)	2	y7	820.945	887.503	25	130	10	41.3	14	1	Total 20S Proteasome
α4/α4s	LTVEDPVTVEYITR (13C6)	2	y6	820.945	786.445	25	130	10	38.3	14	1	Total 20S Proteasome
α4/α4s	LTVEDPVTVEYITR (13C6)	2	y5	820.945	687.357	25	130	10	32.3	14	1	Total 20S Proteasome
α5	GVNTFSPEGR	2	y7	532.262	793.384	25	130	10	26.1	14	2	Total 20S Proteasome
α5	GVNTFSPEGR	2	y6	532.262	692.336	25	130	10	26.1	14	2	Total 20S Proteasome
α5	GVNTFSPEGR	2	y5	532.262	545.268	25	130	10	26.1	14	2	Total 20S Proteasome
α5	GVNTFSPEGR (13C6)	2	y7	535.272	799.404	25	130	10	26.1	14	2	Total 20S Proteasome
α5	GVNTFSPEGR (13C6)	2	y6	535.272	698.356	25	130	10	26.1	14	2	Total 20S Proteasome
α5	GVNTFSPEGR (13C6)	2	y5	535.272	551.288	25	130	10	26.1	14	2	Total 20S Proteasome
α6	LVSLIGSK	2	y6	408.763	604.366	25	130	10	19	14	1	Total 20S Proteasome
α6	LVSLIGSK	2	y4	408.763	404.25	25	130	10	28	14	1	Total 20S Proteasome
α6	LVSLIGSK	2	y3	408.763	291.166	25	130	10	28	14	1	Total 20S Proteasome
α6	LVSLIGSK (13C6)	2	y6	411.773	610.387	25	130	10	19	14	1	Total 20S Proteasome
α6	LVSLIGSK (13C6)	2	y4	411.773	410.27	25	130	10	28	14	1	Total 20S Proteasome
α6	LVSLIGSK (13C6)	2	y3	411.773	297.186	25	130	10	28	14	1	Total 20S Proteasome
α7	AVENSSTAIGIR	2	y9	609.328	918.5	25	130	10	30.5	14	1	Total 20S Proteasome
α7	AVENSSTAIGIR	2	y8	609.328	804.457	25	130	10	33.5	14	1	Total 20S Proteasome
α7	AVENSSTAIGIR	2	y3	609.328	345.224	25	130	10	27.5	14	1	Total 20S Proteasome
α7	AVENSSTAIGIR (13C6)	2	y9	612.338	924.52	25	130	10	30.5	14	1	Total 20S Proteasome
α7	AVENSSTAIGIR (13C6)	2	y8	612.338	810.478	25	130	10	33.5	14	1	Total 20S Proteasome
α7	AVENSSTAIGIR (13C6)	2	y3	612.338	351.245	25	130	10	27.5	14	1	Total 20S Proteasome
β1	TTTGSYIANR	2	y8	542.275	881.448	25	130	10	23.6	14	2	β1 protein
β1	TTTGSYIANR	2	y4	542.275	473.283	25	130	10	32.6	14	2	β1 protein
β1	TTTGSYIANR	2	(y8)2+	542.275	441.227	25	130	10	20.6	14	2	β1 protein
β1	TTTGSYIANR (13C6)	2	y8	545.285	887.468	25	130	10	23.6	14	2	β1 protein
β1	TTTGSYIANR (13C6)	2	y4	545.285	479.303	25	130	10	32.6	14	2	β1 protein
β1	TTTGSYIANR (13C6)	2	(y8)2+	545.285	444.237	25	130	10	20.6	14	2	β1 protein
β1	LAAIAESGVER	2	y9	558.306	931.484	25	130	10	27.6	14	2	β1 protein
β1	LAAIAESGVER	2	y7	558.306	747.363	25	130	10	27.6	14	2	β1 protein
β1	LAAIAESGVER	2	y6	558.306	676.326	25	130	10	27.6	14	2	β1 protein
β1	LAAIAESGVER (13C6)	2	y9	561.316	937.504	25	130	10	27.6	14	2	β1 protein
β1	LAAIAESGVER (13C6)	2	y7	561.316	753.383	25	130	10	27.6	14	2	β1 protein
β1	LAAIAESGVER (13C6)	2	y6	561.316	682.346	25	130	10	27.6	14	2	β1 protein
β1	QVLLGDQIPK	2	y8	555.83	883.525	25	130	10	27.4	14	2	β1 protein
β1	QVLLGDQIPK	2	y7	555.83	770.441	25	130	10	27.4	14	2	β1 protein
β1	QVLLGDQIPK	2	y6	555.83	657.357	25	130	10	27.4	14	2	β1 protein
β1	QVLLGDQIPK (13C6)	2	y8	558.84	889.545	25	130	10	27.4	14	2	β1 protein
β1	QVLLGDQIPK (13C6)	2	y7	558.84	776.461	25	130	10	27.4	14	2	β1 protein
β1	QVLLGDQIPK (13C6)	2	y6	558.84	663.377	25	130	10	27.4	14	2	β1 protein
β1i	VSAGEAVVNR	2	y8	501.272	815.437	25	130	10	24.3	14	2	β1i protein
β1i	VSAGEAVVNR	2	y5	501.272	558.336	25	130	10	27.3	14	2	β1i protein
β1i	VSAGEAVVNR	2	y3	501.272	388.23	25	130	10	24.3	14	2	β1i protein
β1i	VSAGEAVVNR (13C6)	2	y8	504.282	821.457	25	130	10	24.3	14	2	β1i protein
β1i	VSAGEAVVNR (13C6)	2	y5	504.282	564.356	25	130	10	27.3	14	2	β1i protein
β1i	VSAGEAVVNR (13C6)	2	y3	504.282	394.25	25	130	10	24.3	14	2	β1i protein
β1i	LSPLHER	2	y5	426.24	651.357	25	130	10	23	14	2	β1i protein
β1i	LSPLHER	2	y3	426.24	441.22	25	130	10	26	14	2	β1i protein
β1i	LSPLHER	2	(y5)2+	426.24	326.182	25	130	10	23	14	2	β1i protein
β1i	LSPLHER (13C6)	2	y5	429.25	657.377	25	130	10	23	14	2	β1i protein
β1i	LSPLHER (13C6)	2	y3	429.25	447.241	25	130	10	26	14	2	β1i protein
β1i	LSPLHER (13C6)	2	(y5)2+	429.25	329.192	25	130	10	23	14	2	β1i protein
β1i	VILGNELPK	2	y7	491.8	770.441	25	130	10	20.8	14	2	β1i protein
β1i	VILGNELPK	2	y6	491.8	657.357	25	130	10	20.8	14	2	β1i protein
β1i	VILGNELPK	2	b7	491.8	739.435	25	130	10	17.8	14	2	β1i protein
β1i	VILGNELPK (13C6)	2	y7	494.81	776.461	25	130	10	20.8	14	2	β1i protein
β1i	VILGNELPK (13C6)	2	y6	494.81	663.377	25	130	10	20.8	14	2	β1i protein
β1i	VILGNELPK (13C6)	2	b7	494.81	739.435	25	130	10	17.8	14	2	β1i protein
β2	DGIVLGADTR	2	y6	508.772	632.336	25	130	10	24.7	14	2	β2 protein
β2	DGIVLGADTR	2	y5	508.772	519.252	25	130	10	21.7	14	2	β2 protein
β2	DGIVLGADTR	2	b5	508.772	498.292	25	130	10	18.7	14	2	β2 protein
β2	DGIVLGADTR (13C6)	2	y6	511.782	638.356	25	130	10	24.7	14	2	β2 protein
β2	DGIVLGADTR (13C6)	2	y5	511.782	525.272	25	130	10	21.7	14	2	β2 protein
β2	DGIVLGADTR (13C6)	2	b5	511.782	498.292	25	130	10	18.7	14	2	β2 protein
β2	GTTAVLTEK	2	y7	460.258	761.44	25	130	10	19	14	2	β2 protein
β2	GTTAVLTEK	2	y5	460.258	589.356	25	130	10	25	14	2	β2 protein
β2	GTTAVLTEK	2	y4	460.258	490.287	25	130	10	27	14	2	β2 protein
β2	GTTAVLTEK (13C6)	2	y7	463.268	767.46	25	130	10	19	14	2	β2 protein
β2	GTTAVLTEK (13C6)	2	y5	463.268	595.376	25	130	10	25	14	2	β2 protein
β2	GTTAVLTEK (13C6)	2	y4	463.268	496.307	25	130	10	27	14	2	β2 protein
β2i	ATNDSVVADK	2	y8	510.254	847.416	25	130	10	21.8	14	2	β2i protein
β2i	ATNDSVVADK	2	y7	510.254	733.373	25	130	10	24.8	14	2	β2i protein
β2i	ATNDSVVADK	2	y6	510.254	618.346	25	130	10	24.8	14	2	β2i protein
β2i	ATNDSVVADK (13C6)	2	y8	513.264	853.436	25	130	10	21.8	14	2	β2i protein
β2i	ATNDSVVADK (13C6)	2	y7	513.264	739.393	25	130	10	24.8	14	2	β2i protein
β2i	ATNDSVVADK (13C6)	2	y6	513.264	624.366	25	130	10	24.8	14	2	β2i protein
β2i	IHFIAPK	2	y5	413.253	575.355	25	130	10	22.3	14	2	β2i protein
β2i	IHFIAPK	2	(y6)2+	413.253	356.711	25	130	10	22.3	14	2	β2i protein
β2i	IHFIAPK	2	b2	413.253	251.15	25	130	10	22.3	14	2	β2i protein
β2i	IHFIAPK (13C6)	2	y5	416.263	581.375	25	130	10	22.3	14	2	β2i protein
β2i	IHFIAPK (13C6)	2	(y6)2+	416.263	359.721	25	130	10	22.3	14	2	β2i protein
β2i	IHFIAPK (13C6)	2	b2	416.263	251.15	25	130	10	22.3	14	2	β2i protein
β2i	LPFTALGSGQDAALAVLEDR	2	y9	1022.54	957.536	25	130	10	60	14	2	β2i protein
β2i	LPFTALGSGQDAALAVLEDR	2	y6	1022.54	702.378	25	130	10	54	14	2	β2i protein
β2i	LPFTALGSGQDAALAVLEDR	2	y4	1022.54	532.273	25	130	10	54	14	2	β2i protein
β2i	LPFTALGSGQDAALAVLEDR (13C6)	2	y9	1025.55	963.557	25	130	10	60	14	2	β2i protein
β2i	LPFTALGSGQDAALAVLEDR (13C6)	2	y6	1025.55	708.398	25	130	10	54	14	2	β2i protein
β2i	LPFTALGSGQDAALAVLEDR (13C6)	2	y4	1025.55	538.293	25	130	10	54	14	2	β2i protein
β2i	LPFTALGSGQDAALAVLEDR	3	(y6)2+	682.029	702.378	25	130	10	28.2	14	2	β2i protein
β2i	LPFTALGSGQDAALAVLEDR	3	(b15)2+	682.029	707.372	25	130	10	19.2	14	2	β2i protein
β2i	LPFTALGSGQDAALAVLEDR	3	(b16)2+	682.029	756.906	25	130	10	19.2	14	2	β2i protein
β2i	LPFTALGSGQDAALAVLEDR	3	(b17)2+	682.029	813.448	25	130	10	16.2	14	2	β2i protein
β2i	LPFTALGSGQDAALAVLEDR (13C6)	3	(y6)2+	684.035	708.398	25	130	10	28.2	14	2	β2i protein
β2i	LPFTALGSGQDAALAVLEDR (13C6)	3	(b15)2+	684.035	707.372	25	130	10	19.2	14	2	β2i protein
β2i	LPFTALGSGQDAALAVLEDR (13C6)	3	(b16)2+	684.035	756.906	25	130	10	19.2	14	2	β2i protein
β2i	LPFTALGSGQDAALAVLEDR (13C6)	3	(b17)2+	684.035	813.448	25	130	10	16.2	14	2	β2i protein
β3	FGPYYTEPVIAGLDPK	2	y11	883.954	1139.63	25	130	10	40.1	14	2	Total 20S Proteasome
β3	FGPYYTEPVIAGLDPK	2	y10	883.954	1038.58	25	130	10	43.1	14	2	Total 20S Proteasome
β3	FGPYYTEPVIAGLDPK	2	y9	883.954	909.54	25	130	10	43.1	14	2	Total 20S Proteasome
β3	FGPYYTEPVIAGLDPK (13C6)	2	y11	886.964	1145.65	25	130	10	40.1	14	2	Total 20S Proteasome
β3	FGPYYTEPVIAGLDPK (13C6)	2	y10	886.964	1044.6	25	130	10	43.1	14	2	Total 20S Proteasome
β3	FGPYYTEPVIAGLDPK (13C6)	2	y9	886.964	915.561	25	130	10	43.1	14	2	Total 20S Proteasome
β4	YYTPTISR	2	y6	500.759	674.383	25	130	10	24.3	14	2	Total 20S Proteasome
β4	YYTPTISR	2	y5	500.759	573.336	25	130	10	27.3	14	2	Total 20S Proteasome
β4	YYTPTISR	2	b3	500.759	428.182	25	130	10	21.3	14	2	Total 20S Proteasome
β4	YYTPTISR (13C6)	2	y6	503.769	680.403	25	130	10	24.3	14	2	Total 20S Proteasome
β4	YYTPTISR (13C6)	2	y5	503.769	579.356	25	130	10	27.3	14	2	Total 20S Proteasome
β4	YYTPTISR (13C6)	2	b3	503.769	428.182	25	130	10	21.3	14	2	Total 20S Proteasome
β5	AIYQATYR	2	y6	493.259	801.389	25	130	10	20.9	14	1	β5 protein
β5	AIYQATYR	2	y4	493.259	510.267	25	130	10	26.9	14	1	β5 protein
β5	AIYQATYR	2	(y6)2+	493.259	401.198	25	130	10	20.9	14	1	β5 protein
β5	AIYQATYR (13C6)	2	y6	496.269	807.409	25	130	10	20.9	14	1	β5 protein
β5	AIYQATYR (13C6)	2	y4	496.269	516.287	25	130	10	26.9	14	1	β5 protein
β5	AIYQATYR (13C6)	2	(y6)2+	496.269	404.208	25	130	10	20.9	14	1	β5 protein
β5	DAYSGGAVNLYHVR	3	(y12)2+	507.92	668.344	25	130	10	16.8	14	1	β5 protein
β5	DAYSGGAVNLYHVR	3	(y11)2+	507.92	586.812	25	130	10	19.8	14	1	β5 protein
β5	DAYSGGAVNLYHVR	3	(y10)2+	507.92	543.296	25	130	10	19.8	14	1	β5 protein
β5	DAYSGGAVNLYHVR (13C6)	3	(y12)2+	509.926	671.354	25	130	10	16.8	14	1	β5 protein
β5	DAYSGGAVNLYHVR (13C6)	3	(y11)2+	509.926	589.822	25	130	10	19.8	14	1	β5 protein
β5	DAYSGGAVNLYHVR (13C6)	3	(y10)2+	509.926	546.306	25	130	10	19.8	14	1	β5 protein
β5	VSSDNVADLHEK	3	y6	438.549	712.362	25	130	10	23.7	14	1	β5 protein
β5	VSSDNVADLHEK	3	(y11)2+	438.549	607.786	25	130	10	17.7	14	1	β5 protein
β5	VSSDNVADLHEK	3	(y10)2+	438.549	564.27	25	130	10	17.7	14	1	β5 protein
β5	VSSDNVADLHEK (13C6)	3	y6	440.556	718.383	25	130	10	23.7	14	1	β5 protein
β5	VSSDNVADLHEK (13C6)	3	(y11)2+	440.556	610.796	25	130	10	17.7	14	1	β5 protein
β5	VSSDNVADLHEK (13C6)	3	(y10)2+	440.556	567.28	25	130	10	17.7	14	1	β5 protein
β5i	FQHGVIAAVDSR	2	y9	650.344	887.495	25	130	10	38.8	14	1	β5i protein
β5i	FQHGVIAAVDSR	2	y7	650.344	731.405	25	130	10	35.8	14	1	β5i protein
β5i	FQHGVIAAVDSR	2	(y10)2+	650.344	512.78	25	130	10	35.8	14	1	β5i protein
β5i	FQHGVIAAVDSR (13C6)	2	y9	653.354	893.515	25	130	10	38.8	14	1	β5i protein
β5i	FQHGVIAAVDSR (13C6)	2	y7	653.354	737.425	25	130	10	35.8	14	1	β5i protein
β5i	FQHGVIAAVDSR (13C6)	2	(y10)2+	653.354	515.79	25	130	10	35.8	14	1	β5i protein
β5i	ASAGSYISALR	2	y6	548.293	722.42	25	130	10	30	14	1	β5i protein
β5i	ASAGSYISALR	2	y5	548.293	559.356	25	130	10	30	14	1	β5i protein
β5i	ASAGSYISALR	2	y4	548.293	446.272	25	130	10	30	14	1	β5i protein
β5i	ASAGSYISALR (13C6)	2	y6	551.303	728.44	25	130	10	30	14	1	β5i protein
β5i	ASAGSYISALR (13C6)	2	y5	551.303	565.376	25	130	10	30	14	1	β5i protein
β5i	ASAGSYISALR (13C6)	2	y4	551.303	452.292	25	130	10	30	14	1	β5i protein
β5i	VESTDVSDLLHQYR	3	(y13)2+	554.609	781.876	25	130	10	21.3	14	1	β5i protein
β5i	VESTDVSDLLHQYR	3	(y12)2+	554.609	717.355	25	130	10	24.3	14	1	β5i protein
β5i	VESTDVSDLLHQYR	3	b7	554.609	718.325	25	130	10	21.3	14	1	β5i protein
β5i	VESTDVSDLLHQYR (13C6)	3	(y13)2+	556.616	784.886	25	130	10	21.3	14	1	β5i protein
β5i	VESTDVSDLLHQYR (13C6)	3	(y12)2+	556.616	720.365	25	130	10	24.3	14	1	β5i protein
β5i	VESTDVSDLLHQYR (13C6)	3	b7	556.616	718.325	25	130	10	21.3	14	1	β5i protein
β6	GAVYSFDPVGSYQR	2	y10	773.37	1155.54	25	130	10	36.8	14	2	Total 20S Proteasome
β6	GAVYSFDPVGSYQR	2	y8	773.37	921.442	25	130	10	36.8	14	2	Total 20S Proteasome
β6	GAVYSFDPVGSYQR	2	y7	773.37	806.416	25	130	10	45.8	14	2	Total 20S Proteasome
β6	GAVYSFDPVGSYQR (13C6)	2	y10	776.38	1161.56	25	130	10	36.8	14	2	Total 20S Proteasome
β6	GAVYSFDPVGSYQR (13C6)	2	y8	776.38	927.463	25	130	10	36.8	14	2	Total 20S Proteasome
β6	GAVYSFDPVGSYQR (13C6)	2	y7	776.38	812.436	25	130	10	45.8	14	2	Total 20S Proteasome
β7	FQIATVTEK	2	y7	518.787	761.44	25	130	10	22.3	14	2	Total 20S Proteasome
β7	FQIATVTEK	2	y6	518.787	648.356	25	130	10	25.3	14	2	Total 20S Proteasome
β7	FQIATVTEK	2	b2	518.787	276.134	25	130	10	25.3	14	2	Total 20S Proteasome
β7	FQIATVTEK (13C6)	2	y7	521.797	767.46	25	130	10	22.3	14	2	Total 20S Proteasome
β7	FQIATVTEK (13C6)	2	y6	521.797	654.376	25	130	10	25.3	14	2	Total 20S Proteasome
β7	FQIATVTEK (13C6)	2	b2	521.797	276.134	25	130	10	25.3	14	2	Total 20S Proteasome
