# Supplementary material for: Mass Spectrometry-based Absolute Quantification of 20S Proteasome Status for Controlled Ex-vivo Expansion of Human Adipose-derived Mesenchymal Stromal/Stem Cells
Source: Mol Cell Proteomics. 2019 Jan 30;18(4):744–59. doi: 10.1074/mcp.RA118.000958 (PMC6442357; doi:10.1074/mcp.RA118.000958)
Supplement: Peptides sequences, SRM transitions, and voltages applied for Quality Controls (QC) [file 139223_1_supp_270969_plj899.xlsx]

## Sheet: Feuil1
Peptide sequence	charge precursor	fragment ion	m/z (Q1)	m/z (Q3)	DT (msec)	DP (V)	EP (V)	CE (V)	CXP (V)
ELNYGPHQWR	3	y5	433.9	723.4	50	120	10	30	12
FNDDFSR	2	y4	450.7	524.2	50	120	10	28	12
YSQQQLMETSHR	3	y6	503.2	760.3	50	120	10	27	12
RDWENPGVTQLNR	3	b7	528.9	855.4	50	120	10	25	12
GDFQFNISR	2	y5	542.3	636.4	50	120	10	26	12
IDPNAWVER	2	y7	550.3	871.4	50	120	10	27	12
DVSLLHKPTTQISDFHVATR	4	y8	567.1	932.5	50	120	10	30	12
ITDSLAVVLQR	2	y6	607.9	685.4	50	120	10	39	12
VDEDQPFPAVPK	2	y7	671.3	755.5	50	120	10	33	12
LPSEFDLSAFLR	2	y7	697.9	821.5	50	120	10	35	12
DWENPGVTQLNR	2	y8	714.8	884.5	50	120	10	32	12
APLDNDIGVSEATR	2	y8	729.4	832.5	50	120	10	48	12
LSGQTIEVTSEYLFR	2	y7	872	915.5	50	120	10	40	12
VNWLGLGPQENYPDR	2	y5	879.4	664.3	50	120	10	40	12
