# Supplementary material for: Mass Spectrometry-based Absolute Quantification of 20S Proteasome Status for Controlled Ex-vivo Expansion of Human Adipose-derived Mesenchymal Stromal/Stem Cells
Source: Mol Cell Proteomics. 2019 Jan 30;18(4):744–59. doi: 10.1074/mcp.RA118.000958 (PMC6442357; doi:10.1074/mcp.RA118.000958)
Supplement: Experimental LOD and LLOQ [file 139223_1_supp_270970_plj888.xlsx]

## Sheet: Feuil1
Protein	Peptide sequence	charge precursor	fragment ion	LOD (fmol injected on column)	LLOQ (fmol injected on column)	Dosage of
α6	LVSLIGSK	2	y6	0.0115082	0.0345245	Total 20S Proteasome
α6	LVSLIGSK	2	y4	0.0437139	0.131142	Total 20S Proteasome
α6	LVSLIGSK	2	y3	0.0771863	0.231559	Total 20S Proteasome
α2	SILYDER	2	y5	0.215817	0.647452	Total 20S Proteasome
α2	SILYDER	2	y4	0.0537253	0.161176	Total 20S Proteasome
α2	SILYDER	2	y2	0.029965	0.0898949	Total 20S Proteasome
α7	AVENSSTAIGIR	2	y9	0.0446527	0.133958	Total 20S Proteasome
α7	AVENSSTAIGIR	2	y8	0.0771079	0.231324	Total 20S Proteasome
α7	AVENSSTAIGIR	2	y3	0.0571006	0.171302	Total 20S Proteasome
α3	TTIFSPEGR	2	y7	0.0228593	0.0685778	Total 20S Proteasome
α3	TTIFSPEGR	2	y6	0.0639241	0.191772	Total 20S Proteasome
α3	TTIFSPEGR	2	y5	0.0592936	0.177881	Total 20S Proteasome
α1	AINQGGLTSVAVR	2	y9	0.0179163	0.0537488	Total 20S Proteasome
α1	AINQGGLTSVAVR	2	y6	0.0336577	0.100973	Total 20S Proteasome
α1	AINQGGLTSVAVR	2	y5	0.0519596	0.155879	Total 20S Proteasome
α4/α4s	ALLEVVQSGGK	2	y9	0.0494079	0.148224	Total 20S Proteasome
α4/α4s	ALLEVVQSGGK	2	y8	0.0909963	0.272989	Total 20S Proteasome
α4/α4s	ALLEVVQSGGK	2	y6	0.104662	0.313986	Total 20S Proteasome
α4/α4s	AITVFSPDGHLFQVEYAQEAVK	3	(y20)2+	0.172478	0.517435	Total 20S Proteasome
α4/α4s	AITVFSPDGHLFQVEYAQEAVK	3	(y17)2+	0.052189	0.156567	Total 20S Proteasome
α4/α4s	AITVFSPDGHLFQVEYAQEAVK	3	(y16)2+	0.0492888	0.147866	Total 20S Proteasome
α4/α4s	LTVEDPVTVEYITR	2	y7	0.0475739	0.142722	Total 20S Proteasome
α4/α4s	LTVEDPVTVEYITR	2	y6	0.149416	0.448248	Total 20S Proteasome
α4/α4s	LTVEDPVTVEYITR	2	y5	0.116885	0.350654	Total 20S Proteasome
α5	GVNTFSPEGR	2	y7	0.0436364	0.130909	Total 20S Proteasome
α5	GVNTFSPEGR	2	y6	0.021403	0.0642089	Total 20S Proteasome
α5	GVNTFSPEGR	2	y5	0.00884505	0.0265352	Total 20S Proteasome
β4	YYTPTISR	2	y6	0.0368473	0.110542	Total 20S Proteasome
β4	YYTPTISR	2	y5	0.025523	0.0765691	Total 20S Proteasome
β4	YYTPTISR	2	b3	0.0927802	0.278341	Total 20S Proteasome
β3	FGPYYTEPVIAGLDPK	2	y11	0.0341357	0.102407	Total 20S Proteasome
β3	FGPYYTEPVIAGLDPK	2	y10	0.235794	0.707381	Total 20S Proteasome
β3	FGPYYTEPVIAGLDPK	2	y9	0.0331902	0.0995706	Total 20S Proteasome
β7	FQIATVTEK	2	y7	0.0285359	0.0856077	Total 20S Proteasome
β7	FQIATVTEK	2	y6	0.154139	0.462418	Total 20S Proteasome
β7	FQIATVTEK	2	b2	0.0406381	0.121914	Total 20S Proteasome
β6	GAVYSFDPVGSYQR	2	y10	0.037081	0.111243	Total 20S Proteasome
β6	GAVYSFDPVGSYQR	2	y8	0.0610477	0.183143	Total 20S Proteasome
β6	GAVYSFDPVGSYQR	2	y7	0.0107413	0.0322238	Total 20S Proteasome
α4	RPFGISALIVGFDFDGTPR	3	b6	0.285704	0.857111	Product of PSMA7 gene
α4	RPFGISALIVGFDFDGTPR	3	b7	0.108727	0.326182	Product of PSMA7 gene
α4	RPFGISALIVGFDFDGTPR	3	b8	0.054084	0.162252	Product of PSMA7 gene
α4	NYTDEAIETDDLTIK	2	y10	0.0897245	0.269174	Product of PSMA7 gene
α4	NYTDEAIETDDLTIK	2	y9	0.069207	0.207621	Product of PSMA7 gene
α4	NYTDEAIETDDLTIK	2	y8	0.0509042	0.152713	Product of PSMA7 gene
α4	ILNPEEIEK	2	y7	0.0171181	0.0513544	Product of PSMA7 gene
α4	ILNPEEIEK	2	y6	0.0900798	0.270239	Product of PSMA7 gene
α4	ILNPEEIEK	2	b2	0.0485267	0.14558	Product of PSMA7 gene
β5	AIYQATYR	2	y6	0.289483	0.868448	β5 protein
β5	AIYQATYR	2	y4	0.210528	0.631584	β5 protein
β5	AIYQATYR	2	(y6)2+	0.25685	0.770551	β5 protein
β5	DAYSGGAVNLYHVR	3	(y12)2+	0.153778	0.461335	β5 protein
β5	DAYSGGAVNLYHVR	3	(y11)2+	0.0355645	0.106693	β5 protein
β5	DAYSGGAVNLYHVR	3	(y10)2+	1.12371	3.37113	β5 protein
β5	VSSDNVADLHEK	3	y6	0.0326904	0.0980713	β5 protein
β5	VSSDNVADLHEK	3	(y11)2+	0.255899	0.767698	β5 protein
β5	VSSDNVADLHEK	3	(y10)2+	0.258278	0.774833	β5 protein
β5i	FQHGVIAAVDSR	2	y9	0.153999	0.461997	β5i protein
β5i	FQHGVIAAVDSR	2	y7	1.70217	5.1065	β5i protein
β5i	FQHGVIAAVDSR	2	(y10)2+	0.408059	1.22418	β5i protein
β5i	ASAGSYISALR	2	y6	0.434601	1.3038	β5i protein
β5i	ASAGSYISALR	2	y5	0.224189	0.672567	β5i protein
β5i	ASAGSYISALR	2	y4	0.362258	1.08677	β5i protein
β5i	VESTDVSDLLHQYR	3	(y13)2+	0.451211	1.35363	β5i protein
β5i	VESTDVSDLLHQYR	3	(y12)2+	0.187668	0.563005	β5i protein
β5i	VESTDVSDLLHQYR	3	b7	0.208256	0.624769	β5i protein
β1	TTTGSYIANR	2	y8	0.394621	1.18386	β1 protein
β1	TTTGSYIANR	2	y4	11.0885	33.2654	β1 protein
β1	TTTGSYIANR	2	(y8)2+	3.54509	10.6353	β1 protein
β1	LAAIAESGVER	2	y9	0.0297783	0.089335	β1 protein
β1	LAAIAESGVER	2	y7	0.008804	0.026412	β1 protein
β1	LAAIAESGVER	2	y6	0.0235096	0.0705289	β1 protein
β1	QVLLGDQIPK	2	y8	0.430914	1.29274	β1 protein
β1	QVLLGDQIPK	2	y7	0.681634	2.0449	β1 protein
β1	QVLLGDQIPK	2	y6	0.0265587	0.0796762	β1 protein
β2	DGIVLGADTR	2	y6	0.084195	0.252585	β2 protein
β2	DGIVLGADTR	2	y5	0.0526886	0.158066	β2 protein
β2	DGIVLGADTR	2	b5	0.223514	0.670543	β2 protein
β2	GTTAVLTEK	2	y7	0.0787943	0.236383	β2 protein
β2	GTTAVLTEK	2	y5	0.211279	0.633838	β2 protein
β2	GTTAVLTEK	2	y4	1.83012	5.49036	β2 protein
β1i	VSAGEAVVNR	2	y8	1.46393	4.39179	β1i protein
β1i	VSAGEAVVNR	2	y5	2.94323	8.8297	β1i protein
β1i	VSAGEAVVNR	2	y3	2.4237	7.27111	β1i protein
β1i	LSPLHER	2	y5	25.5838	76.7514	β1i protein
β1i	LSPLHER	2	y3	19.7932	59.3796	β1i protein
β1i	LSPLHER	2	(y5)2+	7.34315	22.0295	β1i protein
β1i	VILGNELPK	2	y7	0.0885391	0.265617	β1i protein
β1i	VILGNELPK	2	y6	0.267067	0.801202	β1i protein
β1i	VILGNELPK	2	b7	1.002	3.00599	β1i protein
β2i	ATNDSVVADK	2	y8	26.0221	78.0662	β2i protein
β2i	ATNDSVVADK	2	y7	266.347	799.04	β2i protein
β2i	ATNDSVVADK	2	y6	535.98	1607.94	β2i protein
β2i	IHFIAPK	2	y5	25.2375	75.7126	β2i protein
β2i	IHFIAPK	2	(y6)2+	294.992	884.975	β2i protein
β2i	IHFIAPK	2	b2	11.8458	35.5374	β2i protein
β2i	LPFTALGSGQDAALAVLEDR	2	y9	1.26225	3.78675	β2i protein
β2i	LPFTALGSGQDAALAVLEDR	2	y6	1.76203	5.2861	β2i protein
β2i	LPFTALGSGQDAALAVLEDR	2	y4	2.08233	6.247	β2i protein
β2i	LPFTALGSGQDAALAVLEDR	3	(y6)2+	0.131908	0.395723	β2i protein
β2i	LPFTALGSGQDAALAVLEDR	3	(b15)2+	0.337115	1.01134	β2i protein
β2i	LPFTALGSGQDAALAVLEDR	3	(b16)2+	0.377815	1.13345	β2i protein
β2i	LPFTALGSGQDAALAVLEDR	3	(b17)2+	0.30693	0.92079	β2i protein
