# Supplementary material for: Mass Spectrometry-based Absolute Quantification of 20S Proteasome Status for Controlled Ex-vivo Expansion of Human Adipose-derived Mesenchymal Stromal/Stem Cells
Source: Mol Cell Proteomics. 2019 Jan 30;18(4):744–59. doi: 10.1074/mcp.RA118.000958 (PMC6442357; doi:10.1074/mcp.RA118.000958)
Supplement: Protein and Peptide identification data corresponding to Figure 3B [file 139223_1_supp_270971_plj9gm.xlsx]

## Sheet: proteinGroups
Protein IDs	Majority protein IDs	Peptide counts (all)	Peptide counts (razor+unique)	Peptide counts (unique)	Fasta headers	Number of proteins	Peptides	Razor + unique peptides	Unique peptides	Peptides LT brain R1	Peptides LT brain R2	Peptides LT brain R3	Peptides LT heart R1	Peptides LT heart R2	Peptides LT heart R3	Peptides LT Colon R1	Peptides LT Colon R2	Peptides LT Colon R3	Peptides LT Liver R1	Peptides LT Liver R2	Peptides LT Liver R3	Peptides LT Bone marrow R1	Peptides LT Bone marrow R2	Peptides LT Bone marrow R3	Peptides LT Muscle R1	Peptides LT Muscle R2	Peptides LT Muscle R3	Peptides LT Ovary R1	Peptides LT Ovary R2	Peptides LT Ovary R3	Peptides LT Lung R1	Peptides LT Lung R2	Peptides LT Lung R3	Peptides LT Spleen R1	Peptides LT Spleen R2	Peptides LT Spleen R3	Peptides LT Testes R1	Peptides LT Testes R2	Peptides LT Testes R3	Peptides LT Thymus R1	Peptides LT Thymus R2	Peptides LT Thymus R3	Razor + unique peptides LT brain R1	Razor + unique peptides LT brain R2	Razor + unique peptides LT brain R3	Razor + unique peptides LT heart R1	Razor + unique peptides LT heart R2	Razor + unique peptides LT heart R3	Razor + unique peptides LT Colon R1
sp|Q9Y6Y8|S23IP_HUMAN	sp|Q9Y6Y8|S23IP_HUMAN	14	14	14	sp|Q9Y6Y8|S23IP_HUMAN SEC23-interacting protein OS=Homo sapiens GN=SEC23IP PE=1 SV=1	1	14	14	14	8	5	8	0	0	0	8	9	10	4	5	7	9	6	6	4	2	1	10	8	7	4	5	5	0	1	1	10	11	10	4	5	6	8	5	8	0	0	0	8
sp|Q9Y6X4|F169A_HUMAN	sp|Q9Y6X4|F169A_HUMAN	4	4	4	sp|Q9Y6X4|F169A_HUMAN Soluble lamin-associated protein of 75 kDa OS=Homo sapiens GN=FAM169A PE=1 SV=2	1	4	4	4	4	4	4	0	0	0	0	0	0	0	0	0	0	0	1	0	0	0	0	0	0	0	0	0	0	0	0	2	4	4	0	0	0	4	4	4	0	0	0	0
sp|Q9Y6W5|WASF2_HUMAN	sp|Q9Y6W5|WASF2_HUMAN	6	6	5	sp|Q9Y6W5|WASF2_HUMAN Wiskott-Aldrich syndrome protein family member 2 OS=Homo sapiens GN=WASF2 PE=1 SV=3	1	6	6	5	3	3	2	0	0	0	3	4	3	0	1	1	5	5	4	0	0	0	4	4	3	5	4	5	4	4	3	2	3	3	0	1	1	3	3	2	0	0	0	3
sp|Q9Y6V0|PCLO_HUMAN	sp|Q9Y6V0|PCLO_HUMAN	7	7	7	sp|Q9Y6V0|PCLO_HUMAN Protein piccolo OS=Homo sapiens GN=PCLO PE=1 SV=4	1	7	7	7	7	7	4	0	0	0	0	0	0	0	1	0	1	1	1	0	0	0	0	0	0	0	0	0	0	0	0	0	0	0	0	0	0	7	7	4	0	0	0	0
sp|Q9Y6T7|DGKB_HUMAN	sp|Q9Y6T7|DGKB_HUMAN	3	3	3	sp|Q9Y6T7|DGKB_HUMAN Diacylglycerol kinase beta OS=Homo sapiens GN=DGKB PE=2 SV=2	1	3	3	3	2	2	2	0	0	0	0	0	0	0	0	0	1	1	1	0	0	0	0	1	0	0	0	0	0	0	0	0	0	0	1	1	1	2	2	2	0	0	0	0
sp|Q9Y6R7|FCGBP_HUMAN	sp|Q9Y6R7|FCGBP_HUMAN	78	78	78	sp|Q9Y6R7|FCGBP_HUMAN IgGFc-binding protein OS=Homo sapiens GN=FCGBP PE=1 SV=3	1	78	78	78	2	0	2	11	16	14	76	76	78	2	2	1	9	7	11	0	0	0	1	0	1	3	2	1	8	11	9	0	0	0	1	1	1	2	0	2	11	16	14	76
sp|Q9Y6R1|S4A4_HUMAN	sp|Q9Y6R1|S4A4_HUMAN	12	12	11	sp|Q9Y6R1|S4A4_HUMAN Electrogenic sodium bicarbonate cotransporter 1 OS=Homo sapiens GN=SLC4A4 PE=1 SV=1	1	12	12	11	10	9	12	0	0	0	3	2	1	0	0	0	0	0	1	0	0	0	0	0	0	0	0	0	0	0	0	0	0	0	0	0	0	10	9	12	0	0	0	3
sp|Q9Y6R0|NUMBL_HUMAN	sp|Q9Y6R0|NUMBL_HUMAN	5	5	5	sp|Q9Y6R0|NUMBL_HUMAN Numb-like protein OS=Homo sapiens GN=NUMBL PE=1 SV=1	1	5	5	5	4	4	4	0	0	0	0	1	1	0	0	0	0	0	0	0	0	0	1	0	0	0	0	0	1	1	0	1	0	0	2	1	0	4	4	4	0	0	0	0
sp|Q9Y6Q5|AP1M2_HUMAN	sp|Q9Y6Q5|AP1M2_HUMAN	8	5	5	sp|Q9Y6Q5|AP1M2_HUMAN AP-1 complex subunit mu-2 OS=Homo sapiens GN=AP1M2 PE=1 SV=4	1	8	5	5	3	3	2	0	0	0	7	6	6	2	1	1	3	3	3	1	2	1	2	2	2	4	4	4	1	1	1	1	2	1	2	2	2	0	0	0	0	0	0	4
sp|Q9Y6P5|SESN1_HUMAN	sp|Q9Y6P5|SESN1_HUMAN	3	3	3	sp|Q9Y6P5|SESN1_HUMAN Sestrin-1 OS=Homo sapiens GN=SESN1 PE=1 SV=2	1	3	3	3	1	1	1	0	0	0	1	1	1	0	0	0	1	1	1	3	3	3	1	1	1	0	0	0	0	0	0	1	1	1	0	0	0	1	1	1	0	0	0	1
sp|Q9Y6N9|USH1C_HUMAN	sp|Q9Y6N9|USH1C_HUMAN	2	2	2	sp|Q9Y6N9|USH1C_HUMAN Harmonin OS=Homo sapiens GN=USH1C PE=1 SV=3	1	2	2	2	0	0	0	0	0	0	0	0	2	1	1	1	0	0	1	0	0	0	1	1	1	0	0	1	0	0	0	1	1	1	0	0	0	0	0	0	0	0	0	0
sp|Q9Y6N8|CAD10_HUMAN	sp|Q9Y6N8|CAD10_HUMAN	2	2	2	sp|Q9Y6N8|CAD10_HUMAN Cadherin-10 OS=Homo sapiens GN=CDH10 PE=1 SV=2	1	2	2	2	1	1	1	0	0	0	0	0	0	1	0	0	0	0	0	0	0	0	0	0	0	0	0	0	0	0	0	0	1	0	0	0	0	1	1	1	0	0	0	0
sp|Q9Y6N5|SQRD_HUMAN	sp|Q9Y6N5|SQRD_HUMAN	34	34	34	sp|Q9Y6N5|SQRD_HUMAN Sulfide:quinone oxidoreductase, mitochondrial OS=Homo sapiens GN=SQRDL PE=1 SV=1	1	34	34	34	6	4	6	20	23	23	32	32	33	17	20	18	28	31	29	0	0	0	18	21	20	31	30	29	22	23	21	4	5	4	17	18	21	6	4	6	20	23	23	32
sp|Q9Y6M9|NDUB9_HUMAN	sp|Q9Y6M9|NDUB9_HUMAN	13	13	13	sp|Q9Y6M9|NDUB9_HUMAN NADH dehydrogenase [ubiquinone] 1 beta subcomplex subunit 9 OS=Homo sapiens GN=NDUFB9 PE=1 SV=3	1	13	13	13	5	8	7	11	12	13	7	7	4	6	6	6	5	6	4	5	5	5	3	3	3	3	4	1	3	2	4	3	3	2	4	5	5	5	8	7	11	12	13	7
sp|Q9Y6M7|S4A7_HUMAN	sp|Q9Y6M7|S4A7_HUMAN	3	2	2	sp|Q9Y6M7|S4A7_HUMAN Sodium bicarbonate cotransporter 3 OS=Homo sapiens GN=SLC4A7 PE=1 SV=2	1	3	2	2	3	3	3	0	0	0	0	0	0	0	0	0	0	0	0	0	0	0	0	0	0	0	0	0	0	0	0	0	0	0	0	0	0	2	2	2	0	0	0	0
sp|Q9Y6M0|TEST_HUMAN	sp|Q9Y6M0|TEST_HUMAN	5	5	5	sp|Q9Y6M0|TEST_HUMAN Testisin OS=Homo sapiens GN=PRSS21 PE=1 SV=1	1	5	5	5	0	0	0	0	0	0	0	0	0	0	0	0	0	0	0	0	0	0	0	0	0	0	0	0	0	0	0	3	3	4	0	0	1	0	0	0	0	0	0	0
sp|Q9Y6L6|SO1B1_HUMAN	sp|Q9Y6L6|SO1B1_HUMAN	5	5	5	sp|Q9Y6L6|SO1B1_HUMAN Solute carrier organic anion transporter family member 1B1 OS=Homo sapiens GN=SLCO1B1 PE=1 SV=2	1	5	5	5	0	0	0	0	0	0	0	0	0	5	5	5	0	0	0	0	0	0	0	0	0	0	0	0	0	0	0	0	0	0	0	0	0	0	0	0	0	0	0	0
sp|Q9Y6K8|KAD5_HUMAN	sp|Q9Y6K8|KAD5_HUMAN	12	11	11	sp|Q9Y6K8|KAD5_HUMAN Adenylate kinase isoenzyme 5 OS=Homo sapiens GN=AK5 PE=1 SV=2	1	12	11	11	11	12	10	1	1	1	1	1	1	1	0	0	2	1	1	1	1	1	1	1	1	1	1	1	1	2	0	1	1	1	1	1	1	10	11	9	0	0	0	0
sp|Q9Y6K5|OAS3_HUMAN	sp|Q9Y6K5|OAS3_HUMAN	7	7	7	sp|Q9Y6K5|OAS3_HUMAN 2-5-oligoadenylate synthase 3 OS=Homo sapiens GN=OAS3 PE=1 SV=3	1	7	7	7	0	0	0	0	1	0	1	0	1	0	1	0	0	1	1	0	0	0	0	1	1	2	2	1	0	0	0	0	0	0	3	4	3	0	0	0	0	1	0	1
sp|Q9Y6I9|TX264_HUMAN	sp|Q9Y6I9|TX264_HUMAN	2	2	2	sp|Q9Y6I9|TX264_HUMAN Testis-expressed protein 264 OS=Homo sapiens GN=TEX264 PE=1 SV=1	1	2	2	2	0	0	0	0	0	0	2	2	2	0	1	2	0	0	0	1	2	2	0	0	0	1	0	1	0	0	0	1	2	2	0	0	0	0	0	0	0	0	0	2
sp|Q9Y6I3|EPN1_HUMAN	sp|Q9Y6I3|EPN1_HUMAN	12	12	11	sp|Q9Y6I3|EPN1_HUMAN Epsin-1 OS=Homo sapiens GN=EPN1 PE=1 SV=2	1	12	12	11	10	11	11	0	0	0	3	3	2	4	4	5	8	9	8	0	3	1	7	7	5	3	5	5	1	2	3	7	7	7	0	0	0	10	11	11	0	0	0	3
sp|Q9Y6H1|CHCH2_HUMAN;sp|Q5T1J5|CHCH9_HUMAN	sp|Q9Y6H1|CHCH2_HUMAN;sp|Q5T1J5|CHCH9_HUMAN	2;2	2;2	2;2	sp|Q9Y6H1|CHCH2_HUMAN Coiled-coil-helix-coiled-coil-helix domain-containing protein 2 OS=Homo sapiens GN=CHCHD2 PE=1 SV=1;sp|Q5T1J5|CHCH9_HUMAN Putative coiled-coil-helix-coiled-coil-helix domain-containing protein CHCHD2P9, mitochondrial OS=Homo sapiens G	2	2	2	2	1	1	1	0	1	0	0	0	0	1	1	1	0	0	0	2	2	2	0	1	1	0	1	1	0	0	0	1	2	1	0	0	0	1	1	1	0	1	0	0
sp|Q9Y6G9|DC1L1_HUMAN	sp|Q9Y6G9|DC1L1_HUMAN	12	11	11	sp|Q9Y6G9|DC1L1_HUMAN Cytoplasmic dynein 1 light intermediate chain 1 OS=Homo sapiens GN=DYNC1LI1 PE=1 SV=3	1	12	11	11	11	11	9	0	0	0	2	1	1	2	2	2	8	7	5	6	5	3	10	8	6	7	6	5	1	2	3	12	12	11	6	6	5	10	10	8	0	0	0	1
sp|Q9Y6E2|BZW2_HUMAN	sp|Q9Y6E2|BZW2_HUMAN	8	7	7	sp|Q9Y6E2|BZW2_HUMAN Basic leucine zipper and W2 domain-containing protein 2 OS=Homo sapiens GN=BZW2 PE=1 SV=1	1	8	7	7	4	3	3	0	0	0	3	3	1	0	0	0	1	2	2	5	5	6	2	2	2	1	2	0	0	0	0	2	2	2	0	0	0	3	2	2	0	0	0	2
sp|Q9Y6E0|STK24_HUMAN	sp|Q9Y6E0|STK24_HUMAN	10	10	5	sp|Q9Y6E0|STK24_HUMAN Serine/threonine-protein kinase 24 OS=Homo sapiens GN=STK24 PE=1 SV=1	1	10	10	5	7	5	5	1	1	1	6	6	6	1	1	2	6	6	7	2	1	1	6	6	8	6	6	8	2	1	1	7	6	8	4	5	5	7	5	5	1	1	1	6
sp|Q9Y6D9|MD1L1_HUMAN	sp|Q9Y6D9|MD1L1_HUMAN	2	2	2	sp|Q9Y6D9|MD1L1_HUMAN Mitotic spindle assembly checkpoint protein MAD1 OS=Homo sapiens GN=MAD1L1 PE=1 SV=2	1	2	2	2	1	1	1	0	0	0	1	0	0	0	0	0	2	1	1	0	0	0	1	1	1	1	0	1	0	0	1	0	1	0	1	1	2	1	1	1	0	0	0	1
sp|Q9Y6D6|BIG1_HUMAN	sp|Q9Y6D6|BIG1_HUMAN	3	3	3	sp|Q9Y6D6|BIG1_HUMAN Brefeldin A-inhibited guanine nucleotide-exchange protein 1 OS=Homo sapiens GN=ARFGEF1 PE=1 SV=2	1	3	3	3	1	1	2	0	0	0	2	3	2	0	0	0	0	0	0	0	0	0	1	0	1	2	1	1	0	0	0	1	1	1	1	3	1	1	1	2	0	0	0	2
sp|Q9Y6C9|MTCH2_HUMAN	sp|Q9Y6C9|MTCH2_HUMAN	12	12	12	sp|Q9Y6C9|MTCH2_HUMAN Mitochondrial carrier homolog 2 OS=Homo sapiens GN=MTCH2 PE=1 SV=1	1	12	12	12	6	4	5	9	6	9	9	9	9	11	11	11	8	8	8	9	7	7	4	5	3	4	3	5	0	0	0	4	6	5	8	7	6	6	4	5	9	6	9	9
sp|Q9Y6C2|EMIL1_HUMAN	sp|Q9Y6C2|EMIL1_HUMAN	19	19	19	sp|Q9Y6C2|EMIL1_HUMAN EMILIN-1 OS=Homo sapiens GN=EMILIN1 PE=1 SV=2	1	19	19	19	0	0	0	12	13	9	12	8	12	1	1	2	4	5	3	0	1	1	18	17	18	9	8	10	12	12	13	14	11	12	1	1	2	0	0	0	12	13	9	12
sp|Q9Y6B6|SAR1B_HUMAN	sp|Q9Y6B6|SAR1B_HUMAN	10	10	8	sp|Q9Y6B6|SAR1B_HUMAN GTP-binding protein SAR1b OS=Homo sapiens GN=SAR1B PE=1 SV=1	1	10	10	8	5	5	3	0	0	0	5	5	5	9	9	8	6	6	4	6	6	6	6	4	6	4	4	3	1	2	2	1	2	3	4	4	3	5	5	3	0	0	0	5
sp|Q9Y6A5|TACC3_HUMAN	sp|Q9Y6A5|TACC3_HUMAN	5	5	5	sp|Q9Y6A5|TACC3_HUMAN Transforming acidic coiled-coil-containing protein 3 OS=Homo sapiens GN=TACC3 PE=1 SV=1	1	5	5	5	0	0	0	1	1	1	0	1	0	0	0	0	2	1	2	0	0	0	0	1	0	0	0	0	0	1	0	2	3	3	2	1	2	0	0	0	1	1	1	0
sp|Q9Y6A4|CFA20_HUMAN	sp|Q9Y6A4|CFA20_HUMAN	3	3	3	sp|Q9Y6A4|CFA20_HUMAN Cilia- and flagella-associated protein 20 OS=Homo sapiens GN=CFAP20 PE=1 SV=1	1	3	3	3	0	0	1	1	1	0	0	1	3	0	0	1	1	2	2	0	0	0	3	3	1	2	1	1	0	0	0	3	3	2	2	1	2	0	0	1	1	1	0	0
sp|Q9Y697|NFS1_HUMAN	sp|Q9Y697|NFS1_HUMAN	10	10	10	sp|Q9Y697|NFS1_HUMAN Cysteine desulfurase, mitochondrial OS=Homo sapiens GN=NFS1 PE=1 SV=3	1	10	10	10	8	9	9	2	2	1	5	4	5	1	2	2	5	5	4	1	2	1	2	5	4	2	4	1	0	1	1	8	7	7	1	0	0	8	9	9	2	2	1	5
sp|Q9Y696|CLIC4_HUMAN	sp|Q9Y696|CLIC4_HUMAN	18	18	17	sp|Q9Y696|CLIC4_HUMAN Chloride intracellular channel protein 4 OS=Homo sapiens GN=CLIC4 PE=1 SV=4	1	18	18	17	8	12	8	0	1	0	15	15	13	10	10	7	13	13	13	5	6	6	13	14	13	16	17	17	5	3	3	11	10	13	9	5	6	8	12	8	0	1	0	15
sp|Q9Y680|FKBP7_HUMAN	sp|Q9Y680|FKBP7_HUMAN	4	4	4	sp|Q9Y680|FKBP7_HUMAN Peptidyl-prolyl cis-trans isomerase FKBP7 OS=Homo sapiens GN=FKBP7 PE=1 SV=1	1	4	4	4	0	0	0	0	0	0	0	1	1	0	0	0	1	0	2	1	0	1	4	4	4	0	1	0	0	0	0	3	3	2	0	0	0	0	0	0	0	0	0	0
sp|Q9Y678|COPG1_HUMAN	sp|Q9Y678|COPG1_HUMAN	28	28	27	sp|Q9Y678|COPG1_HUMAN Coatomer subunit gamma-1 OS=Homo sapiens GN=COPG1 PE=1 SV=1	1	28	28	27	11	13	13	0	1	0	22	22	24	19	18	19	17	13	15	5	6	4	20	19	19	20	24	23	2	3	1	16	18	13	18	15	17	11	13	13	0	1	0	22
sp|Q9Y673|ALG5_HUMAN	sp|Q9Y673|ALG5_HUMAN	2	2	2	sp|Q9Y673|ALG5_HUMAN Dolichyl-phosphate beta-glucosyltransferase OS=Homo sapiens GN=ALG5 PE=1 SV=1	1	2	2	2	0	0	0	0	0	0	1	1	1	2	2	2	1	1	1	0	0	0	0	1	0	0	0	0	0	0	0	1	1	1	0	0	0	0	0	0	0	0	0	1
sp|Q9Y666|S12A7_HUMAN	sp|Q9Y666|S12A7_HUMAN	2	1	1	sp|Q9Y666|S12A7_HUMAN Solute carrier family 12 member 7 OS=Homo sapiens GN=SLC12A7 PE=1 SV=3	1	2	1	1	1	1	1	0	0	0	0	0	0	0	0	0	0	0	0	0	0	0	0	0	0	0	0	0	0	0	0	1	1	1	0	0	0	0	0	0	0	0	0	0
sp|Q9Y646|CBPQ_HUMAN	sp|Q9Y646|CBPQ_HUMAN	8	8	8	sp|Q9Y646|CBPQ_HUMAN Carboxypeptidase Q OS=Homo sapiens GN=CPQ PE=1 SV=1	1	8	8	8	1	2	0	6	5	6	6	6	6	5	6	6	3	3	6	0	0	1	6	7	7	3	3	2	2	0	3	6	7	6	2	1	3	1	2	0	6	5	6	6
sp|Q9Y639|NPTN_HUMAN	sp|Q9Y639|NPTN_HUMAN	13	13	13	sp|Q9Y639|NPTN_HUMAN Neuroplastin OS=Homo sapiens GN=NPTN PE=1 SV=2	1	13	13	13	13	12	13	5	4	2	7	7	7	1	2	2	6	7	5	1	3	1	6	5	6	7	5	5	3	3	4	6	6	5	4	4	4	13	12	13	5	4	2	7
sp|Q9Y625|GPC6_HUMAN	sp|Q9Y625|GPC6_HUMAN	6	6	5	sp|Q9Y625|GPC6_HUMAN Glypican-6 OS=Homo sapiens GN=GPC6 PE=1 SV=1	1	6	6	5	0	0	0	0	0	0	2	2	2	0	0	0	1	0	0	0	0	0	5	6	6	0	0	0	0	0	0	0	0	0	0	0	0	0	0	0	0	0	0	2
sp|Q9Y624|JAM1_HUMAN	sp|Q9Y624|JAM1_HUMAN	11	11	11	sp|Q9Y624|JAM1_HUMAN Junctional adhesion molecule A OS=Homo sapiens GN=F11R PE=1 SV=1	1	11	11	11	1	0	0	3	4	3	7	5	5	1	1	1	10	9	8	0	0	0	3	3	3	10	11	11	5	7	6	2	0	2	5	4	3	1	0	0	3	4	3	7
sp|Q9Y623|MYH4_HUMAN	sp|Q9Y623|MYH4_HUMAN	78	4	4	sp|Q9Y623|MYH4_HUMAN Myosin-4 OS=Homo sapiens GN=MYH4 PE=2 SV=2	1	78	4	4	1	2	1	15	14	17	0	1	1	4	4	3	2	1	1	74	76	75	0	0	0	1	2	2	1	1	1	0	1	1	1	1	0	0	0	0	0	0	1	0
sp|Q9Y619|ORNT1_HUMAN	sp|Q9Y619|ORNT1_HUMAN	8	8	8	sp|Q9Y619|ORNT1_HUMAN Mitochondrial ornithine transporter 1 OS=Homo sapiens GN=SLC25A15 PE=1 SV=1	1	8	8	8	0	0	0	0	0	0	0	0	0	7	7	7	0	0	0	0	0	0	0	0	0	0	0	1	0	0	0	0	0	0	0	0	0	0	0	0	0	0	0	0
sp|Q9Y617|SERC_HUMAN	sp|Q9Y617|SERC_HUMAN	23	23	23	sp|Q9Y617|SERC_HUMAN Phosphoserine aminotransferase OS=Homo sapiens GN=PSAT1 PE=1 SV=2	1	23	23	23	20	21	18	5	7	7	9	9	10	21	20	21	4	3	5	0	0	0	3	2	4	0	0	0	2	4	5	19	20	19	10	11	6	20	21	18	5	7	7	9
sp|Q9Y614|ACL7B_HUMAN	sp|Q9Y614|ACL7B_HUMAN	5	5	5	sp|Q9Y614|ACL7B_HUMAN Actin-like protein 7B OS=Homo sapiens GN=ACTL7B PE=2 SV=1	1	5	5	5	0	0	0	0	0	0	0	0	0	0	0	0	0	0	0	0	0	0	0	0	0	0	0	0	0	0	0	5	5	5	0	0	0	0	0	0	0	0	0	0
sp|Q9Y613|FHOD1_HUMAN	sp|Q9Y613|FHOD1_HUMAN	22	22	22	sp|Q9Y613|FHOD1_HUMAN FH1/FH2 domain-containing protein 1 OS=Homo sapiens GN=FHOD1 PE=1 SV=3	1	22	22	22	0	0	0	0	0	0	0	1	0	0	0	0	4	3	2	17	18	20	2	5	4	9	9	12	3	5	4	1	0	0	0	0	0	0	0	0	0	0	0	0
sp|Q9Y5Z4|HEBP2_HUMAN	sp|Q9Y5Z4|HEBP2_HUMAN	9	9	9	sp|Q9Y5Z4|HEBP2_HUMAN Heme-binding protein 2 OS=Homo sapiens GN=HEBP2 PE=1 SV=1	1	9	9	9	5	5	4	5	6	6	8	6	7	6	6	6	7	8	8	7	8	7	6	6	6	6	5	6	3	4	3	5	5	4	4	6	6	5	5	4	5	6	6	8
sp|Q9Y5Y6|ST14_HUMAN	sp|Q9Y5Y6|ST14_HUMAN	3	3	3	sp|Q9Y5Y6|ST14_HUMAN Suppressor of tumorigenicity 14 protein OS=Homo sapiens GN=ST14 PE=1 SV=2	1	3	3	3	0	0	0	0	0	0	3	3	3	0	0	0	0	0	0	0	0	0	0	0	0	1	0	0	0	0	0	0	0	0	0	0	0	0	0	0	0	0	0	3
sp|Q9Y5Y2|NUBP2_HUMAN	sp|Q9Y5Y2|NUBP2_HUMAN	3	3	3	sp|Q9Y5Y2|NUBP2_HUMAN Cytosolic Fe-S cluster assembly factor NUBP2 OS=Homo sapiens GN=NUBP2 PE=1 SV=1	1	3	3	3	0	0	0	0	0	0	0	1	0	2	2	3	0	0	1	2	2	1	0	1	1	0	2	1	0	0	0	1	1	1	2	2	1	0	0	0	0	0	0	0
sp|Q9Y5X3|SNX5_HUMAN	sp|Q9Y5X3|SNX5_HUMAN	19	19	18	sp|Q9Y5X3|SNX5_HUMAN Sorting nexin-5 OS=Homo sapiens GN=SNX5 PE=1 SV=1	1	19	19	18	9	11	11	0	0	0	12	11	11	11	11	11	13	12	15	1	0	2	13	10	10	8	8	12	10	7	4	10	11	12	5	5	6	9	11	11	0	0	0	12
sp|Q9Y5U8|MPC1_HUMAN	sp|Q9Y5U8|MPC1_HUMAN	5	5	5	sp|Q9Y5U8|MPC1_HUMAN Mitochondrial pyruvate carrier 1 OS=Homo sapiens GN=MPC1 PE=1 SV=1	1	5	5	5	1	1	2	4	4	4	2	2	2	3	3	3	1	1	1	3	3	3	0	0	0	1	2	2	1	0	0	1	1	0	2	1	1	1	1	2	4	4	4	2
sp|Q9Y5S9|RBM8A_HUMAN	sp|Q9Y5S9|RBM8A_HUMAN	4	4	4	sp|Q9Y5S9|RBM8A_HUMAN RNA-binding protein 8A OS=Homo sapiens GN=RBM8A PE=1 SV=1	1	4	4	4	1	2	1	0	0	0	2	3	1	1	1	1	1	1	1	1	0	2	1	1	1	1	2	2	0	1	0	1	2	1	4	4	3	1	2	1	0	0	0	2
sp|Q9Y5S2|MRCKB_HUMAN	sp|Q9Y5S2|MRCKB_HUMAN	9	9	7	sp|Q9Y5S2|MRCKB_HUMAN Serine/threonine-protein kinase MRCK beta OS=Homo sapiens GN=CDC42BPB PE=1 SV=2	1	9	9	7	6	6	6	0	0	0	1	4	3	1	0	1	1	1	0	0	0	0	3	3	5	2	3	3	0	0	0	1	1	2	0	0	0	6	6	6	0	0	0	1
sp|Q9Y5P6|GMPPB_HUMAN	sp|Q9Y5P6|GMPPB_HUMAN	13	13	13	sp|Q9Y5P6|GMPPB_HUMAN Mannose-1-phosphate guanyltransferase beta OS=Homo sapiens GN=GMPPB PE=1 SV=2	1	13	13	13	6	4	4	0	1	2	9	8	10	11	12	11	10	10	11	7	6	6	10	7	5	7	6	7	5	6	7	9	6	8	9	8	9	6	4	4	0	1	2	9
sp|Q9Y5M8|SRPRB_HUMAN	sp|Q9Y5M8|SRPRB_HUMAN	7	7	7	sp|Q9Y5M8|SRPRB_HUMAN Signal recognition particle receptor subunit beta OS=Homo sapiens GN=SRPRB PE=1 SV=3	1	7	7	7	4	4	3	0	1	0	5	5	5	4	4	4	4	4	5	1	2	1	2	3	3	5	4	5	1	2	3	4	4	5	4	2	4	4	4	3	0	1	0	5
sp|Q9Y5L4|TIM13_HUMAN	sp|Q9Y5L4|TIM13_HUMAN	6	6	6	sp|Q9Y5L4|TIM13_HUMAN Mitochondrial import inner membrane translocase subunit Tim13 OS=Homo sapiens GN=TIMM13 PE=1 SV=1	1	6	6	6	2	3	3	2	2	3	2	2	2	5	5	5	1	1	1	1	1	1	1	1	1	3	1	2	1	0	0	1	1	1	3	4	4	2	3	3	2	2	3	2
sp|Q9Y5L3|ENTP2_HUMAN	sp|Q9Y5L3|ENTP2_HUMAN	5	5	5	sp|Q9Y5L3|ENTP2_HUMAN Ectonucleoside triphosphate diphosphohydrolase 2 OS=Homo sapiens GN=ENTPD2 PE=1 SV=1	1	5	5	5	0	1	0	0	0	0	0	0	0	0	0	0	0	0	0	0	0	0	0	0	0	0	0	0	0	0	0	5	5	3	0	0	0	0	1	0	0	0	0	0
sp|Q9Y5L0|TNPO3_HUMAN	sp|Q9Y5L0|TNPO3_HUMAN	6	6	6	sp|Q9Y5L0|TNPO3_HUMAN Transportin-3 OS=Homo sapiens GN=TNPO3 PE=1 SV=3	1	6	6	6	2	2	2	0	0	0	1	2	3	2	1	2	1	3	2	1	1	1	2	4	2	3	1	1	0	0	0	6	5	5	1	2	2	2	2	2	0	0	0	1
sp|Q9Y5K8|VATD_HUMAN	sp|Q9Y5K8|VATD_HUMAN	16	16	16	sp|Q9Y5K8|VATD_HUMAN V-type proton ATPase subunit D OS=Homo sapiens GN=ATP6V1D PE=1 SV=1	1	16	16	16	13	15	15	0	2	2	1	2	2	0	1	0	4	2	3	2	2	2	4	3	8	6	5	4	0	1	3	8	7	8	0	1	0	13	15	15	0	2	2	1
sp|Q9Y5K6|CD2AP_HUMAN	sp|Q9Y5K6|CD2AP_HUMAN	7	7	7	sp|Q9Y5K6|CD2AP_HUMAN CD2-associated protein OS=Homo sapiens GN=CD2AP PE=1 SV=1	1	7	7	7	0	0	0	0	0	0	6	5	5	0	1	3	5	5	5	0	0	0	3	3	3	3	4	4	2	1	0	7	7	7	1	1	1	0	0	0	0	0	0	6
sp|Q9Y5K5|UCHL5_HUMAN	sp|Q9Y5K5|UCHL5_HUMAN	6	6	6	sp|Q9Y5K5|UCHL5_HUMAN Ubiquitin carboxyl-terminal hydrolase isozyme L5 OS=Homo sapiens GN=UCHL5 PE=1 SV=3	1	6	6	6	2	3	2	0	0	0	3	3	3	3	5	5	1	2	2	3	3	2	4	4	4	3	3	3	1	0	0	5	4	4	3	2	3	2	3	2	0	0	0	3
sp|Q9Y5B9|SP16H_HUMAN	sp|Q9Y5B9|SP16H_HUMAN	4	4	4	sp|Q9Y5B9|SP16H_HUMAN FACT complex subunit SPT16 OS=Homo sapiens GN=SUPT16H PE=1 SV=1	1	4	4	4	0	2	1	0	0	0	1	0	0	0	0	0	1	2	2	0	1	0	0	1	0	1	1	1	2	0	2	0	0	1	2	3	2	0	2	1	0	0	0	1
sp|Q9Y5B0|CTDP1_HUMAN	sp|Q9Y5B0|CTDP1_HUMAN	2	2	2	sp|Q9Y5B0|CTDP1_HUMAN RNA polymerase II subunit A C-terminal domain phosphatase OS=Homo sapiens GN=CTDP1 PE=1 SV=3	1	2	2	2	0	0	0	0	0	0	2	1	1	1	2	2	0	1	0	0	0	0	1	2	0	0	0	0	0	0	0	2	2	2	2	1	1	0	0	0	0	0	0	2
sp|Q9Y5A7|NUB1_HUMAN	sp|Q9Y5A7|NUB1_HUMAN	3	3	3	sp|Q9Y5A7|NUB1_HUMAN NEDD8 ultimate buster 1 OS=Homo sapiens GN=NUB1 PE=1 SV=2	1	3	3	3	1	0	0	0	0	0	1	2	1	1	1	1	1	0	0	1	0	0	0	2	1	1	1	0	0	0	0	1	1	1	3	3	3	1	0	0	0	0	0	1
sp|Q9Y570|PPME1_HUMAN	sp|Q9Y570|PPME1_HUMAN	14	14	14	sp|Q9Y570|PPME1_HUMAN Protein phosphatase methylesterase 1 OS=Homo sapiens GN=PPME1 PE=1 SV=3	1	14	14	14	10	11	12	0	0	0	8	7	8	0	0	1	6	5	5	6	7	7	9	7	5	6	3	6	1	4	0	13	11	12	5	3	5	10	11	12	0	0	0	8
sp|Q9Y530|OARD1_HUMAN	sp|Q9Y530|OARD1_HUMAN	2	2	2	sp|Q9Y530|OARD1_HUMAN O-acetyl-ADP-ribose deacetylase 1 OS=Homo sapiens GN=OARD1 PE=1 SV=2	1	2	2	2	0	0	0	0	0	0	0	0	0	1	0	0	0	1	0	1	1	0	0	0	2	1	0	1	0	0	0	2	2	2	2	2	2	0	0	0	0	0	0	0
sp|Q9Y512|SAM50_HUMAN	sp|Q9Y512|SAM50_HUMAN	13	13	13	sp|Q9Y512|SAM50_HUMAN Sorting and assembly machinery component 50 homolog OS=Homo sapiens GN=SAMM50 PE=1 SV=3	1	13	13	13	2	1	2	12	11	12	7	8	8	3	1	1	6	7	7	8	11	9	2	4	2	1	2	2	0	0	0	0	0	0	4	3	4	2	1	2	12	11	12	7
sp|Q9Y508|RN114_HUMAN	sp|Q9Y508|RN114_HUMAN	3	3	3	sp|Q9Y508|RN114_HUMAN E3 ubiquitin-protein ligase RNF114 OS=Homo sapiens GN=RNF114 PE=1 SV=1	1	3	3	3	1	1	0	1	0	0	1	1	0	0	0	0	1	1	1	1	1	0	0	1	0	0	1	1	0	0	0	3	3	2	0	1	1	1	1	0	1	0	0	1
sp|Q9Y4X5|ARI1_HUMAN	sp|Q9Y4X5|ARI1_HUMAN	4	4	4	sp|Q9Y4X5|ARI1_HUMAN E3 ubiquitin-protein ligase ARIH1 OS=Homo sapiens GN=ARIH1 PE=1 SV=2	1	4	4	4	1	1	0	1	1	1	0	0	0	0	0	0	1	2	1	2	2	2	1	3	3	0	0	1	0	0	0	2	3	3	1	1	2	1	1	0	1	1	1	0
sp|Q9Y4X1|UD2A1_HUMAN	sp|Q9Y4X1|UD2A1_HUMAN	3	1	1	sp|Q9Y4X1|UD2A1_HUMAN UDP-glucuronosyltransferase 2A1 OS=Homo sapiens GN=UGT2A1 PE=1 SV=2	1	3	1	1	0	0	0	0	0	0	2	3	2	3	3	2	0	0	0	0	0	0	0	0	0	0	0	0	0	0	0	0	0	0	0	0	0	0	0	0	0	0	0	1
sp|Q9Y4W6|AFG32_HUMAN	sp|Q9Y4W6|AFG32_HUMAN	8	7	7	sp|Q9Y4W6|AFG32_HUMAN AFG3-like protein 2 OS=Homo sapiens GN=AFG3L2 PE=1 SV=2	1	8	7	7	2	2	3	1	2	2	5	6	6	5	6	6	5	4	4	4	3	3	1	1	1	0	1	0	0	0	0	0	1	1	3	3	1	1	1	2	1	1	1	4
sp|Q9Y4P8|WIPI2_HUMAN	sp|Q9Y4P8|WIPI2_HUMAN	4	4	4	sp|Q9Y4P8|WIPI2_HUMAN WD repeat domain phosphoinositide-interacting protein 2 OS=Homo sapiens GN=WIPI2 PE=1 SV=1	1	4	4	4	3	2	3	0	0	0	0	0	1	1	0	0	0	0	0	1	0	1	1	2	2	1	1	1	0	0	0	4	4	4	1	0	0	3	2	3	0	0	0	0
sp|Q9Y4P3|TBL2_HUMAN	sp|Q9Y4P3|TBL2_HUMAN	8	8	8	sp|Q9Y4P3|TBL2_HUMAN Transducin beta-like protein 2 OS=Homo sapiens GN=TBL2 PE=1 SV=1	1	8	8	8	2	0	2	0	1	0	4	6	4	5	4	4	1	1	2	0	0	1	2	1	2	2	3	2	0	1	1	3	2	1	3	2	4	2	0	2	0	1	0	4
sp|Q9Y4P1|ATG4B_HUMAN	sp|Q9Y4P1|ATG4B_HUMAN	2	2	2	sp|Q9Y4P1|ATG4B_HUMAN Cysteine protease ATG4B OS=Homo sapiens GN=ATG4B PE=1 SV=2	1	2	2	2	1	1	1	0	0	0	0	0	0	1	1	1	0	0	0	1	0	1	0	0	0	0	1	0	0	0	0	2	1	2	1	1	0	1	1	1	0	0	0	0
sp|Q9Y4L1|HYOU1_HUMAN	sp|Q9Y4L1|HYOU1_HUMAN	41	41	40	sp|Q9Y4L1|HYOU1_HUMAN Hypoxia up-regulated protein 1 OS=Homo sapiens GN=HYOU1 PE=1 SV=1	1	41	41	40	27	32	30	4	2	2	32	32	31	27	27	27	28	27	26	8	8	6	28	26	22	24	25	26	12	12	13	36	38	34	19	18	18	27	32	30	4	2	2	32
sp|Q9Y4J8|DTNA_HUMAN;sp|O60941|DTNB_HUMAN	sp|Q9Y4J8|DTNA_HUMAN	5;2	5;2	5;2	sp|Q9Y4J8|DTNA_HUMAN Dystrobrevin alpha OS=Homo sapiens GN=DTNA PE=1 SV=2	2	5	5	5	3	3	4	2	1	2	2	2	3	0	0	0	1	0	0	4	4	4	1	2	2	2	3	3	0	0	0	0	0	0	0	0	0	3	3	4	2	1	2	2
sp|Q9Y4I1|MYO5A_HUMAN;sp|Q9ULV0|MYO5B_HUMAN	sp|Q9Y4I1|MYO5A_HUMAN	40;5	40;5	34;2	sp|Q9Y4I1|MYO5A_HUMAN Unconventional myosin-Va OS=Homo sapiens GN=MYO5A PE=1 SV=2	2	40	40	34	35	34	35	0	0	0	0	0	2	2	3	2	2	1	2	0	0	0	1	1	3	1	1	1	2	2	1	0	0	0	9	5	6	35	34	35	0	0	0	0
sp|Q9Y4G8|RPGF2_HUMAN;sp|Q8TEU7|RPGF6_HUMAN	sp|Q9Y4G8|RPGF2_HUMAN	6;1	6;1	6;1	sp|Q9Y4G8|RPGF2_HUMAN Rap guanine nucleotide exchange factor 2 OS=Homo sapiens GN=RAPGEF2 PE=1 SV=1	2	6	6	6	5	5	5	0	1	0	0	0	0	1	1	1	1	0	0	0	0	0	0	0	0	0	0	1	0	0	0	0	0	0	1	0	1	5	5	5	0	1	0	0
sp|Q9Y4G6|TLN2_HUMAN	sp|Q9Y4G6|TLN2_HUMAN	58	47	47	sp|Q9Y4G6|TLN2_HUMAN Talin-2 OS=Homo sapiens GN=TLN2 PE=1 SV=4	1	58	47	47	49	46	50	12	19	17	14	13	15	5	5	5	22	24	25	15	20	16	31	29	32	18	19	15	9	9	8	23	21	21	11	12	12	43	40	44	9	15	13	7
sp|Q9Y4F5|C170B_HUMAN	sp|Q9Y4F5|C170B_HUMAN	6	6	6	sp|Q9Y4F5|C170B_HUMAN Centrosomal protein of 170 kDa protein B OS=Homo sapiens GN=CEP170B PE=1 SV=4	1	6	6	6	5	6	6	0	0	0	0	0	0	0	0	0	0	0	0	0	0	0	0	0	0	0	0	0	0	0	0	0	0	0	0	0	0	5	6	6	0	0	0	0
sp|Q9Y4F1|FARP1_HUMAN	sp|Q9Y4F1|FARP1_HUMAN	12	12	12	sp|Q9Y4F1|FARP1_HUMAN FERM, RhoGEF and pleckstrin domain-containing protein 1 OS=Homo sapiens GN=FARP1 PE=1 SV=1	1	12	12	12	10	11	11	1	0	0	6	4	5	4	4	4	2	0	1	1	1	0	10	9	9	8	7	10	0	1	0	3	2	4	2	2	1	10	11	11	1	0	0	6
sp|Q9Y4E8|UBP15_HUMAN	sp|Q9Y4E8|UBP15_HUMAN	15	15	13	sp|Q9Y4E8|UBP15_HUMAN Ubiquitin carboxyl-terminal hydrolase 15 OS=Homo sapiens GN=USP15 PE=1 SV=3	1	15	15	13	7	4	7	1	1	1	5	5	7	3	3	2	7	6	6	3	3	4	5	5	5	4	5	8	7	8	7	13	12	12	4	5	7	7	4	7	1	1	1	5
sp|Q9Y4E6|WDR7_HUMAN	sp|Q9Y4E6|WDR7_HUMAN	14	14	14	sp|Q9Y4E6|WDR7_HUMAN WD repeat-containing protein 7 OS=Homo sapiens GN=WDR7 PE=1 SV=2	1	14	14	14	13	13	14	0	0	1	0	0	1	0	0	0	0	0	0	0	0	0	0	1	0	2	1	1	0	0	0	0	0	0	1	1	2	13	13	14	0	0	1	0
sp|Q9Y4E1|FA21C_HUMAN;sp|Q641Q2|FA21A_HUMAN;sp|Q5SRD0|FA21D_HUMAN	sp|Q9Y4E1|FA21C_HUMAN;sp|Q641Q2|FA21A_HUMAN	3;3;1	3;3;1	3;3;1	sp|Q9Y4E1|FA21C_HUMAN WASH complex subunit FAM21C OS=Homo sapiens GN=FAM21C PE=1 SV=3;sp|Q641Q2|FA21A_HUMAN WASH complex subunit FAM21A OS=Homo sapiens GN=FAM21A PE=1 SV=3	3	3	3	3	0	2	1	0	0	0	0	0	0	1	1	1	2	3	1	0	0	0	1	2	2	1	1	2	0	0	0	1	0	0	1	0	0	0	2	1	0	0	0	0
sp|Q9Y4D7|PLXD1_HUMAN	sp|Q9Y4D7|PLXD1_HUMAN	2	2	2	sp|Q9Y4D7|PLXD1_HUMAN Plexin-D1 OS=Homo sapiens GN=PLXND1 PE=1 SV=3	1	2	2	2	0	1	1	0	0	0	1	1	1	0	0	0	1	0	0	0	0	0	0	1	0	0	0	0	1	0	0	0	0	1	0	1	0	0	1	1	0	0	0	1
sp|Q9Y4C0|NRX3A_HUMAN;sp|Q9HDB5|NRX3B_HUMAN	sp|Q9Y4C0|NRX3A_HUMAN	6;2	5;2	5;2	sp|Q9Y4C0|NRX3A_HUMAN Neurexin-3 OS=Homo sapiens GN=NRXN3 PE=1 SV=4	2	6	5	5	6	6	6	0	0	0	0	0	0	0	0	0	0	0	0	0	0	0	0	0	0	0	0	0	0	0	0	0	0	0	0	0	0	5	5	5	0	0	0	0
sp|Q9Y496|KIF3A_HUMAN	sp|Q9Y496|KIF3A_HUMAN	5	5	5	sp|Q9Y496|KIF3A_HUMAN Kinesin-like protein KIF3A OS=Homo sapiens GN=KIF3A PE=1 SV=4	1	5	5	5	4	4	4	0	1	1	1	1	2	0	0	0	0	1	1	0	0	0	1	1	2	1	1	1	0	0	0	3	4	4	0	0	0	4	4	4	0	1	1	1
sp|Q9Y490|TLN1_HUMAN	sp|Q9Y490|TLN1_HUMAN	130	130	119	sp|Q9Y490|TLN1_HUMAN Talin-1 OS=Homo sapiens GN=TLN1 PE=1 SV=3	1	130	130	119	61	57	63	46	45	49	111	110	107	67	69	71	114	114	114	45	39	47	114	115	110	119	117	120	103	100	99	109	107	108	83	87	82	61	57	63	46	45	49	111
sp|Q9Y3Z3|SAMH1_HUMAN	sp|Q9Y3Z3|SAMH1_HUMAN	31	31	31	sp|Q9Y3Z3|SAMH1_HUMAN Deoxynucleoside triphosphate triphosphohydrolase SAMHD1 OS=Homo sapiens GN=SAMHD1 PE=1 SV=2	1	31	31	31	12	8	7	1	1	1	27	24	24	13	11	13	25	26	24	2	5	4	22	25	25	27	27	27	7	9	10	19	18	20	20	21	20	12	8	7	1	1	1	27
sp|Q9Y3Y2|CHTOP_HUMAN	sp|Q9Y3Y2|CHTOP_HUMAN	2	2	2	sp|Q9Y3Y2|CHTOP_HUMAN Chromatin target of PRMT1 protein OS=Homo sapiens GN=CHTOP PE=1 SV=2	1	2	2	2	2	1	2	0	0	0	0	0	0	0	0	0	2	2	2	0	0	0	2	2	2	1	1	1	0	0	0	1	1	2	0	0	0	2	1	2	0	0	0	0
sp|Q9Y3U8|RL36_HUMAN	sp|Q9Y3U8|RL36_HUMAN	5	5	5	sp|Q9Y3U8|RL36_HUMAN 60S ribosomal protein L36 OS=Homo sapiens GN=RPL36 PE=1 SV=3	1	5	5	5	0	0	0	1	0	0	3	2	3	3	4	4	4	4	4	0	0	0	2	1	0	3	4	4	0	1	0	1	0	0	3	3	4	0	0	0	1	0	0	3
sp|Q9Y3S1|WNK2_HUMAN	sp|Q9Y3S1|WNK2_HUMAN	5	5	5	sp|Q9Y3S1|WNK2_HUMAN Serine/threonine-protein kinase WNK2 OS=Homo sapiens GN=WNK2 PE=1 SV=4	1	5	5	5	3	1	1	0	0	0	0	0	0	0	0	0	0	0	1	0	0	0	0	0	0	0	0	0	0	0	0	0	0	0	1	1	1	3	1	1	0	0	0	0
sp|Q9Y3Q0|NALD2_HUMAN	sp|Q9Y3Q0|NALD2_HUMAN	3	3	3	sp|Q9Y3Q0|NALD2_HUMAN N-acetylated-alpha-linked acidic dipeptidase 2 OS=Homo sapiens GN=NAALAD2 PE=1 SV=1	1	3	3	3	0	0	0	0	1	0	0	0	0	0	0	0	1	0	0	0	0	0	0	0	0	0	0	0	0	0	0	2	3	2	0	0	0	0	0	0	0	1	0	0
sp|Q9Y3P9|RBGP1_HUMAN	sp|Q9Y3P9|RBGP1_HUMAN	10	10	9	sp|Q9Y3P9|RBGP1_HUMAN Rab GTPase-activating protein 1 OS=Homo sapiens GN=RABGAP1 PE=1 SV=3	1	10	10	9	6	7	5	0	1	0	5	5	3	1	1	2	1	2	5	1	0	1	5	4	3	1	4	0	0	0	1	8	8	8	3	3	3	6	7	5	0	1	0	5
sp|Q9Y3P8|SIT1_HUMAN	sp|Q9Y3P8|SIT1_HUMAN	3	3	3	sp|Q9Y3P8|SIT1_HUMAN Signaling threshold-regulating transmembrane adapter 1 OS=Homo sapiens GN=SIT1 PE=1 SV=1	1	3	3	3	0	0	0	0	0	0	0	0	0	0	0	0	3	3	3	0	0	0	0	0	0	0	0	0	0	0	0	0	0	0	2	1	2	0	0	0	0	0	0	0
sp|Q9Y3L3|3BP1_HUMAN	sp|Q9Y3L3|3BP1_HUMAN	8	8	8	sp|Q9Y3L3|3BP1_HUMAN SH3 domain-binding protein 1 OS=Homo sapiens GN=SH3BP1 PE=1 SV=3	1	8	8	8	0	0	0	0	0	0	1	2	1	0	0	0	6	7	7	0	0	0	0	2	1	3	2	3	1	1	0	0	0	0	1	3	1	0	0	0	0	0	0	1
sp|Q9Y3I1|FBX7_HUMAN	sp|Q9Y3I1|FBX7_HUMAN	3	3	3	sp|Q9Y3I1|FBX7_HUMAN F-box only protein 7 OS=Homo sapiens GN=FBXO7 PE=1 SV=1	1	3	3	3	1	1	0	2	1	1	2	1	2	1	2	2	1	0	0	0	0	0	1	3	2	0	1	2	3	3	3	1	3	3	3	3	3	1	1	0	2	1	1	2
sp|Q9Y3I0|RTCB_HUMAN	sp|Q9Y3I0|RTCB_HUMAN	22	22	22	sp|Q9Y3I0|RTCB_HUMAN tRNA-splicing ligase RtcB homolog OS=Homo sapiens GN=RTCB PE=1 SV=1	1	22	22	22	13	14	14	7	5	4	15	15	17	12	12	12	16	16	15	13	14	14	17	17	15	18	18	18	6	6	7	14	15	13	15	15	14	13	14	14	7	5	4	15
sp|Q9Y3F4|STRAP_HUMAN	sp|Q9Y3F4|STRAP_HUMAN	15	15	15	sp|Q9Y3F4|STRAP_HUMAN Serine-threonine kinase receptor-associated protein OS=Homo sapiens GN=STRAP PE=1 SV=1	1	15	15	15	14	12	10	0	1	1	12	12	12	5	6	6	9	9	10	8	9	9	10	10	10	10	10	10	3	2	6	11	10	10	9	9	10	14	12	10	0	1	1	12
sp|Q9Y3E7|CHMP3_HUMAN	sp|Q9Y3E7|CHMP3_HUMAN	2	2	2	sp|Q9Y3E7|CHMP3_HUMAN Charged multivesicular body protein 3 OS=Homo sapiens GN=CHMP3 PE=1 SV=3	1	2	2	2	1	1	1	0	0	0	2	1	2	0	0	0	1	1	1	0	0	0	1	1	1	1	0	1	0	0	0	1	1	1	1	1	1	1	1	1	0	0	0	2
sp|Q9Y3E5|PTH2_HUMAN	sp|Q9Y3E5|PTH2_HUMAN	3	3	3	sp|Q9Y3E5|PTH2_HUMAN Peptidyl-tRNA hydrolase 2, mitochondrial OS=Homo sapiens GN=PTRH2 PE=1 SV=1	1	3	3	3	2	1	2	1	1	0	0	1	0	2	1	1	1	1	1	2	2	1	2	2	1	1	2	1	0	0	0	2	1	1	1	0	0	2	1	2	1	1	0	0
sp|Q9Y3E1|HDGR3_HUMAN	sp|Q9Y3E1|HDGR3_HUMAN	5	2	2	sp|Q9Y3E1|HDGR3_HUMAN Hepatoma-derived growth factor-related protein 3 OS=Homo sapiens GN=HDGFRP3 PE=1 SV=1	1	5	2	2	3	2	3	0	2	0	1	1	0	1	1	1	1	2	1	0	0	1	4	4	3	2	4	3	2	1	2	3	4	4	2	2	2	1	1	1	0	1	0	0
sp|Q9Y3E0|GOT1B_HUMAN	sp|Q9Y3E0|GOT1B_HUMAN	3	3	3	sp|Q9Y3E0|GOT1B_HUMAN Vesicle transport protein GOT1B OS=Homo sapiens GN=GOLT1B PE=1 SV=1	1	3	3	3	1	1	1	0	0	0	1	1	1	2	2	1	1	1	1	0	0	0	0	1	0	2	2	2	1	0	0	1	1	1	1	1	0	1	1	1	0	0	0	1
sp|Q9Y3D6|FIS1_HUMAN	sp|Q9Y3D6|FIS1_HUMAN	6	6	6	sp|Q9Y3D6|FIS1_HUMAN Mitochondrial fission 1 protein OS=Homo sapiens GN=FIS1 PE=1 SV=2	1	6	6	6	5	5	4	4	5	4	4	4	4	5	4	3	4	4	4	4	4	4	4	5	4	4	4	4	3	5	4	4	4	4	5	5	4	5	5	4	4	5	4	4
sp|Q9Y3C6|PPIL1_HUMAN	sp|Q9Y3C6|PPIL1_HUMAN	4	4	4	sp|Q9Y3C6|PPIL1_HUMAN Peptidyl-prolyl cis-trans isomerase-like 1 OS=Homo sapiens GN=PPIL1 PE=1 SV=1	1	4	4	4	1	3	2	0	0	0	3	3	2	1	1	1	2	2	2	2	2	2	3	3	2	0	1	2	0	0	1	3	3	3	2	2	2	1	3	2	0	0	0	3
sp|Q9Y3C4|TPRKB_HUMAN	sp|Q9Y3C4|TPRKB_HUMAN	2	2	2	sp|Q9Y3C4|TPRKB_HUMAN EKC/KEOPS complex subunit TPRKB OS=Homo sapiens GN=TPRKB PE=1 SV=1	1	2	2	2	1	0	0	0	0	0	0	2	1	0	0	1	2	2	2	1	1	1	0	0	0	2	2	1	0	0	0	1	0	0	2	0	2	1	0	0	0	0	0	0
sp|Q9Y3B8|ORN_HUMAN	sp|Q9Y3B8|ORN_HUMAN	6	6	6	sp|Q9Y3B8|ORN_HUMAN Oligoribonuclease, mitochondrial OS=Homo sapiens GN=REXO2 PE=1 SV=3	1	6	6	6	2	0	0	5	5	4	1	0	1	3	3	1	3	3	2	1	0	1	2	1	1	0	1	1	2	1	2	1	3	2	2	2	2	2	0	0	5	5	4	1
sp|Q9Y3B4|SF3B6_HUMAN	sp|Q9Y3B4|SF3B6_HUMAN	3	3	3	sp|Q9Y3B4|SF3B6_HUMAN Splicing factor 3B subunit 6 OS=Homo sapiens GN=SF3B6 PE=1 SV=1	1	3	3	3	1	0	1	0	0	1	2	2	3	0	3	0	2	2	2	0	0	0	1	2	2	1	3	2	1	0	1	2	2	2	2	2	2	1	0	1	0	0	1	2
sp|Q9Y3B3|TMED7_HUMAN	sp|Q9Y3B3|TMED7_HUMAN	6	6	6	sp|Q9Y3B3|TMED7_HUMAN Transmembrane emp24 domain-containing protein 7 OS=Homo sapiens GN=TMED7 PE=1 SV=2	1	6	6	6	3	2	3	1	2	1	4	4	4	4	3	4	5	3	5	1	1	0	4	4	3	5	5	5	2	2	3	3	3	4	3	4	3	3	2	3	1	2	1	4
sp|Q9Y3A6|TMED5_HUMAN	sp|Q9Y3A6|TMED5_HUMAN	4	4	4	sp|Q9Y3A6|TMED5_HUMAN Transmembrane emp24 domain-containing protein 5 OS=Homo sapiens GN=TMED5 PE=1 SV=1	1	4	4	4	1	0	0	0	1	0	1	1	0	2	3	3	3	3	2	1	2	2	0	0	0	2	3	2	1	2	1	1	0	0	2	3	3	1	0	0	0	1	0	1
sp|Q9Y3A5|SBDS_HUMAN	sp|Q9Y3A5|SBDS_HUMAN	8	8	8	sp|Q9Y3A5|SBDS_HUMAN Ribosome maturation protein SBDS OS=Homo sapiens GN=SBDS PE=1 SV=4	1	8	8	8	4	3	2	3	1	2	5	4	5	5	4	4	4	5	6	7	7	6	6	6	6	6	6	7	2	1	3	4	6	5	3	3	2	4	3	2	3	1	2	5
sp|Q9Y3A3|PHOCN_HUMAN	sp|Q9Y3A3|PHOCN_HUMAN	6	6	6	sp|Q9Y3A3|PHOCN_HUMAN MOB-like protein phocein OS=Homo sapiens GN=MOB4 PE=1 SV=1	1	6	6	6	4	5	5	0	1	0	1	3	2	0	0	0	3	3	3	1	0	2	4	4	5	3	5	3	0	1	0	5	3	4	2	1	3	4	5	5	0	1	0	1
sp|Q9Y394|DHRS7_HUMAN	sp|Q9Y394|DHRS7_HUMAN	12	12	12	sp|Q9Y394|DHRS7_HUMAN Dehydrogenase/reductase SDR family member 7 OS=Homo sapiens GN=DHRS7 PE=1 SV=1	1	12	12	12	6	7	5	4	6	5	9	11	10	10	10	10	11	10	10	11	11	9	9	8	7	11	11	8	6	6	6	4	6	4	8	6	9	6	7	5	4	6	5	9
sp|Q9Y383|LC7L2_HUMAN	sp|Q9Y383|LC7L2_HUMAN	5	5	3	sp|Q9Y383|LC7L2_HUMAN Putative RNA-binding protein Luc7-like 2 OS=Homo sapiens GN=LUC7L2 PE=1 SV=2	1	5	5	3	4	2	3	0	0	0	3	3	3	1	1	1	1	1	3	1	2	2	4	4	4	2	4	4	0	0	0	3	3	3	5	5	5	4	2	3	0	0	0	3
sp|Q9Y376|CAB39_HUMAN	sp|Q9Y376|CAB39_HUMAN	15	15	13	sp|Q9Y376|CAB39_HUMAN Calcium-binding protein 39 OS=Homo sapiens GN=CAB39 PE=1 SV=1	1	15	15	13	11	11	11	7	5	4	10	9	11	5	4	3	14	14	14	12	13	12	8	8	7	9	9	10	8	7	7	9	9	9	9	9	8	11	11	11	7	5	4	10
sp|Q9Y371|SHLB1_HUMAN	sp|Q9Y371|SHLB1_HUMAN	9	8	8	sp|Q9Y371|SHLB1_HUMAN Endophilin-B1 OS=Homo sapiens GN=SH3GLB1 PE=1 SV=1	1	9	8	8	6	6	5	1	1	0	7	7	7	2	2	1	8	8	8	6	5	7	6	7	7	9	9	8	0	0	1	7	6	6	4	3	3	5	5	4	1	0	0	6
sp|Q9Y365|PCTL_HUMAN	sp|Q9Y365|PCTL_HUMAN	13	13	13	sp|Q9Y365|PCTL_HUMAN PCTP-like protein OS=Homo sapiens GN=STARD10 PE=1 SV=2	1	13	13	13	1	4	2	0	0	0	6	5	5	12	13	13	4	1	2	2	2	2	1	2	1	3	3	2	0	0	0	3	4	3	0	0	2	1	4	2	0	0	0	6
sp|Q9Y342|PLLP_HUMAN	sp|Q9Y342|PLLP_HUMAN	2	2	2	sp|Q9Y342|PLLP_HUMAN Plasmolipin OS=Homo sapiens GN=PLLP PE=1 SV=1	1	2	2	2	1	1	1	0	0	0	0	0	0	0	0	0	0	0	0	0	0	0	0	0	0	2	2	2	0	0	0	0	0	0	0	0	0	1	1	1	0	0	0	0
sp|Q9Y333|LSM2_HUMAN	sp|Q9Y333|LSM2_HUMAN	4	4	4	sp|Q9Y333|LSM2_HUMAN U6 snRNA-associated Sm-like protein LSm2 OS=Homo sapiens GN=LSM2 PE=1 SV=1	1	4	4	4	4	2	3	0	1	2	4	4	4	2	3	2	4	4	4	2	1	1	4	4	4	4	3	4	4	4	3	4	3	3	4	4	4	4	2	3	0	1	2	4
sp|Q9Y316|MEMO1_HUMAN	sp|Q9Y316|MEMO1_HUMAN	9	9	9	sp|Q9Y316|MEMO1_HUMAN Protein MEMO1 OS=Homo sapiens GN=MEMO1 PE=1 SV=1	1	9	9	9	2	1	1	4	4	4	4	3	2	6	6	5	2	3	3	3	5	3	1	1	0	1	1	3	1	0	0	1	1	1	4	2	2	2	1	1	4	4	4	4
sp|Q9Y315|DEOC_HUMAN	sp|Q9Y315|DEOC_HUMAN	7	7	7	sp|Q9Y315|DEOC_HUMAN Deoxyribose-phosphate aldolase OS=Homo sapiens GN=DERA PE=1 SV=2	1	7	7	7	0	2	0	3	1	2	3	3	4	2	3	3	4	4	4	0	1	0	5	3	2	5	5	6	4	4	5	2	1	2	6	7	7	0	2	0	3	1	2	3
sp|Q9Y305|ACOT9_HUMAN	sp|Q9Y305|ACOT9_HUMAN	17	17	17	sp|Q9Y305|ACOT9_HUMAN Acyl-coenzyme A thioesterase 9, mitochondrial OS=Homo sapiens GN=ACOT9 PE=1 SV=2	1	17	17	17	12	11	13	2	5	6	9	12	11	10	11	10	12	11	11	7	7	5	9	10	8	11	11	12	5	4	5	6	4	6	5	5	4	12	11	13	2	5	6	9
sp|Q9Y303|NAGA_HUMAN	sp|Q9Y303|NAGA_HUMAN	2	2	2	sp|Q9Y303|NAGA_HUMAN N-acetylglucosamine-6-phosphate deacetylase OS=Homo sapiens GN=AMDHD2 PE=1 SV=2	1	2	2	2	0	0	1	0	0	0	1	2	1	0	0	0	2	1	2	0	0	0	1	1	0	0	0	0	0	0	0	0	0	0	0	1	0	0	0	1	0	0	0	1
sp|Q9Y2Z9|COQ6_HUMAN	sp|Q9Y2Z9|COQ6_HUMAN	12	12	12	sp|Q9Y2Z9|COQ6_HUMAN Ubiquinone biosynthesis monooxygenase COQ6, mitochondrial OS=Homo sapiens GN=COQ6 PE=1 SV=2	1	12	12	12	1	1	1	11	10	11	0	1	2	6	6	5	1	1	1	9	8	6	0	1	0	1	1	1	0	0	1	0	0	0	0	0	0	1	1	1	11	10	11	0
sp|Q9Y2Z0|SGT1_HUMAN	sp|Q9Y2Z0|SGT1_HUMAN	16	16	16	sp|Q9Y2Z0|SGT1_HUMAN Protein SGT1 homolog OS=Homo sapiens GN=SUGT1 PE=1 SV=3	1	16	16	16	11	11	12	2	1	1	9	8	10	8	10	9	7	9	8	4	5	4	10	10	8	7	8	9	6	6	4	14	13	15	5	6	5	11	11	12	2	1	1	9
sp|Q9Y2Y0|AR2BP_HUMAN	sp|Q9Y2Y0|AR2BP_HUMAN	2	2	2	sp|Q9Y2Y0|AR2BP_HUMAN ADP-ribosylation factor-like protein 2-binding protein OS=Homo sapiens GN=ARL2BP PE=1 SV=1	1	2	2	2	0	0	0	0	0	0	0	0	0	0	0	0	0	0	0	0	1	1	1	1	1	0	0	0	0	0	0	2	1	2	1	0	1	0	0	0	0	0	0	0
sp|Q9Y2X8|UB2D4_HUMAN;sp|P51668|UB2D1_HUMAN	sp|Q9Y2X8|UB2D4_HUMAN;sp|P51668|UB2D1_HUMAN	2;2	1;1	1;1	sp|Q9Y2X8|UB2D4_HUMAN Ubiquitin-conjugating enzyme E2 D4 OS=Homo sapiens GN=UBE2D4 PE=1 SV=1;sp|P51668|UB2D1_HUMAN Ubiquitin-conjugating enzyme E2 D1 OS=Homo sapiens GN=UBE2D1 PE=1 SV=1	2	2	1	1	1	1	1	0	0	0	1	1	1	0	0	1	1	1	1	2	2	2	0	0	0	1	0	1	1	1	1	0	1	1	1	1	1	1	1	1	0	0	0	0
sp|Q9Y2X7|GIT1_HUMAN	sp|Q9Y2X7|GIT1_HUMAN	13	13	12	sp|Q9Y2X7|GIT1_HUMAN ARF GTPase-activating protein GIT1 OS=Homo sapiens GN=GIT1 PE=1 SV=2	1	13	13	12	11	11	11	0	0	1	2	2	2	0	0	0	2	2	0	1	1	0	4	4	3	3	3	4	0	0	0	0	0	0	4	4	3	11	11	11	0	0	1	2
sp|Q9Y2X3|NOP58_HUMAN	sp|Q9Y2X3|NOP58_HUMAN	6	6	6	sp|Q9Y2X3|NOP58_HUMAN Nucleolar protein 58 OS=Homo sapiens GN=NOP58 PE=1 SV=1	1	6	6	6	0	0	0	1	0	1	2	2	1	1	1	1	0	2	2	0	0	0	0	1	1	2	2	1	0	0	0	0	0	0	5	6	6	0	0	0	1	0	1	2
sp|Q9Y2W1|TR150_HUMAN	sp|Q9Y2W1|TR150_HUMAN	6	6	6	sp|Q9Y2W1|TR150_HUMAN Thyroid hormone receptor-associated protein 3 OS=Homo sapiens GN=THRAP3 PE=1 SV=2	1	6	6	6	0	1	1	0	0	0	0	0	0	0	0	1	3	2	2	0	0	0	1	4	4	2	1	2	1	1	1	2	2	3	1	2	2	0	1	1	0	0	0	0
sp|Q9Y2V7|COG6_HUMAN	sp|Q9Y2V7|COG6_HUMAN	4	4	4	sp|Q9Y2V7|COG6_HUMAN Conserved oligomeric Golgi complex subunit 6 OS=Homo sapiens GN=COG6 PE=1 SV=2	1	4	4	4	0	1	1	0	0	0	1	0	1	0	1	0	0	0	0	0	0	0	2	1	1	0	0	1	0	0	0	2	2	3	0	0	0	0	1	1	0	0	0	1
sp|Q9Y2V2|CHSP1_HUMAN	sp|Q9Y2V2|CHSP1_HUMAN	6	6	6	sp|Q9Y2V2|CHSP1_HUMAN Calcium-regulated heat-stable protein 1 OS=Homo sapiens GN=CARHSP1 PE=1 SV=2	1	6	6	6	2	2	2	0	1	1	2	1	1	6	6	6	2	1	1	0	1	0	1	1	2	3	3	4	1	1	1	1	2	2	2	3	2	2	2	2	0	1	1	2
sp|Q9Y2T7|YBOX2_HUMAN	sp|Q9Y2T7|YBOX2_HUMAN	19	19	16	sp|Q9Y2T7|YBOX2_HUMAN Y-box-binding protein 2 OS=Homo sapiens GN=YBX2 PE=1 SV=2	1	19	19	16	3	3	2	2	2	2	4	4	4	3	3	2	4	3	3	2	2	2	3	4	5	4	4	3	4	3	4	19	19	18	3	3	3	3	3	2	2	2	2	4
sp|Q9Y2T4|2ABG_HUMAN	sp|Q9Y2T4|2ABG_HUMAN	4	1	1	sp|Q9Y2T4|2ABG_HUMAN Serine/threonine-protein phosphatase 2A 55 kDa regulatory subunit B gamma isoform OS=Homo sapiens GN=PPP2R2C PE=1 SV=4	1	4	1	1	4	4	4	1	0	0	1	2	1	0	0	0	3	1	1	3	3	3	3	2	1	1	1	1	0	1	1	3	2	2	1	1	1	1	1	1	0	0	0	0
sp|Q9Y2T3|GUAD_HUMAN	sp|Q9Y2T3|GUAD_HUMAN	27	27	27	sp|Q9Y2T3|GUAD_HUMAN Guanine deaminase OS=Homo sapiens GN=GDA PE=1 SV=1	1	27	27	27	26	26	26	12	10	8	3	1	2	21	21	21	0	0	0	5	5	2	0	1	0	0	0	0	1	1	1	0	0	0	2	0	1	26	26	26	12	10	8	3
sp|Q9Y2T2|AP3M1_HUMAN	sp|Q9Y2T2|AP3M1_HUMAN	2	2	2	sp|Q9Y2T2|AP3M1_HUMAN AP-3 complex subunit mu-1 OS=Homo sapiens GN=AP3M1 PE=1 SV=1	1	2	2	2	2	2	2	0	0	0	1	2	2	0	0	1	2	2	1	0	0	0	1	2	2	2	2	1	1	0	1	1	1	1	2	2	2	2	2	2	0	0	0	1
sp|Q9Y2S7|PDIP2_HUMAN	sp|Q9Y2S7|PDIP2_HUMAN	5	5	5	sp|Q9Y2S7|PDIP2_HUMAN Polymerase delta-interacting protein 2 OS=Homo sapiens GN=POLDIP2 PE=1 SV=1	1	5	5	5	0	0	1	0	0	0	0	0	0	4	5	5	0	0	0	0	0	0	0	0	0	0	0	0	0	0	0	0	0	1	1	0	0	0	0	1	0	0	0	0
sp|Q9Y2S2|CRYL1_HUMAN	sp|Q9Y2S2|CRYL1_HUMAN	15	15	15	sp|Q9Y2S2|CRYL1_HUMAN Lambda-crystallin homolog OS=Homo sapiens GN=CRYL1 PE=1 SV=3	1	15	15	15	9	9	8	3	4	3	5	7	6	12	12	12	8	10	8	8	7	8	7	7	7	8	7	7	1	2	0	4	7	5	2	2	3	9	9	8	3	4	3	5
sp|Q9Y2Q5|LTOR2_HUMAN	sp|Q9Y2Q5|LTOR2_HUMAN	2	2	2	sp|Q9Y2Q5|LTOR2_HUMAN Ragulator complex protein LAMTOR2 OS=Homo sapiens GN=LAMTOR2 PE=1 SV=1	1	2	2	2	2	2	1	0	0	1	0	1	2	0	0	1	2	2	2	1	2	1	1	2	2	2	2	2	0	1	0	1	2	2	0	0	1	2	2	1	0	0	1	0
sp|Q9Y2Q3|GSTK1_HUMAN	sp|Q9Y2Q3|GSTK1_HUMAN	12	12	12	sp|Q9Y2Q3|GSTK1_HUMAN Glutathione S-transferase kappa 1 OS=Homo sapiens GN=GSTK1 PE=1 SV=3	1	12	12	12	7	5	7	3	2	1	11	11	9	12	12	12	10	10	8	3	3	6	6	7	8	10	10	10	4	3	3	7	6	7	9	8	8	7	5	7	3	2	1	11
sp|Q9Y2Q0|AT8A1_HUMAN	sp|Q9Y2Q0|AT8A1_HUMAN	22	22	21	sp|Q9Y2Q0|AT8A1_HUMAN Phospholipid-transporting ATPase IA OS=Homo sapiens GN=ATP8A1 PE=1 SV=1	1	22	22	21	17	16	19	0	0	0	1	1	2	0	0	0	0	0	0	0	0	0	0	0	0	0	2	0	0	0	0	0	0	0	0	0	0	17	16	19	0	0	0	1
sp|Q9Y2P5|S27A5_HUMAN	sp|Q9Y2P5|S27A5_HUMAN	30	30	30	sp|Q9Y2P5|S27A5_HUMAN Bile acyl-CoA synthetase OS=Homo sapiens GN=SLC27A5 PE=1 SV=1	1	30	30	30	0	0	0	0	0	1	0	0	0	29	29	29	0	0	0	1	0	0	0	1	0	0	0	0	0	0	0	0	0	0	0	0	0	0	0	0	0	0	1	0
sp|Q9Y2K9|STB5L_HUMAN	sp|Q9Y2K9|STB5L_HUMAN	5	5	5	sp|Q9Y2K9|STB5L_HUMAN Syntaxin-binding protein 5-like OS=Homo sapiens GN=STXBP5L PE=1 SV=2	1	5	5	5	5	5	5	0	0	0	0	0	0	0	1	0	0	0	0	0	0	0	0	1	0	0	0	1	0	0	0	0	0	0	0	0	1	5	5	5	0	0	0	0
sp|Q9Y2J8|PADI2_HUMAN	sp|Q9Y2J8|PADI2_HUMAN	32	32	32	sp|Q9Y2J8|PADI2_HUMAN Protein-arginine deiminase type-2 OS=Homo sapiens GN=PADI2 PE=1 SV=2	1	32	32	32	20	18	20	0	1	0	18	14	17	1	1	0	0	1	0	30	29	30	0	0	0	3	3	2	1	0	0	1	0	2	1	1	1	20	18	20	0	1	0	18
sp|Q9Y2J2|E41L3_HUMAN	sp|Q9Y2J2|E41L3_HUMAN	41	41	35	sp|Q9Y2J2|E41L3_HUMAN Band 4.1-like protein 3 OS=Homo sapiens GN=EPB41L3 PE=1 SV=2	1	41	41	35	38	40	40	0	0	0	20	22	19	0	2	2	17	19	13	2	2	1	17	20	17	15	16	16	1	2	3	30	28	27	2	4	4	38	40	40	0	0	0	20
sp|Q9Y2J0|RP3A_HUMAN	sp|Q9Y2J0|RP3A_HUMAN	24	24	23	sp|Q9Y2J0|RP3A_HUMAN Rabphilin-3A OS=Homo sapiens GN=RPH3A PE=1 SV=1	1	24	24	23	23	23	23	0	0	0	0	1	0	0	0	0	0	0	1	0	0	0	0	1	0	0	0	0	0	0	0	0	0	0	0	0	0	23	23	23	0	0	0	0
sp|Q9Y2I8|WDR37_HUMAN	sp|Q9Y2I8|WDR37_HUMAN	7	7	7	sp|Q9Y2I8|WDR37_HUMAN WD repeat-containing protein 37 OS=Homo sapiens GN=WDR37 PE=1 SV=2	1	7	7	7	6	7	6	0	0	0	0	1	0	0	0	0	3	2	2	0	1	0	3	3	3	0	1	0	0	0	0	1	0	0	0	0	0	6	7	6	0	0	0	0
sp|Q9Y2I1|NISCH_HUMAN	sp|Q9Y2I1|NISCH_HUMAN	4	4	4	sp|Q9Y2I1|NISCH_HUMAN Nischarin OS=Homo sapiens GN=NISCH PE=1 SV=3	1	4	4	4	2	2	3	0	1	0	0	0	0	0	0	0	0	0	0	0	1	0	0	0	2	0	0	0	0	1	1	3	2	3	0	0	0	2	2	3	0	1	0	0
sp|Q9Y2G9|SBNO2_HUMAN	sp|Q9Y2G9|SBNO2_HUMAN	5	5	3	sp|Q9Y2G9|SBNO2_HUMAN Protein strawberry notch homolog 2 OS=Homo sapiens GN=SBNO2 PE=2 SV=3	1	5	5	3	1	1	1	1	3	1	2	2	4	0	0	0	2	2	1	0	0	1	2	2	2	2	2	2	1	1	1	3	3	3	2	2	2	1	1	1	1	3	1	2
sp|Q9Y2G5|OFUT2_HUMAN	sp|Q9Y2G5|OFUT2_HUMAN	3	3	3	sp|Q9Y2G5|OFUT2_HUMAN GDP-fucose protein O-fucosyltransferase 2 OS=Homo sapiens GN=POFUT2 PE=1 SV=3	1	3	3	3	0	0	0	0	0	0	1	2	0	0	1	1	1	0	0	0	0	0	2	2	2	0	1	0	0	0	1	3	2	1	0	1	0	0	0	0	0	0	0	1
sp|Q9Y2D5|AKAP2_HUMAN	sp|Q9Y2D5|AKAP2_HUMAN	17	17	17	sp|Q9Y2D5|AKAP2_HUMAN A-kinase anchor protein 2 OS=Homo sapiens GN=AKAP2 PE=1 SV=3	1	17	17	17	1	1	2	0	0	0	2	1	1	2	1	1	9	7	8	0	0	1	6	6	7	13	14	13	0	0	0	2	4	5	0	0	0	1	1	2	0	0	0	2
sp|Q9Y2B0|CNPY2_HUMAN	sp|Q9Y2B0|CNPY2_HUMAN	7	7	7	sp|Q9Y2B0|CNPY2_HUMAN Protein canopy homolog 2 OS=Homo sapiens GN=CNPY2 PE=1 SV=1	1	7	7	7	3	4	2	0	0	0	3	3	2	6	5	5	4	3	2	0	0	0	6	4	5	4	3	3	0	0	0	5	5	5	2	1	2	3	4	2	0	0	0	3
sp|Q9Y2A7|NCKP1_HUMAN	sp|Q9Y2A7|NCKP1_HUMAN	34	34	33	sp|Q9Y2A7|NCKP1_HUMAN Nck-associated protein 1 OS=Homo sapiens GN=NCKAP1 PE=1 SV=1	1	34	34	33	31	29	30	0	3	4	17	16	17	2	5	3	12	12	13	2	2	3	21	21	21	14	14	16	9	12	13	20	16	18	3	2	4	31	29	30	0	3	4	17
sp|Q9Y295|DRG1_HUMAN	sp|Q9Y295|DRG1_HUMAN	4	4	4	sp|Q9Y295|DRG1_HUMAN Developmentally-regulated GTP-binding protein 1 OS=Homo sapiens GN=DRG1 PE=1 SV=1	1	4	4	4	2	2	1	0	0	0	3	2	2	2	0	2	3	3	2	1	1	1	2	2	2	2	2	2	1	0	1	2	1	1	2	2	2	2	2	1	0	0	0	3
sp|Q9Y287|ITM2B_HUMAN	sp|Q9Y287|ITM2B_HUMAN	2	2	2	sp|Q9Y287|ITM2B_HUMAN Integral membrane protein 2B OS=Homo sapiens GN=ITM2B PE=1 SV=1	1	2	2	2	1	2	2	1	2	2	0	0	0	0	0	0	0	0	1	0	0	0	1	2	2	1	1	1	0	0	0	1	1	2	0	0	0	1	2	2	1	2	2	0
sp|Q9Y285|SYFA_HUMAN	sp|Q9Y285|SYFA_HUMAN	14	14	14	sp|Q9Y285|SYFA_HUMAN Phenylalanine--tRNA ligase alpha subunit OS=Homo sapiens GN=FARSA PE=1 SV=3	1	14	14	14	13	13	12	0	0	0	13	13	12	8	9	9	14	13	13	4	6	8	12	12	8	10	10	9	2	2	3	9	10	9	11	9	9	13	13	12	0	0	0	13
sp|Q9Y281|COF2_HUMAN	sp|Q9Y281|COF2_HUMAN	14	10	10	sp|Q9Y281|COF2_HUMAN Cofilin-2 OS=Homo sapiens GN=CFL2 PE=1 SV=1	1	14	10	10	11	10	10	10	12	9	13	12	13	11	10	10	12	12	12	13	13	12	12	11	12	11	10	11	11	10	9	10	12	12	5	6	6	7	6	6	7	8	6	9
sp|Q9Y277|VDAC3_HUMAN	sp|Q9Y277|VDAC3_HUMAN	12	12	12	sp|Q9Y277|VDAC3_HUMAN Voltage-dependent anion-selective channel protein 3 OS=Homo sapiens GN=VDAC3 PE=1 SV=1	1	12	12	12	4	6	5	9	9	9	8	8	7	6	9	5	6	6	8	10	11	11	5	5	5	6	5	5	2	3	1	5	4	5	10	11	11	4	6	5	9	9	9	8
sp|Q9Y276|BCS1_HUMAN	sp|Q9Y276|BCS1_HUMAN	6	6	6	sp|Q9Y276|BCS1_HUMAN Mitochondrial chaperone BCS1 OS=Homo sapiens GN=BCS1L PE=1 SV=1	1	6	6	6	3	2	1	2	5	3	1	1	1	5	5	5	2	2	1	2	1	2	1	1	1	1	1	0	0	0	0	0	0	0	0	0	1	3	2	1	2	5	3	1
sp|Q9Y266|NUDC_HUMAN	sp|Q9Y266|NUDC_HUMAN	13	13	13	sp|Q9Y266|NUDC_HUMAN Nuclear migration protein nudC OS=Homo sapiens GN=NUDC PE=1 SV=1	1	13	13	13	9	9	7	1	1	1	6	8	6	5	4	4	7	8	10	2	2	3	8	10	8	4	6	3	3	2	2	12	12	12	7	9	8	9	9	7	1	1	1	6
sp|Q9Y265|RUVB1_HUMAN	sp|Q9Y265|RUVB1_HUMAN	14	14	14	sp|Q9Y265|RUVB1_HUMAN RuvB-like 1 OS=Homo sapiens GN=RUVBL1 PE=1 SV=1	1	14	14	14	9	10	9	0	0	0	11	11	11	7	6	5	11	11	11	3	5	4	13	12	12	9	9	10	7	6	7	14	13	13	9	8	10	9	10	9	0	0	0	11
sp|Q9Y263|PLAP_HUMAN	sp|Q9Y263|PLAP_HUMAN	12	12	12	sp|Q9Y263|PLAP_HUMAN Phospholipase A-2-activating protein OS=Homo sapiens GN=PLAA PE=1 SV=2	1	12	12	12	9	6	7	0	0	0	4	4	7	5	4	6	3	1	2	5	3	4	4	5	4	3	4	2	0	0	0	10	11	12	4	5	7	9	6	7	0	0	0	4
sp|Q9Y262|EIF3L_HUMAN	sp|Q9Y262|EIF3L_HUMAN	25	25	25	sp|Q9Y262|EIF3L_HUMAN Eukaryotic translation initiation factor 3 subunit L OS=Homo sapiens GN=EIF3L PE=1 SV=1	1	25	25	25	16	15	15	0	1	0	18	19	16	15	12	12	19	18	18	12	11	10	18	19	18	17	16	16	15	14	15	18	17	15	18	19	18	16	15	15	0	1	0	18
sp|Q9Y259|CHKB_HUMAN	sp|Q9Y259|CHKB_HUMAN	5	5	5	sp|Q9Y259|CHKB_HUMAN Choline/ethanolamine kinase OS=Homo sapiens GN=CHKB PE=1 SV=3	1	5	5	5	1	1	1	3	3	2	3	4	2	0	0	1	4	4	3	1	1	1	4	2	2	1	0	2	3	2	1	3	5	4	0	0	0	1	1	1	3	3	2	3
sp|Q9Y243|AKT3_HUMAN;sp|P31749|AKT1_HUMAN	sp|Q9Y243|AKT3_HUMAN	4;1	4;1	4;1	sp|Q9Y243|AKT3_HUMAN RAC-gamma serine/threonine-protein kinase OS=Homo sapiens GN=AKT3 PE=1 SV=1	2	4	4	4	2	2	2	0	0	0	1	1	1	0	0	0	2	0	1	1	1	0	0	0	0	2	0	0	1	1	0	0	0	0	1	1	1	2	2	2	0	0	0	1
sp|Q9Y241|HIG1A_HUMAN;sp|A8MV81|HIG1C_HUMAN	sp|Q9Y241|HIG1A_HUMAN	4;1	4;1	4;1	sp|Q9Y241|HIG1A_HUMAN HIG1 domain family member 1A, mitochondrial OS=Homo sapiens GN=HIGD1A PE=1 SV=1	2	4	4	4	2	2	3	4	4	4	2	4	3	2	2	2	1	1	1	1	1	1	1	0	1	1	1	1	0	0	0	2	2	2	1	0	0	2	2	3	4	4	4	2
sp|Q9Y237|PIN4_HUMAN	sp|Q9Y237|PIN4_HUMAN	4	4	4	sp|Q9Y237|PIN4_HUMAN Peptidyl-prolyl cis-trans isomerase NIMA-interacting 4 OS=Homo sapiens GN=PIN4 PE=1 SV=1	1	4	4	4	1	1	1	0	0	0	1	1	0	3	2	2	2	2	2	3	3	3	2	2	2	1	1	0	0	0	1	2	2	2	1	0	1	1	1	1	0	0	0	1
sp|Q9Y235|ABEC2_HUMAN	sp|Q9Y235|ABEC2_HUMAN	6	6	6	sp|Q9Y235|ABEC2_HUMAN C->U-editing enzyme APOBEC-2 OS=Homo sapiens GN=APOBEC2 PE=1 SV=1	1	6	6	6	0	0	0	0	1	0	0	0	0	0	0	0	0	0	0	6	6	6	0	0	0	0	0	0	0	0	0	0	0	0	2	2	1	0	0	0	0	1	0	0
sp|Q9Y230|RUVB2_HUMAN	sp|Q9Y230|RUVB2_HUMAN	22	22	22	sp|Q9Y230|RUVB2_HUMAN RuvB-like 2 OS=Homo sapiens GN=RUVBL2 PE=1 SV=3	1	22	22	22	9	9	9	0	0	1	15	15	17	6	5	4	14	15	15	4	1	3	19	18	18	12	14	13	3	4	4	20	21	20	16	15	13	9	9	9	0	0	1	15
sp|Q9Y228|T3JAM_HUMAN	sp|Q9Y228|T3JAM_HUMAN	4	4	4	sp|Q9Y228|T3JAM_HUMAN TRAF3-interacting JNK-activating modulator OS=Homo sapiens GN=TRAF3IP3 PE=1 SV=2	1	4	4	4	0	0	0	0	0	0	0	1	0	0	0	0	1	1	2	1	1	1	0	0	0	1	0	0	0	0	0	0	0	0	0	2	1	0	0	0	0	0	0	0
sp|Q9Y224|CN166_HUMAN	sp|Q9Y224|CN166_HUMAN	10	10	10	sp|Q9Y224|CN166_HUMAN UPF0568 protein C14orf166 OS=Homo sapiens GN=C14orf166 PE=1 SV=1	1	10	10	10	8	7	5	1	1	1	8	7	7	5	5	4	8	8	9	7	6	4	9	8	7	8	7	9	1	0	0	10	8	7	8	9	7	8	7	5	1	1	1	8
sp|Q9Y223|GLCNE_HUMAN	sp|Q9Y223|GLCNE_HUMAN	13	13	13	sp|Q9Y223|GLCNE_HUMAN Bifunctional UDP-N-acetylglucosamine 2-epimerase/N-acetylmannosamine kinase OS=Homo sapiens GN=GNE PE=1 SV=1	1	13	13	13	0	0	0	0	0	0	1	2	1	13	13	13	0	0	0	0	0	0	1	1	0	1	0	0	0	0	0	0	0	0	1	0	0	0	0	0	0	0	0	1
sp|Q9UQV4|LAMP3_HUMAN	sp|Q9UQV4|LAMP3_HUMAN	4	4	4	sp|Q9UQV4|LAMP3_HUMAN Lysosome-associated membrane glycoprotein 3 OS=Homo sapiens GN=LAMP3 PE=1 SV=3	1	4	4	4	0	0	0	0	1	0	0	0	0	0	0	0	1	1	0	0	0	0	0	0	0	3	4	3	0	0	0	0	0	0	1	0	0	0	0	0	0	1	0	0
sp|Q9UQN3|CHM2B_HUMAN	sp|Q9UQN3|CHM2B_HUMAN	3	3	3	sp|Q9UQN3|CHM2B_HUMAN Charged multivesicular body protein 2b OS=Homo sapiens GN=CHMP2B PE=1 SV=1	1	3	3	3	1	1	1	1	1	1	1	1	1	0	1	1	1	1	1	2	1	1	3	0	2	1	1	2	1	1	1	3	2	2	0	0	0	1	1	1	1	1	1	1
sp|Q9UQM7|KCC2A_HUMAN	sp|Q9UQM7|KCC2A_HUMAN	26	26	18	sp|Q9UQM7|KCC2A_HUMAN Calcium/calmodulin-dependent protein kinase type II subunit alpha OS=Homo sapiens GN=CAMK2A PE=1 SV=2	1	26	26	18	24	25	25	0	0	0	3	3	3	3	5	3	3	3	4	9	10	9	4	4	4	3	3	3	0	0	0	1	1	0	3	3	4	24	25	25	0	0	0	3
sp|Q9UQE7|SMC3_HUMAN	sp|Q9UQE7|SMC3_HUMAN	11	11	11	sp|Q9UQE7|SMC3_HUMAN Structural maintenance of chromosomes protein 3 OS=Homo sapiens GN=SMC3 PE=1 SV=2	1	11	11	11	3	4	3	1	0	0	6	6	4	1	1	1	5	3	4	1	0	0	5	4	3	4	3	3	0	1	2	4	3	3	8	6	9	3	4	3	1	0	0	6
sp|Q9UQB8|BAIP2_HUMAN	sp|Q9UQB8|BAIP2_HUMAN	12	12	12	sp|Q9UQB8|BAIP2_HUMAN Brain-specific angiogenesis inhibitor 1-associated protein 2 OS=Homo sapiens GN=BAIAP2 PE=1 SV=1	1	12	12	12	12	12	12	0	0	0	0	0	0	1	2	1	0	0	0	0	0	0	0	0	0	2	2	2	0	0	0	0	1	2	0	0	0	12	12	12	0	0	0	0
sp|Q9UQB3|CTND2_HUMAN	sp|Q9UQB3|CTND2_HUMAN	12	12	11	sp|Q9UQB3|CTND2_HUMAN Catenin delta-2 OS=Homo sapiens GN=CTNND2 PE=1 SV=3	1	12	12	11	10	10	11	0	0	0	0	0	0	0	0	0	0	0	0	0	0	0	0	0	1	0	0	0	0	0	0	0	0	0	0	0	0	10	10	11	0	0	0	0
sp|Q9UQ88|CD11A_HUMAN;sp|P21127|CD11B_HUMAN	sp|Q9UQ88|CD11A_HUMAN;sp|P21127|CD11B_HUMAN	3;3	3;3	3;3	sp|Q9UQ88|CD11A_HUMAN Cyclin-dependent kinase 11A OS=Homo sapiens GN=CDK11A PE=1 SV=4;sp|P21127|CD11B_HUMAN Cyclin-dependent kinase 11B OS=Homo sapiens GN=CDK11B PE=1 SV=3	2	3	3	3	1	1	1	0	0	0	0	0	0	0	0	0	0	0	0	0	0	0	0	0	0	0	0	0	0	0	0	0	0	0	1	1	2	1	1	1	0	0	0	0
sp|Q9UQ80|PA2G4_HUMAN	sp|Q9UQ80|PA2G4_HUMAN	22	22	22	sp|Q9UQ80|PA2G4_HUMAN Proliferation-associated protein 2G4 OS=Homo sapiens GN=PA2G4 PE=1 SV=3	1	22	22	22	13	13	12	3	2	1	18	19	17	14	13	13	20	20	19	10	9	7	16	13	15	16	16	14	11	10	8	9	9	7	16	15	17	13	13	12	3	2	1	18
sp|Q9UQ16|DYN3_HUMAN	sp|Q9UQ16|DYN3_HUMAN	33	20	20	sp|Q9UQ16|DYN3_HUMAN Dynamin-3 OS=Homo sapiens GN=DNM3 PE=1 SV=4	1	33	20	20	31	29	32	0	0	0	6	6	5	5	4	4	4	6	7	3	3	6	6	5	7	5	4	3	0	1	1	7	6	7	6	4	4	20	17	20	0	0	0	2
sp|Q9UQ03|COR2B_HUMAN	sp|Q9UQ03|COR2B_HUMAN	9	9	9	sp|Q9UQ03|COR2B_HUMAN Coronin-2B OS=Homo sapiens GN=CORO2B PE=1 SV=4	1	9	9	9	8	7	8	0	0	0	0	0	0	0	0	1	2	2	3	0	0	0	3	4	5	2	2	2	0	0	0	0	0	0	2	1	2	8	7	8	0	0	0	0
sp|Q9UPY8|MARE3_HUMAN	sp|Q9UPY8|MARE3_HUMAN	16	16	15	sp|Q9UPY8|MARE3_HUMAN Microtubule-associated protein RP/EB family member 3 OS=Homo sapiens GN=MAPRE3 PE=1 SV=1	1	16	16	15	15	16	16	0	0	0	2	1	1	0	0	0	0	1	1	2	6	5	5	7	5	4	0	2	1	0	0	3	6	3	2	1	0	15	16	16	0	0	0	2
sp|Q9UPY6|WASF3_HUMAN	sp|Q9UPY6|WASF3_HUMAN	4	3	3	sp|Q9UPY6|WASF3_HUMAN Wiskott-Aldrich syndrome protein family member 3 OS=Homo sapiens GN=WASF3 PE=1 SV=2	1	4	3	3	4	4	3	0	0	0	1	1	1	0	2	1	1	1	1	0	0	0	1	1	1	1	1	1	1	1	1	2	3	3	0	0	0	3	3	2	0	0	0	0
sp|Q9UPW8|UN13A_HUMAN	sp|Q9UPW8|UN13A_HUMAN	2	2	2	sp|Q9UPW8|UN13A_HUMAN Protein unc-13 homolog A OS=Homo sapiens GN=UNC13A PE=2 SV=4	1	2	2	2	1	1	1	0	0	0	0	0	0	0	0	0	0	0	0	1	1	1	0	0	0	0	0	0	0	0	0	0	0	0	0	0	0	1	1	1	0	0	0	0
sp|Q9UPV7|PHF24_HUMAN	sp|Q9UPV7|PHF24_HUMAN	13	13	13	sp|Q9UPV7|PHF24_HUMAN PHD finger protein 24 OS=Homo sapiens GN=PHF24 PE=1 SV=2	1	13	13	13	12	12	12	0	0	0	0	0	1	0	0	0	1	1	1	0	1	0	0	0	0	1	0	1	1	0	1	6	5	4	0	0	0	12	12	12	0	0	0	0
sp|Q9UPU7|TBD2B_HUMAN	sp|Q9UPU7|TBD2B_HUMAN	3	3	3	sp|Q9UPU7|TBD2B_HUMAN TBC1 domain family member 2B OS=Homo sapiens GN=TBC1D2B PE=1 SV=2	1	3	3	3	0	0	0	0	0	0	0	1	0	0	0	1	0	0	1	0	0	0	2	2	2	1	2	3	0	0	0	0	0	0	1	0	1	0	0	0	0	0	0	0
sp|Q9UPU5|UBP24_HUMAN	sp|Q9UPU5|UBP24_HUMAN	7	7	7	sp|Q9UPU5|UBP24_HUMAN Ubiquitin carboxyl-terminal hydrolase 24 OS=Homo sapiens GN=USP24 PE=1 SV=3	1	7	7	7	1	1	1	0	0	0	0	2	1	0	0	0	5	4	4	1	2	1	0	0	0	2	2	1	0	0	0	0	1	0	4	3	3	1	1	1	0	0	0	0
sp|Q9UPT8|ZC3H4_HUMAN	sp|Q9UPT8|ZC3H4_HUMAN	2	2	2	sp|Q9UPT8|ZC3H4_HUMAN Zinc finger CCCH domain-containing protein 4 OS=Homo sapiens GN=ZC3H4 PE=1 SV=3	1	2	2	2	0	0	0	0	0	0	0	1	0	1	0	0	1	1	1	0	0	0	1	1	0	1	1	0	0	0	0	0	1	2	0	0	0	0	0	0	0	0	0	0
sp|Q9UPT6|JIP3_HUMAN	sp|Q9UPT6|JIP3_HUMAN	6	4	4	sp|Q9UPT6|JIP3_HUMAN C-Jun-amino-terminal kinase-interacting protein 3 OS=Homo sapiens GN=MAPK8IP3 PE=1 SV=3	1	6	4	4	3	4	4	0	0	0	1	1	1	1	1	1	1	1	1	1	1	1	0	1	1	1	1	1	0	1	1	1	2	1	2	1	2	2	2	3	0	0	0	0
sp|Q9UPT5|EXOC7_HUMAN	sp|Q9UPT5|EXOC7_HUMAN	3	3	3	sp|Q9UPT5|EXOC7_HUMAN Exocyst complex component 7 OS=Homo sapiens GN=EXOC7 PE=1 SV=3	1	3	3	3	2	3	3	0	0	0	0	0	1	1	0	0	0	0	1	0	0	0	0	1	1	0	1	2	0	0	0	1	1	0	1	0	0	2	3	3	0	0	0	0
sp|Q9UPR5|NAC2_HUMAN	sp|Q9UPR5|NAC2_HUMAN	21	21	21	sp|Q9UPR5|NAC2_HUMAN Sodium/calcium exchanger 2 OS=Homo sapiens GN=SLC8A2 PE=2 SV=2	1	21	21	21	21	21	21	0	0	0	2	3	1	1	0	0	1	0	0	0	0	0	0	0	0	0	0	0	0	0	0	0	0	0	0	0	0	21	21	21	0	0	0	2
sp|Q9UPQ0|LIMC1_HUMAN	sp|Q9UPQ0|LIMC1_HUMAN	13	13	13	sp|Q9UPQ0|LIMC1_HUMAN LIM and calponin homology domains-containing protein 1 OS=Homo sapiens GN=LIMCH1 PE=1 SV=4	1	13	13	13	1	3	1	1	1	1	0	0	0	2	2	1	0	0	0	2	2	1	0	2	1	10	9	9	2	1	0	0	0	0	0	0	0	1	3	1	1	1	1	0
sp|Q9UPN7|PP6R1_HUMAN	sp|Q9UPN7|PP6R1_HUMAN	5	5	5	sp|Q9UPN7|PP6R1_HUMAN Serine/threonine-protein phosphatase 6 regulatory subunit 1 OS=Homo sapiens GN=PPP6R1 PE=1 SV=5	1	5	5	5	1	1	2	0	0	0	2	2	2	0	0	0	4	3	3	0	0	1	2	2	2	2	2	1	0	0	1	3	3	3	4	4	3	1	1	2	0	0	0	2
sp|Q9UPN3|MACF1_HUMAN	sp|Q9UPN3|MACF1_HUMAN	53	52	50	sp|Q9UPN3|MACF1_HUMAN Microtubule-actin cross-linking factor 1, isoforms 1/2/3/5 OS=Homo sapiens GN=MACF1 PE=1 SV=4	1	53	52	50	5	7	6	3	4	2	4	3	8	4	4	3	2	2	3	2	3	3	3	1	2	41	43	41	2	2	2	1	3	1	12	11	11	5	7	6	3	4	2	4
sp|Q9UPA5|BSN_HUMAN	sp|Q9UPA5|BSN_HUMAN	21	21	21	sp|Q9UPA5|BSN_HUMAN Protein bassoon OS=Homo sapiens GN=BSN PE=1 SV=4	1	21	21	21	16	18	16	1	1	1	0	0	0	2	0	1	1	1	2	0	0	0	0	0	0	1	1	1	0	0	0	0	0	0	1	1	1	16	18	16	1	1	1	0
sp|Q9UP52|TFR2_HUMAN	sp|Q9UP52|TFR2_HUMAN	6	6	6	sp|Q9UP52|TFR2_HUMAN Transferrin receptor protein 2 OS=Homo sapiens GN=TFR2 PE=1 SV=1	1	6	6	6	0	1	0	0	0	0	0	0	0	5	5	5	0	0	0	0	0	0	0	0	0	0	0	0	0	0	0	0	0	0	0	0	0	0	1	0	0	0	0	0
sp|Q9UNZ2|NSF1C_HUMAN	sp|Q9UNZ2|NSF1C_HUMAN	21	21	21	sp|Q9UNZ2|NSF1C_HUMAN NSFL1 cofactor p47 OS=Homo sapiens GN=NSFL1C PE=1 SV=2	1	21	21	21	17	15	18	1	0	1	13	11	14	14	12	14	14	14	15	14	16	17	17	15	14	15	12	13	9	11	9	18	18	17	11	11	12	17	15	18	1	0	1	13
sp|Q9UNX3|RL26L_HUMAN	sp|Q9UNX3|RL26L_HUMAN	10	2	2	sp|Q9UNX3|RL26L_HUMAN 60S ribosomal protein L26-like 1 OS=Homo sapiens GN=RPL26L1 PE=1 SV=1	1	10	2	2	2	1	3	3	3	3	5	5	6	4	3	3	8	7	7	1	1	3	6	5	7	7	6	6	4	5	5	3	1	2	5	6	8	0	0	1	0	0	0	0
sp|Q9UNW9|NOVA2_HUMAN	sp|Q9UNW9|NOVA2_HUMAN	3	3	3	sp|Q9UNW9|NOVA2_HUMAN RNA-binding protein Nova-2 OS=Homo sapiens GN=NOVA2 PE=1 SV=1	1	3	3	3	3	3	3	0	0	0	0	0	0	0	0	0	0	1	0	0	0	0	0	1	1	1	0	0	0	0	0	0	0	0	0	0	0	3	3	3	0	0	0	0
sp|Q9UNU6|CP8B1_HUMAN	sp|Q9UNU6|CP8B1_HUMAN	14	14	14	sp|Q9UNU6|CP8B1_HUMAN 7-alpha-hydroxycholest-4-en-3-one 12-alpha-hydroxylase OS=Homo sapiens GN=CYP8B1 PE=1 SV=2	1	14	14	14	1	0	0	0	0	1	0	0	0	14	14	14	0	0	0	0	0	0	0	0	0	0	0	0	0	0	0	0	0	0	0	0	0	1	0	0	0	0	1	0
sp|Q9UNS2|CSN3_HUMAN	sp|Q9UNS2|CSN3_HUMAN	8	8	8	sp|Q9UNS2|CSN3_HUMAN COP9 signalosome complex subunit 3 OS=Homo sapiens GN=COPS3 PE=1 SV=3	1	8	8	8	7	7	7	2	4	2	7	6	7	5	3	5	7	7	6	6	8	7	5	8	7	5	7	5	5	6	6	6	7	7	5	5	5	7	7	7	2	4	2	7
sp|Q9UNN8|EPCR_HUMAN	sp|Q9UNN8|EPCR_HUMAN	3	3	3	sp|Q9UNN8|EPCR_HUMAN Endothelial protein C receptor OS=Homo sapiens GN=PROCR PE=1 SV=1	1	3	3	3	0	0	0	0	0	1	2	2	2	0	0	0	3	3	3	0	0	0	3	3	2	0	0	1	0	0	1	0	0	0	0	0	0	0	0	0	0	0	1	2
sp|Q9UNN5|FAF1_HUMAN	sp|Q9UNN5|FAF1_HUMAN	2	2	2	sp|Q9UNN5|FAF1_HUMAN FAS-associated factor 1 OS=Homo sapiens GN=FAF1 PE=1 SV=2	1	2	2	2	0	0	0	1	0	0	1	1	1	0	1	0	1	1	0	0	0	0	1	1	1	2	1	1	2	0	2	1	1	1	2	2	2	0	0	0	1	0	0	1
sp|Q9UNM6|PSD13_HUMAN	sp|Q9UNM6|PSD13_HUMAN	23	23	23	sp|Q9UNM6|PSD13_HUMAN 26S proteasome non-ATPase regulatory subunit 13 OS=Homo sapiens GN=PSMD13 PE=1 SV=2	1	23	23	23	17	17	15	1	1	0	13	12	12	14	15	14	13	13	13	14	11	13	14	17	15	14	14	15	9	4	6	18	19	19	16	17	15	17	17	15	1	1	0	13
sp|Q9UNH7|SNX6_HUMAN;sp|Q86XE0|SNX32_HUMAN	sp|Q9UNH7|SNX6_HUMAN	15;1	14;1	14;1	sp|Q9UNH7|SNX6_HUMAN Sorting nexin-6 OS=Homo sapiens GN=SNX6 PE=1 SV=1	2	15	14	14	7	7	9	0	0	0	8	7	8	8	7	6	10	11	10	2	2	1	9	10	11	10	11	10	6	4	6	12	11	10	8	8	8	7	7	9	0	0	0	8
sp|Q9UNF1|MAGD2_HUMAN	sp|Q9UNF1|MAGD2_HUMAN	6	6	6	sp|Q9UNF1|MAGD2_HUMAN Melanoma-associated antigen D2 OS=Homo sapiens GN=MAGED2 PE=1 SV=2	1	6	6	6	1	2	0	0	0	0	0	0	0	0	0	1	1	1	1	1	0	1	3	5	3	2	2	1	0	0	1	4	5	4	1	2	2	1	2	0	0	0	0	0
sp|Q9UNF0|PACN2_HUMAN	sp|Q9UNF0|PACN2_HUMAN	10	10	10	sp|Q9UNF0|PACN2_HUMAN Protein kinase C and casein kinase substrate in neurons protein 2 OS=Homo sapiens GN=PACSIN2 PE=1 SV=2	1	10	10	10	5	6	7	4	4	3	8	8	8	5	6	5	9	9	9	2	3	4	8	6	6	9	8	8	4	4	4	6	5	5	2	3	3	5	6	7	4	4	3	8
sp|Q9UNE7|CHIP_HUMAN	sp|Q9UNE7|CHIP_HUMAN	3	3	3	sp|Q9UNE7|CHIP_HUMAN E3 ubiquitin-protein ligase CHIP OS=Homo sapiens GN=STUB1 PE=1 SV=2	1	3	3	3	3	3	2	0	0	0	3	1	2	2	0	2	0	0	0	2	2	2	2	2	1	2	2	2	0	0	0	2	1	1	1	0	2	3	3	2	0	0	0	3
sp|Q9UN86|G3BP2_HUMAN	sp|Q9UN86|G3BP2_HUMAN	7	6	6	sp|Q9UN86|G3BP2_HUMAN Ras GTPase-activating protein-binding protein 2 OS=Homo sapiens GN=G3BP2 PE=1 SV=2	1	7	6	6	6	6	6	0	0	0	6	5	5	2	3	3	2	1	2	2	3	2	4	3	4	4	4	5	1	2	1	5	3	5	2	3	2	5	5	5	0	0	0	5
sp|Q9UN36|NDRG2_HUMAN	sp|Q9UN36|NDRG2_HUMAN	18	18	18	sp|Q9UN36|NDRG2_HUMAN Protein NDRG2 OS=Homo sapiens GN=NDRG2 PE=1 SV=2	1	18	18	18	18	17	15	12	13	14	11	10	12	14	14	14	11	10	12	14	15	14	12	15	12	9	11	12	10	7	6	11	11	9	9	8	8	18	17	15	12	13	14	11
sp|Q9UMY4|SNX12_HUMAN	sp|Q9UMY4|SNX12_HUMAN	7	6	6	sp|Q9UMY4|SNX12_HUMAN Sorting nexin-12 OS=Homo sapiens GN=SNX12 PE=1 SV=3	1	7	6	6	5	5	6	0	1	0	6	7	5	5	4	2	7	7	7	4	4	4	7	5	4	6	6	5	2	0	1	7	7	5	2	2	2	4	4	5	0	1	0	6
sp|Q9UMX0|UBQL1_HUMAN;sp|Q9NRR5|UBQL4_HUMAN	sp|Q9UMX0|UBQL1_HUMAN	7;3	7;3	5;2	sp|Q9UMX0|UBQL1_HUMAN Ubiquilin-1 OS=Homo sapiens GN=UBQLN1 PE=1 SV=2	2	7	7	5	4	4	5	2	1	1	3	1	3	4	3	2	3	2	3	2	3	2	3	3	5	3	3	3	2	0	0	4	6	5	4	2	3	4	4	5	2	1	1	3
sp|Q9UMS6|SYNP2_HUMAN	sp|Q9UMS6|SYNP2_HUMAN	13	13	13	sp|Q9UMS6|SYNP2_HUMAN Synaptopodin-2 OS=Homo sapiens GN=SYNPO2 PE=1 SV=2	1	13	13	13	0	0	0	1	0	2	6	6	6	0	0	0	3	3	4	7	7	8	10	9	9	9	10	7	0	0	0	2	2	2	0	0	0	0	0	0	1	0	2	6
sp|Q9UMS4|PRP19_HUMAN	sp|Q9UMS4|PRP19_HUMAN	15	15	15	sp|Q9UMS4|PRP19_HUMAN Pre-mRNA-processing factor 19 OS=Homo sapiens GN=PRPF19 PE=1 SV=1	1	15	15	15	10	6	9	0	0	0	11	12	11	6	5	6	14	13	14	0	1	0	13	15	12	12	11	12	6	6	7	10	13	13	11	13	13	10	6	9	0	0	0	11
sp|Q9UMF0|ICAM5_HUMAN	sp|Q9UMF0|ICAM5_HUMAN	20	20	20	sp|Q9UMF0|ICAM5_HUMAN Intercellular adhesion molecule 5 OS=Homo sapiens GN=ICAM5 PE=1 SV=3	1	20	20	20	20	20	19	0	0	0	0	0	0	0	1	0	0	0	0	0	0	0	0	0	0	0	0	0	0	0	0	0	0	1	0	0	0	20	20	19	0	0	0	0
sp|Q9UMD9|COHA1_HUMAN	sp|Q9UMD9|COHA1_HUMAN	9	9	9	sp|Q9UMD9|COHA1_HUMAN Collagen alpha-1(XVII) chain OS=Homo sapiens GN=COL17A1 PE=1 SV=3	1	9	9	9	0	0	0	1	0	0	0	0	0	0	0	0	0	0	0	0	0	0	0	0	0	0	0	0	0	0	0	0	0	0	0	0	0	0	0	0	1	0	0	0
sp|Q9UM54|MYO6_HUMAN	sp|Q9UM54|MYO6_HUMAN	3	3	3	sp|Q9UM54|MYO6_HUMAN Unconventional myosin-VI OS=Homo sapiens GN=MYO6 PE=1 SV=4	1	3	3	3	0	1	1	0	0	0	0	0	0	0	0	0	0	0	0	0	0	0	0	0	0	0	1	0	0	0	0	0	0	0	3	2	2	0	1	1	0	0	0	0
sp|Q9UM22|EPDR1_HUMAN	sp|Q9UM22|EPDR1_HUMAN	5	5	5	sp|Q9UM22|EPDR1_HUMAN Mammalian ependymin-related protein 1 OS=Homo sapiens GN=EPDR1 PE=1 SV=2	1	5	5	5	2	3	3	3	3	2	0	0	0	1	0	0	0	0	1	2	2	2	3	3	2	0	1	0	1	0	0	2	1	2	0	0	1	2	3	3	3	3	2	0
sp|Q9UM19|HPCL4_HUMAN	sp|Q9UM19|HPCL4_HUMAN	8	5	5	sp|Q9UM19|HPCL4_HUMAN Hippocalcin-like protein 4 OS=Homo sapiens GN=HPCAL4 PE=1 SV=3	1	8	5	5	8	6	6	0	0	0	0	0	0	0	0	0	0	1	0	0	0	0	0	0	0	1	0	0	1	1	0	3	3	1	0	0	0	5	3	3	0	0	0	0
sp|Q9UM00|TMCO1_HUMAN	sp|Q9UM00|TMCO1_HUMAN	2	2	2	sp|Q9UM00|TMCO1_HUMAN Calcium load-activated calcium channel OS=Homo sapiens GN=TMCO1 PE=1 SV=1	1	2	2	2	1	1	0	0	0	0	0	1	0	2	1	1	1	0	0	1	1	1	0	0	0	0	0	1	0	1	1	0	0	0	2	1	2	1	1	0	0	0	0	0
sp|Q9ULZ3|ASC_HUMAN	sp|Q9ULZ3|ASC_HUMAN	8	8	8	sp|Q9ULZ3|ASC_HUMAN Apoptosis-associated speck-like protein containing a CARD OS=Homo sapiens GN=PYCARD PE=1 SV=2	1	8	8	8	3	3	3	0	0	0	6	6	6	2	2	1	7	5	7	0	0	1	4	4	4	7	7	7	4	4	4	4	3	2	5	4	4	3	3	3	0	0	0	6
sp|Q9ULV4|COR1C_HUMAN	sp|Q9ULV4|COR1C_HUMAN	23	22	21	sp|Q9ULV4|COR1C_HUMAN Coronin-1C OS=Homo sapiens GN=CORO1C PE=1 SV=1	1	23	22	21	15	12	12	1	3	1	20	18	19	9	9	10	18	16	16	0	1	1	11	13	14	20	19	19	13	12	14	14	13	11	15	16	15	14	11	11	1	3	1	19
sp|Q9ULU8|CAPS1_HUMAN;sp|Q86UW7|CAPS2_HUMAN	sp|Q9ULU8|CAPS1_HUMAN	33;5	33;5	33;5	sp|Q9ULU8|CAPS1_HUMAN Calcium-dependent secretion activator 1 OS=Homo sapiens GN=CADPS PE=1 SV=3	2	33	33	33	31	31	31	0	1	0	0	0	1	0	0	1	1	0	1	0	0	1	1	1	2	0	1	0	0	0	1	2	1	2	2	0	1	31	31	31	0	1	0	0
sp|Q9ULT8|HECD1_HUMAN	sp|Q9ULT8|HECD1_HUMAN	6	6	6	sp|Q9ULT8|HECD1_HUMAN E3 ubiquitin-protein ligase HECTD1 OS=Homo sapiens GN=HECTD1 PE=1 SV=3	1	6	6	6	1	1	1	0	0	0	1	1	1	1	1	1	1	1	0	1	1	1	2	1	1	2	2	2	0	1	0	2	1	2	3	2	2	1	1	1	0	0	0	1
sp|Q9ULR3|PPM1H_HUMAN	sp|Q9ULR3|PPM1H_HUMAN	7	7	7	sp|Q9ULR3|PPM1H_HUMAN Protein phosphatase 1H OS=Homo sapiens GN=PPM1H PE=1 SV=2	1	7	7	7	6	5	6	1	0	0	0	1	1	1	1	1	1	1	1	0	0	0	1	1	1	1	2	1	0	0	0	0	1	1	1	1	0	6	5	6	1	0	0	0
sp|Q9ULP9|TBC24_HUMAN	sp|Q9ULP9|TBC24_HUMAN	14	14	14	sp|Q9ULP9|TBC24_HUMAN TBC1 domain family member 24 OS=Homo sapiens GN=TBC1D24 PE=1 SV=2	1	14	14	14	12	11	12	3	5	4	1	3	1	5	4	5	3	4	3	2	2	4	0	1	2	3	5	4	3	1	2	2	1	3	3	2	1	12	11	12	3	5	4	1
sp|Q9ULP0|NDRG4_HUMAN	sp|Q9ULP0|NDRG4_HUMAN	10	10	10	sp|Q9ULP0|NDRG4_HUMAN Protein NDRG4 OS=Homo sapiens GN=NDRG4 PE=1 SV=2	1	10	10	10	10	10	10	9	9	9	0	0	1	0	0	0	0	0	0	0	0	0	0	0	0	0	0	0	1	0	0	9	9	9	0	1	0	10	10	10	9	9	9	0
sp|Q9ULL0|K1210_HUMAN	sp|Q9ULL0|K1210_HUMAN	30	30	30	sp|Q9ULL0|K1210_HUMAN Uncharacterized protein KIAA1210 OS=Homo sapiens GN=KIAA1210 PE=2 SV=3	1	30	30	30	0	0	0	2	1	1	0	0	0	0	0	0	0	0	0	0	0	0	0	0	0	0	0	0	0	0	0	28	27	28	0	0	0	0	0	0	2	1	1	0
sp|Q9ULH1|ASAP1_HUMAN;sp|O43150|ASAP2_HUMAN	sp|Q9ULH1|ASAP1_HUMAN	8;1	8;1	8;1	sp|Q9ULH1|ASAP1_HUMAN Arf-GAP with SH3 domain, ANK repeat and PH domain-containing protein 1 OS=Homo sapiens GN=ASAP1 PE=1 SV=4	2	8	8	8	7	7	7	0	0	0	0	2	0	0	0	0	0	1	1	0	0	0	2	1	4	1	0	1	1	1	0	1	0	1	0	0	0	7	7	7	0	0	0	0
sp|Q9ULD0|OGDHL_HUMAN	sp|Q9ULD0|OGDHL_HUMAN	32	23	23	sp|Q9ULD0|OGDHL_HUMAN 2-oxoglutarate dehydrogenase-like, mitochondrial OS=Homo sapiens GN=OGDHL PE=1 SV=3	1	32	23	23	28	30	30	8	7	8	10	7	8	20	23	21	8	6	7	6	7	7	6	6	6	4	6	9	3	3	5	7	6	5	6	5	6	21	23	22	0	0	0	2
sp|Q9ULC5|ACSL5_HUMAN	sp|Q9ULC5|ACSL5_HUMAN	23	22	21	sp|Q9ULC5|ACSL5_HUMAN Long-chain-fatty-acid--CoA ligase 5 OS=Homo sapiens GN=ACSL5 PE=1 SV=1	1	23	22	21	0	0	0	1	1	1	18	18	18	22	22	22	1	2	2	1	1	1	4	4	1	9	11	12	0	0	0	1	1	1	1	2	2	0	0	0	0	0	0	17
sp|Q9ULC4|MCTS1_HUMAN	sp|Q9ULC4|MCTS1_HUMAN	8	8	8	sp|Q9ULC4|MCTS1_HUMAN Malignant T-cell-amplified sequence 1 OS=Homo sapiens GN=MCTS1 PE=1 SV=1	1	8	8	8	7	6	7	1	1	1	5	6	6	4	5	5	7	7	6	6	7	6	6	7	7	7	6	5	6	7	6	6	7	6	5	5	6	7	6	7	1	1	1	5
sp|Q9ULC3|RAB23_HUMAN	sp|Q9ULC3|RAB23_HUMAN	8	8	8	sp|Q9ULC3|RAB23_HUMAN Ras-related protein Rab-23 OS=Homo sapiens GN=RAB23 PE=1 SV=1	1	8	8	8	6	7	7	0	0	0	6	6	6	0	0	0	1	0	0	0	0	0	3	5	4	3	3	3	0	0	0	4	3	2	0	0	0	6	7	7	0	0	0	6
sp|Q9ULB1|NRX1A_HUMAN;sp|P58400|NRX1B_HUMAN	sp|Q9ULB1|NRX1A_HUMAN	13;4	13;4	12;4	sp|Q9ULB1|NRX1A_HUMAN Neurexin-1 OS=Homo sapiens GN=NRXN1 PE=2 SV=1	2	13	13	12	13	13	11	0	0	0	0	0	0	0	0	0	0	0	0	0	0	0	0	0	0	0	0	0	0	0	0	0	0	0	0	0	0	13	13	11	0	0	0	0
sp|Q9ULA0|DNPEP_HUMAN	sp|Q9ULA0|DNPEP_HUMAN	24	24	24	sp|Q9ULA0|DNPEP_HUMAN Aspartyl aminopeptidase OS=Homo sapiens GN=DNPEP PE=1 SV=1	1	24	24	24	12	9	9	11	12	15	18	17	16	15	18	16	22	19	19	14	14	14	19	20	19	20	18	18	18	16	16	12	12	11	13	14	15	12	9	9	11	12	15	18
sp|Q9UL46|PSME2_HUMAN	sp|Q9UL46|PSME2_HUMAN	13	13	13	sp|Q9UL46|PSME2_HUMAN Proteasome activator complex subunit 2 OS=Homo sapiens GN=PSME2 PE=1 SV=4	1	13	13	13	8	9	9	9	9	9	13	13	12	11	12	11	12	13	13	10	8	9	13	13	12	12	13	12	13	13	13	11	11	11	13	13	13	8	9	9	9	9	9	13
sp|Q9UL26|RB22A_HUMAN	sp|Q9UL26|RB22A_HUMAN	4	4	2	sp|Q9UL26|RB22A_HUMAN Ras-related protein Rab-22A OS=Homo sapiens GN=RAB22A PE=1 SV=2	1	4	4	2	3	3	4	0	0	0	3	3	3	0	0	0	2	2	2	0	0	0	3	4	3	1	2	1	0	0	1	3	4	3	2	1	1	3	3	4	0	0	0	3
sp|Q9UL25|RAB21_HUMAN	sp|Q9UL25|RAB21_HUMAN	8	8	8	sp|Q9UL25|RAB21_HUMAN Ras-related protein Rab-21 OS=Homo sapiens GN=RAB21 PE=1 SV=3	1	8	8	8	3	4	4	3	5	4	4	4	4	3	2	3	3	3	4	4	4	3	6	7	6	3	4	4	5	5	5	6	6	6	4	3	4	3	4	4	3	5	4	4
sp|Q9UL12|SARDH_HUMAN	sp|Q9UL12|SARDH_HUMAN	39	39	39	sp|Q9UL12|SARDH_HUMAN Sarcosine dehydrogenase, mitochondrial OS=Homo sapiens GN=SARDH PE=1 SV=1	1	39	39	39	0	1	1	0	0	0	1	3	1	38	37	36	0	0	1	0	0	0	4	2	3	0	1	1	0	0	0	1	1	1	1	1	0	0	1	1	0	0	0	1
sp|Q9UKZ1|CNO11_HUMAN	sp|Q9UKZ1|CNO11_HUMAN	2	2	2	sp|Q9UKZ1|CNO11_HUMAN CCR4-NOT transcription complex subunit 11 OS=Homo sapiens GN=CNOT11 PE=1 SV=1	1	2	2	2	0	0	0	0	0	1	0	1	0	0	0	0	0	0	1	0	0	0	0	0	0	0	0	0	0	0	0	0	0	0	1	0	2	0	0	0	0	0	1	0
sp|Q9UKY7|CDV3_HUMAN	sp|Q9UKY7|CDV3_HUMAN	3	3	3	sp|Q9UKY7|CDV3_HUMAN Protein CDV3 homolog OS=Homo sapiens GN=CDV3 PE=1 SV=1	1	3	3	3	3	3	3	1	0	1	2	2	2	2	2	2	2	3	2	2	3	2	2	3	2	3	3	2	1	1	1	3	3	2	0	0	0	3	3	3	1	0	1	2
sp|Q9UKY0|PRND_HUMAN	sp|Q9UKY0|PRND_HUMAN	3	3	3	sp|Q9UKY0|PRND_HUMAN Prion-like protein doppel OS=Homo sapiens GN=PRND PE=1 SV=2	1	3	3	3	0	0	0	0	0	0	0	0	0	0	0	0	0	0	0	0	0	0	0	0	0	0	0	0	0	0	0	3	3	3	0	0	0	0	0	0	0	0	0	0
sp|Q9UKX3|MYH13_HUMAN	sp|Q9UKX3|MYH13_HUMAN	41	2	2	sp|Q9UKX3|MYH13_HUMAN Myosin-13 OS=Homo sapiens GN=MYH13 PE=2 SV=2	1	41	2	2	0	1	1	15	15	16	1	1	2	2	2	2	1	1	1	40	41	39	0	0	0	0	1	1	1	0	0	1	2	1	1	0	0	0	0	0	1	1	1	0
sp|Q9UKX2|MYH2_HUMAN	sp|Q9UKX2|MYH2_HUMAN	153	153	41	sp|Q9UKX2|MYH2_HUMAN Myosin-2 OS=Homo sapiens GN=MYH2 PE=1 SV=1	1	153	153	41	2	3	1	16	15	16	3	1	2	6	6	4	2	2	2	150	151	148	0	3	1	1	1	2	1	0	0	3	3	3	1	0	0	2	3	1	16	15	16	3
sp|Q9UKV8|AGO2_HUMAN;sp|Q9HCK5|AGO4_HUMAN	sp|Q9UKV8|AGO2_HUMAN	11;3	11;3	6;0	sp|Q9UKV8|AGO2_HUMAN Protein argonaute-2 OS=Homo sapiens GN=AGO2 PE=1 SV=3	2	11	11	6	5	1	3	6	7	7	5	8	6	1	2	3	8	6	7	3	7	5	8	7	4	6	5	6	6	7	6	3	3	3	10	10	8	5	1	3	6	7	7	5
sp|Q9UKV3|ACINU_HUMAN	sp|Q9UKV3|ACINU_HUMAN	10	10	10	sp|Q9UKV3|ACINU_HUMAN Apoptotic chromatin condensation inducer in the nucleus OS=Homo sapiens GN=ACIN1 PE=1 SV=2	1	10	10	10	0	0	0	0	0	0	1	1	4	1	1	0	7	8	8	0	0	0	4	6	5	0	4	5	0	0	1	3	5	5	3	3	2	0	0	0	0	0	0	1
sp|Q9UKU7|ACAD8_HUMAN	sp|Q9UKU7|ACAD8_HUMAN	13	13	13	sp|Q9UKU7|ACAD8_HUMAN Isobutyryl-CoA dehydrogenase, mitochondrial OS=Homo sapiens GN=ACAD8 PE=1 SV=1	1	13	13	13	6	6	6	13	12	12	5	1	3	2	3	2	3	3	3	3	4	7	1	1	3	2	3	3	1	0	0	8	10	7	1	2	1	6	6	6	13	12	12	5
sp|Q9UKU0|ACSL6_HUMAN	sp|Q9UKU0|ACSL6_HUMAN	12	9	9	sp|Q9UKU0|ACSL6_HUMAN Long-chain-fatty-acid--CoA ligase 6 OS=Homo sapiens GN=ACSL6 PE=2 SV=4	1	12	9	9	8	9	6	1	2	0	0	0	0	4	4	3	0	1	1	1	1	1	1	1	1	2	2	1	1	1	1	7	3	5	2	2	2	8	8	6	0	1	0	0
sp|Q9UKS6|PACN3_HUMAN	sp|Q9UKS6|PACN3_HUMAN	13	13	13	sp|Q9UKS6|PACN3_HUMAN Protein kinase C and casein kinase substrate in neurons protein 3 OS=Homo sapiens GN=PACSIN3 PE=1 SV=2	1	13	13	13	0	0	0	2	3	2	3	3	5	1	1	0	1	1	2	13	13	13	1	1	2	3	4	4	1	1	2	0	0	0	2	1	3	0	0	0	2	3	2	3
sp|Q9UKP3|ITBP2_HUMAN	sp|Q9UKP3|ITBP2_HUMAN	3	3	3	sp|Q9UKP3|ITBP2_HUMAN Integrin beta-1-binding protein 2 OS=Homo sapiens GN=ITGB1BP2 PE=1 SV=1	1	3	3	3	0	0	0	0	0	0	0	0	0	0	0	0	0	0	0	1	3	2	0	0	0	0	0	0	0	0	0	0	0	0	0	0	0	0	0	0	0	0	0	0
sp|Q9UKM9|RALY_HUMAN	sp|Q9UKM9|RALY_HUMAN	8	8	8	sp|Q9UKM9|RALY_HUMAN RNA-binding protein Raly OS=Homo sapiens GN=RALY PE=1 SV=1	1	8	8	8	7	3	4	0	0	1	8	7	6	1	1	2	4	3	3	0	0	0	7	8	7	4	4	4	0	0	0	5	7	6	4	3	4	7	3	4	0	0	1	8
sp|Q9UKK9|NUDT5_HUMAN	sp|Q9UKK9|NUDT5_HUMAN	13	13	13	sp|Q9UKK9|NUDT5_HUMAN ADP-sugar pyrophosphatase OS=Homo sapiens GN=NUDT5 PE=1 SV=1	1	13	13	13	7	10	9	6	5	6	6	9	8	11	11	10	9	9	8	0	0	0	8	7	4	11	8	8	9	7	9	8	7	6	10	10	10	7	10	9	6	5	6	6
sp|Q9UKK3|PARP4_HUMAN	sp|Q9UKK3|PARP4_HUMAN	4	4	4	sp|Q9UKK3|PARP4_HUMAN Poly [ADP-ribose] polymerase 4 OS=Homo sapiens GN=PARP4 PE=1 SV=3	1	4	4	4	0	0	0	0	0	0	2	2	2	0	0	0	1	1	1	1	1	1	0	0	1	2	2	2	0	0	2	0	1	1	0	0	0	0	0	0	0	0	0	2
sp|Q9UKG9|OCTC_HUMAN	sp|Q9UKG9|OCTC_HUMAN	5	5	5	sp|Q9UKG9|OCTC_HUMAN Peroxisomal carnitine O-octanoyltransferase OS=Homo sapiens GN=CROT PE=1 SV=2	1	5	5	5	0	0	0	0	0	0	0	1	0	5	3	4	0	0	1	0	0	0	0	0	0	0	0	0	0	0	0	0	0	0	0	0	0	0	0	0	0	0	0	0
sp|Q9UKG1|DP13A_HUMAN	sp|Q9UKG1|DP13A_HUMAN	19	19	19	sp|Q9UKG1|DP13A_HUMAN DCC-interacting protein 13-alpha OS=Homo sapiens GN=APPL1 PE=1 SV=1	1	19	19	19	13	14	14	0	1	0	9	10	13	4	2	2	15	17	15	5	6	3	13	16	16	12	12	10	3	3	3	14	16	14	4	3	2	13	14	14	0	1	0	9
sp|Q9UKA9|PTBP2_HUMAN	sp|Q9UKA9|PTBP2_HUMAN	14	14	14	sp|Q9UKA9|PTBP2_HUMAN Polypyrimidine tract-binding protein 2 OS=Homo sapiens GN=PTBP2 PE=1 SV=1	1	14	14	14	5	9	7	0	0	0	4	2	5	0	0	0	0	2	0	0	0	1	1	1	1	0	0	0	0	0	0	14	13	12	1	1	0	5	9	7	0	0	0	4
sp|Q9UK76|HN1_HUMAN	sp|Q9UK76|HN1_HUMAN	2	2	2	sp|Q9UK76|HN1_HUMAN Hematological and neurological expressed 1 protein OS=Homo sapiens GN=HN1 PE=1 SV=3	1	2	2	2	1	1	0	0	0	0	0	0	0	0	0	0	1	1	1	0	1	1	1	1	0	1	1	1	1	1	1	2	2	1	0	0	0	1	1	0	0	0	0	0
sp|Q9UK41|VPS28_HUMAN	sp|Q9UK41|VPS28_HUMAN	2	2	2	sp|Q9UK41|VPS28_HUMAN Vacuolar protein sorting-associated protein 28 homolog OS=Homo sapiens GN=VPS28 PE=1 SV=1	1	2	2	2	2	2	2	0	0	0	2	2	2	0	0	0	0	0	1	1	1	1	1	1	1	1	1	1	0	0	0	1	1	2	0	0	0	2	2	2	0	0	0	2
sp|Q9UK22|FBX2_HUMAN	sp|Q9UK22|FBX2_HUMAN	10	10	10	sp|Q9UK22|FBX2_HUMAN F-box only protein 2 OS=Homo sapiens GN=FBXO2 PE=1 SV=2	1	10	10	10	9	10	10	0	0	0	0	2	0	0	1	1	4	5	1	0	0	0	1	1	0	0	0	0	0	0	0	6	6	6	2	3	3	9	10	10	0	0	0	0
sp|Q9UJZ1|STML2_HUMAN	sp|Q9UJZ1|STML2_HUMAN	9	9	9	sp|Q9UJZ1|STML2_HUMAN Stomatin-like protein 2, mitochondrial OS=Homo sapiens GN=STOML2 PE=1 SV=1	1	9	9	9	4	4	4	6	7	7	6	5	6	8	8	8	6	6	6	3	4	4	5	6	7	5	6	6	4	2	3	7	6	7	5	4	5	4	4	4	6	7	7	6
sp|Q9UJY5|GGA1_HUMAN	sp|Q9UJY5|GGA1_HUMAN	4	3	3	sp|Q9UJY5|GGA1_HUMAN ADP-ribosylation factor-binding protein GGA1 OS=Homo sapiens GN=GGA1 PE=1 SV=1	1	4	3	3	4	4	3	2	2	1	3	2	1	0	0	0	1	1	2	1	1	1	1	2	1	1	2	1	1	1	1	4	4	3	2	2	0	3	3	3	1	1	1	3
sp|Q9UJY4|GGA2_HUMAN	sp|Q9UJY4|GGA2_HUMAN	4	4	3	sp|Q9UJY4|GGA2_HUMAN ADP-ribosylation factor-binding protein GGA2 OS=Homo sapiens GN=GGA2 PE=1 SV=3	1	4	4	3	3	3	2	2	2	0	2	2	1	0	1	1	2	2	2	0	1	1	2	3	3	2	2	2	1	1	1	4	4	2	1	0	2	3	3	2	2	2	0	2
sp|Q9UJW0|DCTN4_HUMAN	sp|Q9UJW0|DCTN4_HUMAN	10	10	10	sp|Q9UJW0|DCTN4_HUMAN Dynactin subunit 4 OS=Homo sapiens GN=DCTN4 PE=1 SV=1	1	10	10	10	8	7	8	1	0	1	6	6	6	4	4	4	7	6	7	2	4	2	7	7	8	5	7	6	6	4	6	9	10	9	5	4	3	8	7	8	1	0	1	6
sp|Q9UJU6|DBNL_HUMAN	sp|Q9UJU6|DBNL_HUMAN	16	16	16	sp|Q9UJU6|DBNL_HUMAN Drebrin-like protein OS=Homo sapiens GN=DBNL PE=1 SV=1	1	16	16	16	13	13	13	0	1	0	14	14	14	10	11	10	13	13	13	5	7	3	13	12	13	14	13	14	8	12	10	12	12	13	11	11	12	13	13	13	0	1	0	14
sp|Q9UJS0|CMC2_HUMAN	sp|Q9UJS0|CMC2_HUMAN	32	25	25	sp|Q9UJS0|CMC2_HUMAN Calcium-binding mitochondrial carrier protein Aralar2 OS=Homo sapiens GN=SLC25A13 PE=1 SV=2	1	32	25	25	7	5	6	10	11	9	13	14	14	31	32	31	8	10	8	6	6	7	3	6	5	6	7	7	6	5	3	6	7	7	7	7	7	2	1	1	3	4	2	8
sp|Q9UJM8|HAOX1_HUMAN	sp|Q9UJM8|HAOX1_HUMAN	24	24	24	sp|Q9UJM8|HAOX1_HUMAN Hydroxyacid oxidase 1 OS=Homo sapiens GN=HAO1 PE=1 SV=1	1	24	24	24	0	0	0	6	5	5	0	0	0	24	24	24	0	0	1	1	0	0	0	0	0	0	1	0	0	0	0	0	0	0	0	0	2	0	0	0	6	5	5	0
sp|Q9UJC5|SH3L2_HUMAN	sp|Q9UJC5|SH3L2_HUMAN	3	3	3	sp|Q9UJC5|SH3L2_HUMAN SH3 domain-binding glutamic acid-rich-like protein 2 OS=Homo sapiens GN=SH3BGRL2 PE=1 SV=2	1	3	3	3	3	3	3	3	1	2	1	1	1	2	2	3	2	2	3	0	0	0	1	1	0	3	3	1	1	0	1	1	1	1	2	2	2	3	3	3	3	1	2	1
sp|Q9UJ83|HACL1_HUMAN	sp|Q9UJ83|HACL1_HUMAN	10	10	10	sp|Q9UJ83|HACL1_HUMAN 2-hydroxyacyl-CoA lyase 1 OS=Homo sapiens GN=HACL1 PE=1 SV=2	1	10	10	10	0	0	0	1	1	0	0	0	0	9	10	10	0	0	0	0	0	0	0	0	0	0	1	1	0	0	0	4	4	3	1	1	3	0	0	0	1	1	0	0
sp|Q9UJ70|NAGK_HUMAN	sp|Q9UJ70|NAGK_HUMAN	20	20	20	sp|Q9UJ70|NAGK_HUMAN N-acetyl-D-glucosamine kinase OS=Homo sapiens GN=NAGK PE=1 SV=4	1	20	20	20	15	14	12	1	1	2	13	12	11	12	10	12	15	12	14	8	11	7	11	14	13	15	14	13	14	13	12	13	14	14	14	14	14	15	14	12	1	1	2	13
sp|Q9UJ68|MSRA_HUMAN	sp|Q9UJ68|MSRA_HUMAN	4	4	4	sp|Q9UJ68|MSRA_HUMAN Mitochondrial peptide methionine sulfoxide reductase OS=Homo sapiens GN=MSRA PE=1 SV=1	1	4	4	4	3	3	2	0	2	2	2	2	2	4	4	4	3	2	2	0	0	0	2	2	1	2	2	3	1	0	0	3	3	2	3	3	2	3	3	2	0	2	2	2
sp|Q9UJ14|GGT7_HUMAN	sp|Q9UJ14|GGT7_HUMAN	4	4	4	sp|Q9UJ14|GGT7_HUMAN Gamma-glutamyltransferase 7 OS=Homo sapiens GN=GGT7 PE=1 SV=2	1	4	4	4	4	4	4	0	0	0	0	0	0	0	0	0	0	1	0	1	1	1	1	1	0	0	0	0	0	0	0	0	1	1	0	0	0	4	4	4	0	0	0	0
sp|Q9UIW2|PLXA1_HUMAN	sp|Q9UIW2|PLXA1_HUMAN	30	30	22	sp|Q9UIW2|PLXA1_HUMAN Plexin-A1 OS=Homo sapiens GN=PLXNA1 PE=1 SV=3	1	30	30	22	25	24	27	1	1	1	0	0	0	0	0	0	1	4	0	2	1	0	0	0	1	0	0	1	0	0	0	3	1	3	0	1	0	25	24	27	1	1	1	0
sp|Q9UIQ6|LCAP_HUMAN	sp|Q9UIQ6|LCAP_HUMAN	13	13	13	sp|Q9UIQ6|LCAP_HUMAN Leucyl-cystinyl aminopeptidase OS=Homo sapiens GN=LNPEP PE=1 SV=3	1	13	13	13	4	4	4	12	10	10	8	8	7	0	0	0	11	11	9	1	1	2	7	8	6	7	5	5	5	3	2	7	4	5	5	8	7	4	4	4	12	10	10	8
sp|Q9UIJ7|KAD3_HUMAN	sp|Q9UIJ7|KAD3_HUMAN	19	19	19	sp|Q9UIJ7|KAD3_HUMAN GTP:AMP phosphotransferase AK3, mitochondrial OS=Homo sapiens GN=AK3 PE=1 SV=4	1	19	19	19	12	13	13	16	16	18	15	16	15	17	16	17	13	15	13	14	15	17	11	10	12	11	12	11	6	8	6	11	12	10	6	8	8	12	13	13	16	16	18	15
sp|Q9UII2|ATIF1_HUMAN	sp|Q9UII2|ATIF1_HUMAN	2	2	2	sp|Q9UII2|ATIF1_HUMAN ATPase inhibitor, mitochondrial OS=Homo sapiens GN=ATPIF1 PE=1 SV=1	1	2	2	2	1	1	0	1	1	1	0	0	0	0	0	0	0	0	0	0	0	0	2	1	0	0	0	0	0	0	0	1	1	0	0	0	0	1	1	0	1	1	1	0
sp|Q9UID3|VPS51_HUMAN	sp|Q9UID3|VPS51_HUMAN	4	4	4	sp|Q9UID3|VPS51_HUMAN Vacuolar protein sorting-associated protein 51 homolog OS=Homo sapiens GN=VPS51 PE=1 SV=2	1	4	4	4	2	2	4	0	0	0	3	3	3	0	0	1	2	1	0	0	0	1	1	2	1	2	3	3	0	0	0	0	2	0	2	2	2	2	2	4	0	0	0	3
sp|Q9UIC8|LCMT1_HUMAN	sp|Q9UIC8|LCMT1_HUMAN	7	7	7	sp|Q9UIC8|LCMT1_HUMAN Leucine carboxyl methyltransferase 1 OS=Homo sapiens GN=LCMT1 PE=1 SV=2	1	7	7	7	2	1	2	0	0	0	0	0	0	0	0	0	1	2	0	3	2	3	1	1	1	3	0	2	0	0	1	4	5	6	1	2	3	2	1	2	0	0	0	0
sp|Q9UIA9|XPO7_HUMAN;sp|Q9H2T7|RBP17_HUMAN	sp|Q9UIA9|XPO7_HUMAN	26;1	26;1	26;1	sp|Q9UIA9|XPO7_HUMAN Exportin-7 OS=Homo sapiens GN=XPO7 PE=1 SV=3	2	26	26	26	18	16	17	0	0	0	13	10	13	6	5	5	18	14	16	4	2	3	16	19	14	9	10	8	12	12	13	19	17	18	13	14	13	18	16	17	0	0	0	13
sp|Q9UI47|CTNA3_HUMAN	sp|Q9UI47|CTNA3_HUMAN	6	5	5	sp|Q9UI47|CTNA3_HUMAN Catenin alpha-3 OS=Homo sapiens GN=CTNNA3 PE=1 SV=2	1	6	5	5	1	1	0	6	6	6	0	1	1	1	1	1	0	0	0	0	0	0	1	1	1	1	1	1	0	0	0	1	1	1	1	1	1	0	0	0	5	5	5	0
sp|Q9UI40|NCKX2_HUMAN	sp|Q9UI40|NCKX2_HUMAN	5	5	5	sp|Q9UI40|NCKX2_HUMAN Sodium/potassium/calcium exchanger 2 OS=Homo sapiens GN=SLC24A2 PE=1 SV=1	1	5	5	5	4	5	5	0	0	0	0	0	0	1	0	1	0	0	0	0	0	0	0	0	0	0	0	0	0	0	0	0	0	0	0	0	0	4	5	5	0	0	0	0
sp|Q9UI38|TSP50_HUMAN	sp|Q9UI38|TSP50_HUMAN	6	6	6	sp|Q9UI38|TSP50_HUMAN Probable threonine protease PRSS50 OS=Homo sapiens GN=PRSS50 PE=1 SV=1	1	6	6	6	1	1	1	1	1	1	1	1	1	1	1	1	1	1	1	1	1	1	1	1	1	1	1	1	1	1	1	6	5	6	1	1	1	1	1	1	1	1	1	1
sp|Q9UI32|GLSL_HUMAN	sp|Q9UI32|GLSL_HUMAN	8	8	8	sp|Q9UI32|GLSL_HUMAN Glutaminase liver isoform, mitochondrial OS=Homo sapiens GN=GLS2 PE=1 SV=2	1	8	8	8	1	0	0	1	1	1	1	1	1	7	6	7	1	1	1	0	0	0	1	0	1	1	1	0	0	0	0	1	1	0	1	1	1	1	0	0	1	1	1	1
sp|Q9UI30|TR112_HUMAN	sp|Q9UI30|TR112_HUMAN	2	2	2	sp|Q9UI30|TR112_HUMAN Multifunctional methyltransferase subunit TRM112-like protein OS=Homo sapiens GN=TRMT112 PE=1 SV=1	1	2	2	2	1	1	1	0	0	0	0	1	1	1	2	2	0	0	0	0	0	0	1	1	1	0	1	0	0	0	0	1	2	1	2	1	1	1	1	1	0	0	0	0
sp|Q9UI26|IPO11_HUMAN	sp|Q9UI26|IPO11_HUMAN	6	6	6	sp|Q9UI26|IPO11_HUMAN Importin-11 OS=Homo sapiens GN=IPO11 PE=1 SV=1	1	6	6	6	1	0	1	0	0	0	2	3	3	2	0	1	1	1	2	1	0	1	2	2	1	2	3	2	0	0	0	6	6	6	1	2	1	1	0	1	0	0	0	2
sp|Q9UI17|M2GD_HUMAN	sp|Q9UI17|M2GD_HUMAN	42	42	42	sp|Q9UI17|M2GD_HUMAN Dimethylglycine dehydrogenase, mitochondrial OS=Homo sapiens GN=DMGDH PE=1 SV=2	1	42	42	42	1	1	1	8	11	7	0	0	0	41	40	39	1	0	0	0	0	0	0	0	0	1	1	1	1	1	1	1	0	0	1	1	1	1	1	1	8	11	7	0
sp|Q9UI15|TAGL3_HUMAN	sp|Q9UI15|TAGL3_HUMAN	15	14	14	sp|Q9UI15|TAGL3_HUMAN Transgelin-3 OS=Homo sapiens GN=TAGLN3 PE=1 SV=2	1	15	14	14	13	15	14	2	1	1	1	0	0	1	1	1	1	1	1	1	1	1	1	1	1	2	1	1	1	2	1	1	1	1	0	0	0	12	14	13	1	0	0	1
sp|Q9UI12|VATH_HUMAN	sp|Q9UI12|VATH_HUMAN	24	24	24	sp|Q9UI12|VATH_HUMAN V-type proton ATPase subunit H OS=Homo sapiens GN=ATP6V1H PE=1 SV=1	1	24	24	24	23	23	22	1	0	1	13	10	13	4	3	3	14	12	14	4	5	7	12	9	11	13	13	13	6	7	8	12	12	13	10	8	9	23	23	22	1	0	1	13
sp|Q9UI10|EI2BD_HUMAN	sp|Q9UI10|EI2BD_HUMAN	3	3	3	sp|Q9UI10|EI2BD_HUMAN Translation initiation factor eIF-2B subunit delta OS=Homo sapiens GN=EIF2B4 PE=1 SV=2	1	3	3	3	2	2	2	0	0	0	2	1	1	1	1	1	3	3	3	2	2	2	2	1	2	2	3	3	0	1	1	2	1	2	1	1	1	2	2	2	0	0	0	2
sp|Q9UI09|NDUAC_HUMAN	sp|Q9UI09|NDUAC_HUMAN	8	8	8	sp|Q9UI09|NDUAC_HUMAN NADH dehydrogenase [ubiquinone] 1 alpha subcomplex subunit 12 OS=Homo sapiens GN=NDUFA12 PE=1 SV=1	1	8	8	8	5	5	3	1	2	5	5	4	5	5	5	5	4	5	5	7	6	8	0	2	0	2	1	1	1	2	3	1	1	1	2	3	3	5	5	3	1	2	5	5
sp|Q9UI08|EVL_HUMAN	sp|Q9UI08|EVL_HUMAN	18	18	17	sp|Q9UI08|EVL_HUMAN Ena/VASP-like protein OS=Homo sapiens GN=EVL PE=1 SV=2	1	18	18	17	7	8	9	1	0	0	5	4	5	1	1	1	16	17	14	0	0	0	4	5	4	11	8	10	8	12	10	2	2	3	13	13	15	7	8	9	1	0	0	5
sp|Q9UHY7|ENOPH_HUMAN	sp|Q9UHY7|ENOPH_HUMAN	11	11	11	sp|Q9UHY7|ENOPH_HUMAN Enolase-phosphatase E1 OS=Homo sapiens GN=ENOPH1 PE=1 SV=1	1	11	11	11	11	11	9	2	1	1	6	7	6	2	3	4	7	10	6	9	8	7	7	8	6	6	7	6	4	4	3	9	8	9	6	5	7	11	11	9	2	1	1	6
sp|Q9UHY1|NRBP_HUMAN	sp|Q9UHY1|NRBP_HUMAN	6	6	6	sp|Q9UHY1|NRBP_HUMAN Nuclear receptor-binding protein OS=Homo sapiens GN=NRBP1 PE=1 SV=1	1	6	6	6	2	3	4	0	0	0	2	3	2	0	0	2	2	2	3	3	3	3	3	3	4	1	2	3	0	1	0	4	4	4	4	4	3	2	3	4	0	0	0	2
sp|Q9UHX1|PUF60_HUMAN	sp|Q9UHX1|PUF60_HUMAN	15	15	15	sp|Q9UHX1|PUF60_HUMAN Poly(U)-binding-splicing factor PUF60 OS=Homo sapiens GN=PUF60 PE=1 SV=1	1	15	15	15	6	5	7	0	0	1	9	10	10	5	4	4	10	9	10	1	1	1	11	9	9	7	7	7	3	4	1	9	12	10	12	12	12	6	5	7	0	0	1	9
sp|Q9UHV9|PFD2_HUMAN	sp|Q9UHV9|PFD2_HUMAN	4	4	4	sp|Q9UHV9|PFD2_HUMAN Prefoldin subunit 2 OS=Homo sapiens GN=PFDN2 PE=1 SV=1	1	4	4	4	3	2	2	2	2	3	2	2	4	2	1	2	4	4	4	4	2	1	3	2	3	3	3	3	3	2	2	3	3	3	3	3	4	3	2	2	2	2	3	2
sp|Q9UHQ9|NB5R1_HUMAN	sp|Q9UHQ9|NB5R1_HUMAN	18	18	18	sp|Q9UHQ9|NB5R1_HUMAN NADH-cytochrome b5 reductase 1 OS=Homo sapiens GN=CYB5R1 PE=1 SV=1	1	18	18	18	14	14	13	4	5	8	13	15	14	9	11	10	16	14	15	16	15	14	11	14	11	14	12	15	7	5	8	14	13	15	14	14	12	14	14	13	4	5	8	13
sp|Q9UHQ4|BAP29_HUMAN	sp|Q9UHQ4|BAP29_HUMAN	6	6	6	sp|Q9UHQ4|BAP29_HUMAN B-cell receptor-associated protein 29 OS=Homo sapiens GN=BCAP29 PE=1 SV=2	1	6	6	6	5	5	5	3	4	4	5	5	4	2	3	3	3	5	5	4	5	5	3	3	3	6	6	5	4	3	3	4	4	4	3	4	5	5	5	5	3	4	4	5
sp|Q9UHP9|SMPX_HUMAN	sp|Q9UHP9|SMPX_HUMAN	2	2	2	sp|Q9UHP9|SMPX_HUMAN Small muscular protein OS=Homo sapiens GN=SMPX PE=2 SV=3	1	2	2	2	0	0	0	2	1	1	0	0	0	0	0	0	0	0	0	2	2	2	0	0	0	0	0	0	0	0	0	0	0	0	0	0	0	0	0	0	2	1	1	0
sp|Q9UHN6|TMEM2_HUMAN	sp|Q9UHN6|TMEM2_HUMAN	3	3	3	sp|Q9UHN6|TMEM2_HUMAN Transmembrane protein 2 OS=Homo sapiens GN=TMEM2 PE=1 SV=1	1	3	3	3	1	1	1	1	1	1	1	1	1	1	1	1	1	1	1	1	1	1	0	1	1	2	3	1	1	1	1	1	1	1	1	1	1	1	1	1	1	1	1	1
sp|Q9UHL4|DPP2_HUMAN	sp|Q9UHL4|DPP2_HUMAN	14	14	14	sp|Q9UHL4|DPP2_HUMAN Dipeptidyl peptidase 2 OS=Homo sapiens GN=DPP7 PE=1 SV=3	1	14	14	14	4	5	8	6	7	7	9	8	7	6	8	5	11	12	11	1	2	3	12	12	12	13	13	13	6	6	7	10	10	10	10	9	7	4	5	8	6	7	7	9
sp|Q9UHK6|AMACR_HUMAN	sp|Q9UHK6|AMACR_HUMAN	9	9	9	sp|Q9UHK6|AMACR_HUMAN Alpha-methylacyl-CoA racemase OS=Homo sapiens GN=AMACR PE=1 SV=2	1	9	9	9	0	1	1	0	0	0	1	0	0	7	9	9	0	1	0	0	0	0	0	0	0	0	0	0	0	0	0	0	0	0	0	0	0	0	1	1	0	0	0	1
sp|Q9UHJ6|SHPK_HUMAN	sp|Q9UHJ6|SHPK_HUMAN	9	9	9	sp|Q9UHJ6|SHPK_HUMAN Sedoheptulokinase OS=Homo sapiens GN=SHPK PE=1 SV=3	1	9	9	9	2	2	3	0	0	0	3	5	4	6	6	6	4	5	4	0	0	0	7	6	7	1	1	0	0	0	1	8	7	7	2	2	2	2	2	3	0	0	0	3
sp|Q9UHG3|PCYOX_HUMAN	sp|Q9UHG3|PCYOX_HUMAN	24	24	24	sp|Q9UHG3|PCYOX_HUMAN Prenylcysteine oxidase 1 OS=Homo sapiens GN=PCYOX1 PE=1 SV=3	1	24	24	24	21	22	22	23	22	23	22	21	22	21	20	22	23	23	23	22	22	22	22	22	23	23	23	23	18	19	19	23	22	22	17	19	19	21	22	22	23	22	23	22
sp|Q9UHG2|PCSK1_HUMAN	sp|Q9UHG2|PCSK1_HUMAN	6	6	5	sp|Q9UHG2|PCSK1_HUMAN ProSAAS OS=Homo sapiens GN=PCSK1N PE=1 SV=1	1	6	6	5	6	6	5	0	0	0	0	0	1	0	0	0	0	0	0	0	0	0	0	0	0	1	1	1	0	0	0	1	1	0	0	0	0	6	6	5	0	0	0	0
sp|Q9UHE5|NAT8_HUMAN	sp|Q9UHE5|NAT8_HUMAN	2	2	2	sp|Q9UHE5|NAT8_HUMAN N-acetyltransferase 8 OS=Homo sapiens GN=NAT8 PE=1 SV=2	1	2	2	2	0	0	0	0	0	0	0	0	0	2	2	2	0	0	0	0	0	0	0	0	0	0	0	0	0	0	0	0	0	0	0	0	0	0	0	0	0	0	0	0
sp|Q9UHD9|UBQL2_HUMAN	sp|Q9UHD9|UBQL2_HUMAN	5	3	3	sp|Q9UHD9|UBQL2_HUMAN Ubiquilin-2 OS=Homo sapiens GN=UBQLN2 PE=1 SV=2	1	5	3	3	4	4	4	2	2	2	4	3	4	4	3	3	3	3	3	2	3	2	3	5	4	3	3	4	2	1	1	4	3	4	4	5	5	2	2	2	1	1	1	2
sp|Q9UHD8|SEPT9_HUMAN	sp|Q9UHD8|SEPT9_HUMAN	27	27	27	sp|Q9UHD8|SEPT9_HUMAN Septin-9 OS=Homo sapiens GN=SEPT9 PE=1 SV=2	1	27	27	27	23	22	22	8	5	6	21	20	17	14	15	13	23	24	24	6	4	2	22	22	20	20	21	22	15	15	18	23	23	22	19	17	20	23	22	22	8	5	6	21
sp|Q9UHD1|CHRD1_HUMAN	sp|Q9UHD1|CHRD1_HUMAN	10	10	10	sp|Q9UHD1|CHRD1_HUMAN Cysteine and histidine-rich domain-containing protein 1 OS=Homo sapiens GN=CHORDC1 PE=1 SV=2	1	10	10	10	5	4	6	3	2	1	4	5	5	4	4	2	9	9	8	2	3	2	3	6	3	2	2	3	6	5	6	9	7	7	6	6	6	5	4	6	3	2	1	4
sp|Q9UHC6|CNTP2_HUMAN	sp|Q9UHC6|CNTP2_HUMAN	18	18	18	sp|Q9UHC6|CNTP2_HUMAN Contactin-associated protein-like 2 OS=Homo sapiens GN=CNTNAP2 PE=1 SV=1	1	18	18	18	17	17	16	1	0	0	0	0	0	0	0	0	0	0	0	0	0	0	0	0	0	0	1	0	1	0	0	0	0	0	1	0	1	17	17	16	1	0	0	0
sp|Q9UHB9|SRP68_HUMAN	sp|Q9UHB9|SRP68_HUMAN	13	13	13	sp|Q9UHB9|SRP68_HUMAN Signal recognition particle subunit SRP68 OS=Homo sapiens GN=SRP68 PE=1 SV=2	1	13	13	13	6	7	6	0	0	0	4	7	7	5	6	6	11	10	9	1	2	1	6	7	7	5	5	5	1	1	0	7	6	4	6	6	2	6	7	6	0	0	0	4
sp|Q9UHB6|LIMA1_HUMAN	sp|Q9UHB6|LIMA1_HUMAN	11	11	11	sp|Q9UHB6|LIMA1_HUMAN LIM domain and actin-binding protein 1 OS=Homo sapiens GN=LIMA1 PE=1 SV=1	1	11	11	11	3	2	1	0	0	0	7	7	7	3	2	3	7	7	5	0	0	0	5	5	6	9	6	6	2	1	3	5	6	4	3	2	2	3	2	1	0	0	0	7
sp|Q9UHA4|LTOR3_HUMAN	sp|Q9UHA4|LTOR3_HUMAN	3	3	3	sp|Q9UHA4|LTOR3_HUMAN Ragulator complex protein LAMTOR3 OS=Homo sapiens GN=LAMTOR3 PE=1 SV=1	1	3	3	3	3	3	2	2	2	2	1	3	3	0	0	1	2	2	3	1	1	1	3	3	2	3	3	3	3	1	2	3	3	3	1	1	1	3	3	2	2	2	2	1
sp|Q9UH99|SUN2_HUMAN	sp|Q9UH99|SUN2_HUMAN	18	18	18	sp|Q9UH99|SUN2_HUMAN SUN domain-containing protein 2 OS=Homo sapiens GN=SUN2 PE=1 SV=3	1	18	18	18	1	1	1	0	0	0	6	8	7	0	2	1	9	9	8	1	0	1	7	7	4	8	6	5	0	0	0	0	0	0	17	16	16	1	1	1	0	0	0	6
sp|Q9UH92|MLX_HUMAN	sp|Q9UH92|MLX_HUMAN	2	2	2	sp|Q9UH92|MLX_HUMAN Max-like protein X OS=Homo sapiens GN=MLX PE=1 SV=2	1	2	2	2	1	0	0	0	0	0	1	1	1	0	1	1	1	0	1	1	0	0	1	1	1	1	1	0	1	1	1	1	1	0	0	0	0	1	0	0	0	0	0	1
sp|Q9UH65|SWP70_HUMAN	sp|Q9UH65|SWP70_HUMAN	18	18	18	sp|Q9UH65|SWP70_HUMAN Switch-associated protein 70 OS=Homo sapiens GN=SWAP70 PE=1 SV=1	1	18	18	18	3	2	1	0	0	0	7	7	7	1	2	0	16	17	15	1	1	0	5	5	6	6	8	8	4	5	5	8	8	5	5	5	5	3	2	1	0	0	0	7
sp|Q9UH03|SEPT3_HUMAN	sp|Q9UH03|SEPT3_HUMAN	17	17	17	sp|Q9UH03|SEPT3_HUMAN Neuronal-specific septin-3 OS=Homo sapiens GN=SEPT3 PE=1 SV=3	1	17	17	17	16	16	16	0	0	0	0	0	0	0	0	0	1	0	0	0	0	0	0	0	0	0	0	0	0	0	0	0	0	0	0	0	0	16	16	16	0	0	0	0
sp|Q9UGV2|NDRG3_HUMAN	sp|Q9UGV2|NDRG3_HUMAN	7	7	7	sp|Q9UGV2|NDRG3_HUMAN Protein NDRG3 OS=Homo sapiens GN=NDRG3 PE=1 SV=2	1	7	7	7	5	4	6	0	1	1	1	3	3	0	0	0	2	1	1	0	1	0	1	1	1	2	2	2	0	1	1	3	4	4	2	2	2	5	4	6	0	1	1	1
sp|Q9UGT4|SUSD2_HUMAN	sp|Q9UGT4|SUSD2_HUMAN	20	20	20	sp|Q9UGT4|SUSD2_HUMAN Sushi domain-containing protein 2 OS=Homo sapiens GN=SUSD2 PE=1 SV=1	1	20	20	20	0	0	0	2	0	1	6	6	7	0	0	0	11	7	9	0	0	0	6	8	9	19	18	20	3	3	5	0	0	0	4	3	5	0	0	0	2	0	1	6
sp|Q9UGP8|SEC63_HUMAN	sp|Q9UGP8|SEC63_HUMAN	4	4	4	sp|Q9UGP8|SEC63_HUMAN Translocation protein SEC63 homolog OS=Homo sapiens GN=SEC63 PE=1 SV=2	1	4	4	4	0	0	0	0	0	0	1	2	2	3	3	3	1	1	2	0	0	0	0	1	3	0	1	0	0	0	0	1	0	2	3	2	2	0	0	0	0	0	0	1
sp|Q9UGP4|LIMD1_HUMAN	sp|Q9UGP4|LIMD1_HUMAN	3	3	3	sp|Q9UGP4|LIMD1_HUMAN LIM domain-containing protein 1 OS=Homo sapiens GN=LIMD1 PE=1 SV=1	1	3	3	3	1	1	1	1	0	1	1	1	1	0	0	0	1	1	1	0	0	0	1	1	1	2	3	2	0	0	1	1	1	1	1	1	0	1	1	1	1	0	1	1
sp|Q9UGI8|TES_HUMAN	sp|Q9UGI8|TES_HUMAN	16	16	16	sp|Q9UGI8|TES_HUMAN Testin OS=Homo sapiens GN=TES PE=1 SV=1	1	16	16	16	1	0	0	0	0	0	15	16	16	0	0	0	14	13	13	0	0	2	12	11	14	12	12	12	0	1	0	14	12	13	8	6	7	1	0	0	0	0	0	15
sp|Q9UFN0|NPS3A_HUMAN	sp|Q9UFN0|NPS3A_HUMAN	14	14	12	sp|Q9UFN0|NPS3A_HUMAN Protein NipSnap homolog 3A OS=Homo sapiens GN=NIPSNAP3A PE=1 SV=2	1	14	14	12	12	12	11	13	13	13	11	9	9	9	11	9	10	11	9	6	4	3	8	10	8	10	8	8	7	8	6	8	9	10	6	7	6	12	12	11	13	13	13	11
sp|Q9UFC0|LRWD1_HUMAN	sp|Q9UFC0|LRWD1_HUMAN	5	5	5	sp|Q9UFC0|LRWD1_HUMAN Leucine-rich repeat and WD repeat-containing protein 1 OS=Homo sapiens GN=LRWD1 PE=1 SV=2	1	5	5	5	0	0	0	0	0	0	0	0	0	1	0	1	0	0	0	0	0	0	0	0	0	0	0	0	0	0	0	4	4	4	0	0	0	0	0	0	0	0	0	0
sp|Q9UF12|PROD2_HUMAN	sp|Q9UF12|PROD2_HUMAN	8	8	8	sp|Q9UF12|PROD2_HUMAN Probable proline dehydrogenase 2 OS=Homo sapiens GN=PRODH2 PE=2 SV=1	1	8	8	8	0	0	0	0	0	0	0	0	0	7	6	7	0	0	0	0	0	0	0	0	0	0	0	0	0	0	0	0	0	0	0	0	0	0	0	0	0	0	0	0
sp|Q9UEY8|ADDG_HUMAN	sp|Q9UEY8|ADDG_HUMAN	16	15	15	sp|Q9UEY8|ADDG_HUMAN Gamma-adducin OS=Homo sapiens GN=ADD3 PE=1 SV=1	1	16	15	15	12	15	13	3	1	1	7	10	9	0	0	1	11	8	9	1	0	1	7	11	11	9	9	8	1	2	2	10	10	9	5	3	5	11	14	12	3	1	1	7
sp|Q9UEW8|STK39_HUMAN	sp|Q9UEW8|STK39_HUMAN	7	7	7	sp|Q9UEW8|STK39_HUMAN STE20/SPS1-related proline-alanine-rich protein kinase OS=Homo sapiens GN=STK39 PE=1 SV=3	1	7	7	7	5	6	5	0	0	0	4	5	3	1	1	1	0	1	0	0	0	1	1	3	1	1	0	1	0	0	0	4	5	4	4	3	3	5	6	5	0	0	0	4
sp|Q9UEW3|MARCO_HUMAN	sp|Q9UEW3|MARCO_HUMAN	3	3	3	sp|Q9UEW3|MARCO_HUMAN Macrophage receptor MARCO OS=Homo sapiens GN=MARCO PE=1 SV=1	1	3	3	3	0	0	0	0	2	1	0	0	0	1	1	1	2	2	2	0	0	0	0	0	0	3	3	3	0	0	0	1	0	0	0	0	0	0	0	0	0	2	1	0
sp|Q9UDY4|DNJB4_HUMAN	sp|Q9UDY4|DNJB4_HUMAN	6	5	5	sp|Q9UDY4|DNJB4_HUMAN DnaJ homolog subfamily B member 4 OS=Homo sapiens GN=DNAJB4 PE=1 SV=1	1	6	5	5	5	5	4	0	0	0	0	0	0	1	0	0	0	1	1	5	5	5	0	1	1	1	2	0	0	0	0	1	1	1	0	0	0	4	4	3	0	0	0	0
sp|Q9UDY2|ZO2_HUMAN	sp|Q9UDY2|ZO2_HUMAN	12	12	12	sp|Q9UDY2|ZO2_HUMAN Tight junction protein ZO-2 OS=Homo sapiens GN=TJP2 PE=1 SV=2	1	12	12	12	4	7	6	1	0	0	4	5	5	3	4	4	3	1	3	1	1	1	7	7	5	8	9	10	1	1	1	9	8	8	3	3	2	4	7	6	1	0	0	4
sp|Q9UDX3|S14L4_HUMAN	sp|Q9UDX3|S14L4_HUMAN	4	4	3	sp|Q9UDX3|S14L4_HUMAN SEC14-like protein 4 OS=Homo sapiens GN=SEC14L4 PE=1 SV=1	1	4	4	3	0	0	1	0	0	0	0	0	0	4	4	3	0	0	0	0	0	0	0	0	0	0	0	0	0	1	1	2	1	1	0	1	0	0	0	1	0	0	0	0
sp|Q9UDW1|QCR9_HUMAN	sp|Q9UDW1|QCR9_HUMAN	2	2	2	sp|Q9UDW1|QCR9_HUMAN Cytochrome b-c1 complex subunit 9 OS=Homo sapiens GN=UQCR10 PE=1 SV=3	1	2	2	2	1	1	1	2	2	2	1	2	2	0	0	0	1	2	1	2	2	2	1	0	1	0	0	0	0	0	0	1	0	1	0	0	0	1	1	1	2	2	2	1
sp|Q9UDT6|CLIP2_HUMAN	sp|Q9UDT6|CLIP2_HUMAN	14	13	13	sp|Q9UDT6|CLIP2_HUMAN CAP-Gly domain-containing linker protein 2 OS=Homo sapiens GN=CLIP2 PE=1 SV=1	1	14	13	13	10	11	11	0	0	1	2	2	2	0	0	0	1	0	1	0	0	0	4	1	1	1	1	1	0	0	0	1	0	0	0	0	0	9	10	11	0	0	1	2
sp|Q9UDR5|AASS_HUMAN	sp|Q9UDR5|AASS_HUMAN	27	27	27	sp|Q9UDR5|AASS_HUMAN Alpha-aminoadipic semialdehyde synthase, mitochondrial OS=Homo sapiens GN=AASS PE=1 SV=1	1	27	27	27	4	2	2	5	5	6	3	1	0	27	27	27	4	4	4	1	1	0	8	8	10	2	2	1	0	0	0	9	6	7	1	2	2	4	2	2	5	5	6	3
sp|Q9UD71|PPR1B_HUMAN	sp|Q9UD71|PPR1B_HUMAN	4	4	4	sp|Q9UD71|PPR1B_HUMAN Protein phosphatase 1 regulatory subunit 1B OS=Homo sapiens GN=PPP1R1B PE=1 SV=2	1	4	4	4	4	4	4	0	0	0	1	2	2	0	0	0	0	0	0	0	0	0	0	0	0	0	0	0	0	0	0	1	1	1	0	0	0	4	4	4	0	0	0	1
sp|Q9UBY9|HSPB7_HUMAN	sp|Q9UBY9|HSPB7_HUMAN	8	8	8	sp|Q9UBY9|HSPB7_HUMAN Heat shock protein beta-7 OS=Homo sapiens GN=HSPB7 PE=1 SV=1	1	8	8	8	0	0	0	5	5	4	3	4	3	1	2	1	1	1	1	7	8	8	1	2	2	2	2	2	0	0	0	0	0	0	0	0	0	0	0	0	5	5	4	3
sp|Q9UBX5|FBLN5_HUMAN	sp|Q9UBX5|FBLN5_HUMAN	7	7	7	sp|Q9UBX5|FBLN5_HUMAN Fibulin-5 OS=Homo sapiens GN=FBLN5 PE=1 SV=1	1	7	7	7	0	0	0	1	2	0	0	0	0	0	0	0	3	3	4	0	0	0	7	6	5	5	5	5	0	0	0	5	4	5	1	0	0	0	0	0	1	2	0	0
sp|Q9UBX3|DIC_HUMAN	sp|Q9UBX3|DIC_HUMAN	10	10	10	sp|Q9UBX3|DIC_HUMAN Mitochondrial dicarboxylate carrier OS=Homo sapiens GN=SLC25A10 PE=1 SV=2	1	10	10	10	0	0	1	0	0	0	3	2	3	9	9	9	0	0	1	0	0	0	0	0	0	0	0	1	0	0	0	0	0	1	2	1	3	0	0	1	0	0	0	3
sp|Q9UBW8|CSN7A_HUMAN	sp|Q9UBW8|CSN7A_HUMAN	6	6	6	sp|Q9UBW8|CSN7A_HUMAN COP9 signalosome complex subunit 7a OS=Homo sapiens GN=COPS7A PE=1 SV=1	1	6	6	6	6	5	5	1	2	0	4	4	3	2	2	1	3	4	2	4	4	3	5	5	4	3	4	2	1	1	1	5	4	5	0	1	0	6	5	5	1	2	0	4
sp|Q9UBW5|BIN2_HUMAN	sp|Q9UBW5|BIN2_HUMAN	8	6	6	sp|Q9UBW5|BIN2_HUMAN Bridging integrator 2 OS=Homo sapiens GN=BIN2 PE=1 SV=3	1	8	6	6	1	1	1	1	0	0	1	1	2	0	0	0	6	6	6	2	2	2	2	1	1	3	2	1	2	2	2	1	1	1	3	3	4	0	0	0	0	0	0	0
sp|Q9UBV8|PEF1_HUMAN	sp|Q9UBV8|PEF1_HUMAN	4	4	4	sp|Q9UBV8|PEF1_HUMAN Peflin OS=Homo sapiens GN=PEF1 PE=1 SV=1	1	4	4	4	1	2	2	2	2	2	3	3	3	0	0	0	4	4	4	1	2	1	3	4	3	3	4	3	1	1	1	3	3	2	1	1	1	1	2	2	2	2	2	3
sp|Q9UBV2|SE1L1_HUMAN	sp|Q9UBV2|SE1L1_HUMAN	4	4	4	sp|Q9UBV2|SE1L1_HUMAN Protein sel-1 homolog 1 OS=Homo sapiens GN=SEL1L PE=1 SV=3	1	4	4	4	3	3	3	0	0	0	2	2	2	0	1	0	2	1	0	0	0	0	1	2	3	2	3	1	0	0	0	3	4	4	0	0	1	3	3	3	0	0	0	2
sp|Q9UBU9|NXF1_HUMAN	sp|Q9UBU9|NXF1_HUMAN	3	3	3	sp|Q9UBU9|NXF1_HUMAN Nuclear RNA export factor 1 OS=Homo sapiens GN=NXF1 PE=1 SV=1	1	3	3	3	1	2	2	0	0	0	3	3	3	0	0	1	3	2	2	1	1	1	3	3	3	3	2	2	1	1	1	3	2	2	2	2	2	1	2	2	0	0	0	3
sp|Q9UBU8|MO4L1_HUMAN	sp|Q9UBU8|MO4L1_HUMAN	3	3	3	sp|Q9UBU8|MO4L1_HUMAN Mortality factor 4-like protein 1 OS=Homo sapiens GN=MORF4L1 PE=1 SV=2	1	3	3	3	1	1	1	1	1	1	1	1	1	1	1	1	1	2	1	1	1	1	1	1	1	1	1	1	1	1	1	3	3	3	1	1	1	1	1	1	1	1	1	1
sp|Q9UBT6|POLK_HUMAN	sp|Q9UBT6|POLK_HUMAN	2	2	2	sp|Q9UBT6|POLK_HUMAN DNA polymerase kappa OS=Homo sapiens GN=POLK PE=1 SV=1	1	2	2	2	1	0	0	0	0	0	0	1	0	0	0	0	1	1	0	0	0	0	0	0	0	0	0	0	0	1	0	1	0	2	0	0	0	1	0	0	0	0	0	0
sp|Q9UBT2|SAE2_HUMAN	sp|Q9UBT2|SAE2_HUMAN	24	24	24	sp|Q9UBT2|SAE2_HUMAN SUMO-activating enzyme subunit 2 OS=Homo sapiens GN=UBA2 PE=1 SV=2	1	24	24	24	8	14	8	0	0	0	12	11	11	5	5	7	12	15	11	3	1	2	18	16	22	13	15	13	2	0	0	22	23	23	13	14	15	8	14	8	0	0	0	12
sp|Q9UBS5|GABR1_HUMAN	sp|Q9UBS5|GABR1_HUMAN	5	5	5	sp|Q9UBS5|GABR1_HUMAN Gamma-aminobutyric acid type B receptor subunit 1 OS=Homo sapiens GN=GABBR1 PE=1 SV=1	1	5	5	5	3	5	5	0	0	0	0	0	0	0	0	0	0	0	0	0	0	0	0	0	0	0	0	0	0	0	0	0	0	0	0	0	0	3	5	5	0	0	0	0
sp|Q9UBS4|DJB11_HUMAN	sp|Q9UBS4|DJB11_HUMAN	8	8	8	sp|Q9UBS4|DJB11_HUMAN DnaJ homolog subfamily B member 11 OS=Homo sapiens GN=DNAJB11 PE=1 SV=1	1	8	8	8	4	4	4	0	0	0	6	7	6	6	7	6	5	5	5	0	0	0	4	5	5	6	5	4	2	3	2	5	5	5	6	7	6	4	4	4	0	0	0	6
sp|Q9UBR2|CATZ_HUMAN	sp|Q9UBR2|CATZ_HUMAN	7	7	7	sp|Q9UBR2|CATZ_HUMAN Cathepsin Z OS=Homo sapiens GN=CTSZ PE=1 SV=1	1	7	7	7	3	1	1	5	5	5	5	6	6	7	7	7	6	5	5	3	3	3	5	7	4	7	7	7	5	4	4	5	3	4	5	7	5	3	1	1	5	5	5	5
sp|Q9UBR1|BUP1_HUMAN	sp|Q9UBR1|BUP1_HUMAN	23	23	23	sp|Q9UBR1|BUP1_HUMAN Beta-ureidopropionase OS=Homo sapiens GN=UPB1 PE=1 SV=1	1	23	23	23	0	1	0	1	1	2	1	0	0	23	22	23	0	0	0	0	1	1	0	0	0	0	0	0	0	0	0	0	1	1	0	0	0	0	1	0	1	1	2	1
sp|Q9UBQ7|GRHPR_HUMAN	sp|Q9UBQ7|GRHPR_HUMAN	22	22	22	sp|Q9UBQ7|GRHPR_HUMAN Glyoxylate reductase/hydroxypyruvate reductase OS=Homo sapiens GN=GRHPR PE=1 SV=1	1	22	22	22	14	14	14	19	18	17	16	17	13	21	22	21	17	17	17	18	17	14	15	17	15	16	14	16	12	12	12	16	17	16	15	14	14	14	14	14	19	18	17	16
sp|Q9UBQ5|EIF3K_HUMAN	sp|Q9UBQ5|EIF3K_HUMAN	4	4	4	sp|Q9UBQ5|EIF3K_HUMAN Eukaryotic translation initiation factor 3 subunit K OS=Homo sapiens GN=EIF3K PE=1 SV=1	1	4	4	4	3	2	3	0	0	0	4	3	4	1	1	0	4	4	4	4	4	2	2	3	4	4	3	4	3	3	2	4	3	4	2	3	3	3	2	3	0	0	0	4
sp|Q9UBQ0|VPS29_HUMAN	sp|Q9UBQ0|VPS29_HUMAN	8	8	8	sp|Q9UBQ0|VPS29_HUMAN Vacuolar protein sorting-associated protein 29 OS=Homo sapiens GN=VPS29 PE=1 SV=1	1	8	8	8	5	5	6	0	0	0	7	7	7	5	5	5	4	5	7	3	4	4	6	5	6	4	5	5	1	3	5	4	3	4	6	6	6	5	5	6	0	0	0	7
sp|Q9UBP9|GULP1_HUMAN	sp|Q9UBP9|GULP1_HUMAN	2	2	2	sp|Q9UBP9|GULP1_HUMAN PTB domain-containing engulfment adapter protein 1 OS=Homo sapiens GN=GULP1 PE=1 SV=1	1	2	2	2	0	1	0	1	1	1	1	2	1	1	1	1	1	2	1	1	0	1	0	1	1	1	2	2	2	2	0	0	1	0	2	1	1	0	1	0	1	1	1	1
sp|Q9UBP4|DKK3_HUMAN	sp|Q9UBP4|DKK3_HUMAN	2	2	2	sp|Q9UBP4|DKK3_HUMAN Dickkopf-related protein 3 OS=Homo sapiens GN=DKK3 PE=1 SV=2	1	2	2	2	2	2	2	0	0	0	0	0	0	0	0	0	0	0	0	0	0	0	0	0	0	1	1	0	0	0	0	0	0	0	0	0	0	2	2	2	0	0	0	0
sp|Q9UBN7|HDAC6_HUMAN	sp|Q9UBN7|HDAC6_HUMAN	13	13	13	sp|Q9UBN7|HDAC6_HUMAN Histone deacetylase 6 OS=Homo sapiens GN=HDAC6 PE=1 SV=2	1	13	13	13	2	2	2	0	0	0	1	1	3	11	11	12	1	3	2	1	1	0	0	3	3	1	2	0	0	0	0	11	10	9	3	3	2	2	2	2	0	0	0	1
sp|Q9UBM7|DHCR7_HUMAN	sp|Q9UBM7|DHCR7_HUMAN	7	7	7	sp|Q9UBM7|DHCR7_HUMAN 7-dehydrocholesterol reductase OS=Homo sapiens GN=DHCR7 PE=1 SV=1	1	7	7	7	2	2	2	0	0	0	1	2	3	4	4	4	0	1	0	0	0	1	3	4	2	4	5	4	0	1	0	7	7	7	1	2	1	2	2	2	0	0	0	1
sp|Q9UBI6|GBG12_HUMAN	sp|Q9UBI6|GBG12_HUMAN	5	5	4	sp|Q9UBI6|GBG12_HUMAN Guanine nucleotide-binding protein G(I)/G(S)/G(O) subunit gamma-12 OS=Homo sapiens GN=GNG12 PE=1 SV=3	1	5	5	4	3	3	2	1	1	1	2	2	2	2	2	2	3	3	3	2	1	3	4	4	4	3	3	3	1	1	1	4	3	3	2	2	3	3	3	2	1	1	1	2
sp|Q9UBG0|MRC2_HUMAN	sp|Q9UBG0|MRC2_HUMAN	19	19	19	sp|Q9UBG0|MRC2_HUMAN C-type mannose receptor 2 OS=Homo sapiens GN=MRC2 PE=1 SV=2	1	19	19	19	0	0	0	3	2	2	9	11	9	1	1	1	1	3	5	2	2	1	18	18	18	10	13	12	6	3	1	15	12	15	6	4	5	0	0	0	3	2	2	9
sp|Q9UBF9|MYOTI_HUMAN	sp|Q9UBF9|MYOTI_HUMAN	8	8	8	sp|Q9UBF9|MYOTI_HUMAN Myotilin OS=Homo sapiens GN=MYOT PE=1 SV=2	1	8	8	8	0	0	0	1	0	0	0	0	0	0	0	0	0	0	0	6	8	8	0	0	0	0	0	0	0	0	0	0	0	0	0	0	0	0	0	0	1	0	0	0
sp|Q9UBE0|SAE1_HUMAN	sp|Q9UBE0|SAE1_HUMAN	15	15	15	sp|Q9UBE0|SAE1_HUMAN SUMO-activating enzyme subunit 1 OS=Homo sapiens GN=SAE1 PE=1 SV=1	1	15	15	15	6	6	5	0	1	1	5	4	7	1	2	4	9	10	11	3	3	4	12	12	9	6	6	5	3	1	2	12	12	12	11	10	11	6	6	5	0	1	1	5
sp|Q9UBC2|EP15R_HUMAN	sp|Q9UBC2|EP15R_HUMAN	14	14	14	sp|Q9UBC2|EP15R_HUMAN Epidermal growth factor receptor substrate 15-like 1 OS=Homo sapiens GN=EPS15L1 PE=1 SV=1	1	14	14	14	10	12	13	2	2	2	5	5	7	1	1	1	6	6	6	1	3	3	9	9	6	5	3	5	0	1	2	10	10	11	4	2	2	10	12	13	2	2	2	5
sp|Q9UBB6|NCDN_HUMAN	sp|Q9UBB6|NCDN_HUMAN	25	25	25	sp|Q9UBB6|NCDN_HUMAN Neurochondrin OS=Homo sapiens GN=NCDN PE=1 SV=1	1	25	25	25	23	22	24	0	0	0	2	1	2	0	1	3	0	0	1	0	0	0	0	0	1	1	1	2	1	1	0	3	4	7	2	1	1	23	22	24	0	0	0	2
sp|Q9UBB4|ATX10_HUMAN	sp|Q9UBB4|ATX10_HUMAN	14	14	14	sp|Q9UBB4|ATX10_HUMAN Ataxin-10 OS=Homo sapiens GN=ATXN10 PE=1 SV=1	1	14	14	14	7	9	7	0	0	0	7	5	7	2	2	1	6	6	6	2	4	5	7	6	7	4	4	4	1	1	1	12	12	11	6	4	6	7	9	7	0	0	0	7
sp|Q9TQE0|2B19_HUMAN	sp|Q9TQE0|2B19_HUMAN	12	7	2	sp|Q9TQE0|2B19_HUMAN HLA class II histocompatibility antigen, DRB1-9 beta chain OS=Homo sapiens GN=HLA-DRB1 PE=1 SV=1	1	12	7	2	2	2	0	8	7	8	8	8	8	4	3	2	8	9	9	0	0	2	8	7	7	4	4	4	3	3	4	1	1	2	8	8	9	0	0	0	4	4	4	5
sp|Q9P2X3|IMPCT_HUMAN	sp|Q9P2X3|IMPCT_HUMAN	4	4	4	sp|Q9P2X3|IMPCT_HUMAN Protein IMPACT OS=Homo sapiens GN=IMPACT PE=1 SV=2	1	4	4	4	0	2	0	0	0	0	0	1	0	3	3	2	0	0	0	0	0	0	2	2	3	0	0	0	0	0	0	3	3	3	0	0	0	0	2	0	0	0	0	0
sp|Q9P2X0|DPM3_HUMAN	sp|Q9P2X0|DPM3_HUMAN	2	2	2	sp|Q9P2X0|DPM3_HUMAN Dolichol-phosphate mannosyltransferase subunit 3 OS=Homo sapiens GN=DPM3 PE=1 SV=2	1	2	2	2	0	1	0	0	0	0	2	2	2	2	2	2	1	1	1	0	0	0	1	1	1	2	2	2	1	2	2	2	2	2	2	2	2	0	1	0	0	0	0	2
sp|Q9P2U7|VGLU1_HUMAN;sp|Q9P2U8|VGLU2_HUMAN	sp|Q9P2U7|VGLU1_HUMAN	10;1	10;1	10;1	sp|Q9P2U7|VGLU1_HUMAN Vesicular glutamate transporter 1 OS=Homo sapiens GN=SLC17A7 PE=2 SV=1	2	10	10	10	9	9	9	0	0	0	0	0	0	0	0	0	0	0	1	0	0	0	0	0	0	0	0	1	1	1	0	0	0	0	1	1	1	9	9	9	0	0	0	0
sp|Q9P2T1|GMPR2_HUMAN	sp|Q9P2T1|GMPR2_HUMAN	11	9	9	sp|Q9P2T1|GMPR2_HUMAN GMP reductase 2 OS=Homo sapiens GN=GMPR2 PE=1 SV=1	1	11	9	9	9	6	8	4	3	4	7	8	8	10	10	10	9	8	9	2	4	2	8	7	5	7	7	6	5	6	5	8	7	7	8	8	7	7	5	7	3	2	3	6
sp|Q9P2R7|SUCB1_HUMAN	sp|Q9P2R7|SUCB1_HUMAN	22	22	22	sp|Q9P2R7|SUCB1_HUMAN Succinate--CoA ligase [ADP-forming] subunit beta, mitochondrial OS=Homo sapiens GN=SUCLA2 PE=1 SV=3	1	22	22	22	16	18	19	11	11	7	11	11	14	9	8	7	10	10	11	17	20	17	11	9	11	7	7	7	0	0	1	11	11	10	7	9	11	16	18	19	11	11	7	11
sp|Q9P2R3|ANFY1_HUMAN	sp|Q9P2R3|ANFY1_HUMAN	16	16	16	sp|Q9P2R3|ANFY1_HUMAN Rabankyrin-5 OS=Homo sapiens GN=ANKFY1 PE=1 SV=2	1	16	16	16	10	11	11	0	0	0	9	7	6	8	10	9	3	6	6	0	2	1	8	12	11	9	9	8	2	1	1	7	5	6	6	7	9	10	11	11	0	0	0	9
sp|Q9P2P5|HECW2_HUMAN	sp|Q9P2P5|HECW2_HUMAN	2	2	2	sp|Q9P2P5|HECW2_HUMAN E3 ubiquitin-protein ligase HECW2 OS=Homo sapiens GN=HECW2 PE=1 SV=2	1	2	2	2	2	2	1	0	0	0	0	0	0	0	0	0	0	0	0	0	0	0	0	0	0	0	0	0	0	0	0	0	0	0	0	0	0	2	2	1	0	0	0	0
sp|Q9P2M7|CING_HUMAN	sp|Q9P2M7|CING_HUMAN	4	4	4	sp|Q9P2M7|CING_HUMAN Cingulin OS=Homo sapiens GN=CGN PE=1 SV=2	1	4	4	4	1	0	0	0	0	0	4	4	4	0	0	1	1	1	1	1	1	1	1	1	1	3	3	3	0	1	1	2	1	1	1	1	1	1	0	0	0	0	0	4
sp|Q9P2J5|SYLC_HUMAN	sp|Q9P2J5|SYLC_HUMAN	25	25	25	sp|Q9P2J5|SYLC_HUMAN Leucine--tRNA ligase, cytoplasmic OS=Homo sapiens GN=LARS PE=1 SV=2	1	25	25	25	13	13	13	0	0	0	14	14	12	5	5	6	11	10	10	8	10	6	11	10	9	15	7	11	0	0	1	16	17	16	11	12	12	13	13	13	0	0	0	14
sp|Q9P2E9|RRBP1_HUMAN;sp|Q8N4C6|NIN_HUMAN	sp|Q9P2E9|RRBP1_HUMAN	54;1	54;1	54;1	sp|Q9P2E9|RRBP1_HUMAN Ribosome-binding protein 1 OS=Homo sapiens GN=RRBP1 PE=1 SV=4	2	54	54	54	11	7	14	14	9	14	36	37	38	47	48	48	34	35	35	4	3	3	33	32	33	37	38	37	29	29	30	28	30	30	17	16	14	11	7	14	14	9	14	36
sp|Q9P2E7|PCD10_HUMAN	sp|Q9P2E7|PCD10_HUMAN	2	2	2	sp|Q9P2E7|PCD10_HUMAN Protocadherin-10 OS=Homo sapiens GN=PCDH10 PE=2 SV=2	1	2	2	2	1	1	1	1	0	1	1	1	1	0	0	1	0	1	0	0	0	0	1	1	2	1	1	0	0	0	0	0	0	0	0	0	1	1	1	1	1	0	1	1
sp|Q9P2D3|HTR5B_HUMAN	sp|Q9P2D3|HTR5B_HUMAN	3	3	3	sp|Q9P2D3|HTR5B_HUMAN HEAT repeat-containing protein 5B OS=Homo sapiens GN=HEATR5B PE=1 SV=2	1	3	3	3	0	0	1	0	0	1	0	1	0	0	0	0	0	0	0	0	0	0	0	0	0	2	0	0	0	0	0	1	1	1	1	0	1	0	0	1	0	0	1	0
sp|Q9P2B2|FPRP_HUMAN	sp|Q9P2B2|FPRP_HUMAN	15	15	15	sp|Q9P2B2|FPRP_HUMAN Prostaglandin F2 receptor negative regulator OS=Homo sapiens GN=PTGFRN PE=1 SV=2	1	15	15	15	5	5	6	6	7	5	14	13	14	0	1	1	4	3	3	0	1	0	8	9	8	3	2	3	0	0	0	6	9	7	0	2	3	5	5	6	6	7	5	14
sp|Q9P2A4|ABI3_HUMAN	sp|Q9P2A4|ABI3_HUMAN	3	3	3	sp|Q9P2A4|ABI3_HUMAN ABI gene family member 3 OS=Homo sapiens GN=ABI3 PE=1 SV=2	1	3	3	3	1	0	0	0	0	0	0	0	0	0	0	0	3	2	0	0	0	0	0	0	1	2	1	1	0	0	0	0	0	0	0	0	0	1	0	0	0	0	0	0
sp|Q9P287|BCCIP_HUMAN	sp|Q9P287|BCCIP_HUMAN	3	3	3	sp|Q9P287|BCCIP_HUMAN BRCA2 and CDKN1A-interacting protein OS=Homo sapiens GN=BCCIP PE=1 SV=1	1	3	3	3	0	0	0	0	0	0	3	3	3	0	1	2	3	3	3	0	0	1	1	1	3	1	1	1	0	0	0	3	3	3	2	2	2	0	0	0	0	0	0	3
sp|Q9P265|DIP2B_HUMAN	sp|Q9P265|DIP2B_HUMAN	4	4	4	sp|Q9P265|DIP2B_HUMAN Disco-interacting protein 2 homolog B OS=Homo sapiens GN=DIP2B PE=1 SV=3	1	4	4	4	3	4	3	0	0	0	0	1	0	1	1	1	0	0	0	0	0	0	1	0	0	2	1	3	1	0	1	0	0	0	0	1	0	3	4	3	0	0	0	0
sp|Q9P260|K1468_HUMAN	sp|Q9P260|K1468_HUMAN	11	11	11	sp|Q9P260|K1468_HUMAN LisH domain and HEAT repeat-containing protein KIAA1468 OS=Homo sapiens GN=KIAA1468 PE=1 SV=2	1	11	11	11	10	10	9	0	0	0	2	1	3	0	0	0	2	0	0	0	0	0	2	1	0	1	2	2	1	0	0	4	3	3	0	0	0	10	10	9	0	0	0	2
sp|Q9P258|RCC2_HUMAN	sp|Q9P258|RCC2_HUMAN	19	19	19	sp|Q9P258|RCC2_HUMAN Protein RCC2 OS=Homo sapiens GN=RCC2 PE=1 SV=2	1	19	19	19	3	2	5	0	0	0	14	14	15	1	2	2	18	19	18	1	0	0	14	11	10	9	10	9	12	11	12	9	7	12	15	16	15	3	2	5	0	0	0	14
sp|Q9P253|VPS18_HUMAN	sp|Q9P253|VPS18_HUMAN	3	3	3	sp|Q9P253|VPS18_HUMAN Vacuolar protein sorting-associated protein 18 homolog OS=Homo sapiens GN=VPS18 PE=1 SV=2	1	3	3	3	1	2	1	0	0	0	2	2	2	0	0	0	2	1	2	0	1	0	2	2	2	3	2	3	0	0	0	0	0	0	2	2	2	1	2	1	0	0	0	2
sp|Q9P1Y5|CAMP3_HUMAN	sp|Q9P1Y5|CAMP3_HUMAN	2	2	2	sp|Q9P1Y5|CAMP3_HUMAN Calmodulin-regulated spectrin-associated protein 3 OS=Homo sapiens GN=CAMSAP3 PE=1 SV=2	1	2	2	2	2	2	2	0	0	0	0	0	0	0	0	0	0	0	0	0	0	0	0	0	0	0	0	0	0	0	0	0	0	0	0	0	0	2	2	2	0	0	0	0
sp|Q9P1U1|ARP3B_HUMAN;sp|Q9C0K3|ARP3C_HUMAN	sp|Q9P1U1|ARP3B_HUMAN	14;5	10;3	10;3	sp|Q9P1U1|ARP3B_HUMAN Actin-related protein 3B OS=Homo sapiens GN=ACTR3B PE=2 SV=1	2	14	10	10	13	13	14	2	2	2	3	3	3	1	2	2	4	4	3	1	1	1	3	3	3	2	2	2	2	1	1	4	5	3	2	2	2	10	10	10	0	0	0	0
sp|Q9P1Q0|VPS54_HUMAN	sp|Q9P1Q0|VPS54_HUMAN	2	2	2	sp|Q9P1Q0|VPS54_HUMAN Vacuolar protein sorting-associated protein 54 OS=Homo sapiens GN=VPS54 PE=1 SV=2	1	2	2	2	1	1	1	1	1	1	1	1	1	1	2	1	0	1	0	1	1	1	1	1	1	1	1	1	1	1	1	1	1	1	1	1	1	1	1	1	1	1	1	1
sp|Q9P1F3|ABRAL_HUMAN	sp|Q9P1F3|ABRAL_HUMAN	4	4	4	sp|Q9P1F3|ABRAL_HUMAN Costars family protein ABRACL OS=Homo sapiens GN=ABRACL PE=1 SV=1	1	4	4	4	1	2	1	1	1	1	4	3	3	1	1	1	4	3	3	0	0	0	2	2	2	4	3	4	3	3	4	3	4	4	4	3	4	1	2	1	1	1	1	4
sp|Q9P121|NTRI_HUMAN	sp|Q9P121|NTRI_HUMAN	9	8	8	sp|Q9P121|NTRI_HUMAN Neurotrimin OS=Homo sapiens GN=NTM PE=1 SV=1	1	9	8	8	8	9	9	0	0	0	0	0	0	0	0	0	0	0	1	0	0	0	0	0	0	1	1	1	0	0	0	0	0	0	0	0	0	8	8	8	0	0	0	0
sp|Q9P0Z9|SOX_HUMAN	sp|Q9P0Z9|SOX_HUMAN	17	17	17	sp|Q9P0Z9|SOX_HUMAN Peroxisomal sarcosine oxidase OS=Homo sapiens GN=PIPOX PE=1 SV=2	1	17	17	17	0	0	0	0	0	0	0	0	0	16	17	16	0	0	0	0	0	0	0	0	0	0	0	0	0	0	0	0	0	0	0	0	0	0	0	0	0	0	0	0
sp|Q9P0V9|SEP10_HUMAN	sp|Q9P0V9|SEP10_HUMAN	13	12	12	sp|Q9P0V9|SEP10_HUMAN Septin-10 OS=Homo sapiens GN=SEPT10 PE=1 SV=2	1	13	12	12	6	6	4	0	0	0	10	8	9	5	5	5	12	11	8	1	0	0	10	9	10	9	8	10	5	3	5	11	8	8	3	3	4	5	5	3	0	0	0	9
sp|Q9P0S9|TM14C_HUMAN	sp|Q9P0S9|TM14C_HUMAN	3	3	3	sp|Q9P0S9|TM14C_HUMAN Transmembrane protein 14C OS=Homo sapiens GN=TMEM14C PE=1 SV=1	1	3	3	3	0	1	1	2	2	3	2	1	2	1	1	1	2	2	2	1	1	1	2	2	2	2	2	2	1	0	0	0	0	2	1	0	0	0	1	1	2	2	3	2
sp|Q9P0M6|H2AW_HUMAN	sp|Q9P0M6|H2AW_HUMAN	2	1	1	sp|Q9P0M6|H2AW_HUMAN Core histone macro-H2A.2 OS=Homo sapiens GN=H2AFY2 PE=1 SV=3	1	2	1	1	0	1	1	1	1	1	0	0	0	0	0	0	0	0	0	0	0	0	0	0	1	0	0	0	0	0	0	0	0	0	1	1	0	0	0	0	0	0	0	0
sp|Q9P0L2|MARK1_HUMAN	sp|Q9P0L2|MARK1_HUMAN	2	2	2	sp|Q9P0L2|MARK1_HUMAN Serine/threonine-protein kinase MARK1 OS=Homo sapiens GN=MARK1 PE=1 SV=2	1	2	2	2	2	1	1	0	0	0	0	0	0	0	0	0	0	0	0	0	0	0	0	0	0	0	0	0	0	0	0	0	1	0	0	0	0	2	1	1	0	0	0	0
sp|Q9P0L0|VAPA_HUMAN	sp|Q9P0L0|VAPA_HUMAN	10	10	9	sp|Q9P0L0|VAPA_HUMAN Vesicle-associated membrane protein-associated protein A OS=Homo sapiens GN=VAPA PE=1 SV=3	1	10	10	9	8	7	7	8	8	8	10	9	7	7	8	7	9	9	7	7	7	5	7	7	6	9	7	9	6	5	4	8	8	8	7	8	8	8	7	7	8	8	8	10
sp|Q9P0K1|ADA22_HUMAN	sp|Q9P0K1|ADA22_HUMAN	8	8	8	sp|Q9P0K1|ADA22_HUMAN Disintegrin and metalloproteinase domain-containing protein 22 OS=Homo sapiens GN=ADAM22 PE=1 SV=1	1	8	8	8	8	8	8	0	0	0	0	0	0	0	0	0	0	0	0	0	0	0	0	0	0	0	0	0	0	0	0	0	0	0	0	0	0	8	8	8	0	0	0	0
sp|Q9P0J1|PDP1_HUMAN	sp|Q9P0J1|PDP1_HUMAN	10	10	10	sp|Q9P0J1|PDP1_HUMAN [Pyruvate dehydrogenase [acetyl-transferring]]-phosphatase 1, mitochondrial OS=Homo sapiens GN=PDP1 PE=1 SV=3	1	10	10	10	4	6	7	0	0	0	4	3	5	0	0	0	8	10	9	3	4	3	4	3	3	3	5	4	1	1	2	8	6	5	1	1	2	4	6	7	0	0	0	4
sp|Q9P0J0|NDUAD_HUMAN	sp|Q9P0J0|NDUAD_HUMAN	5	5	5	sp|Q9P0J0|NDUAD_HUMAN NADH dehydrogenase [ubiquinone] 1 alpha subcomplex subunit 13 OS=Homo sapiens GN=NDUFA13 PE=1 SV=3	1	5	5	5	1	1	1	3	3	3	2	2	1	2	2	2	1	1	1	2	2	2	1	1	0	2	2	2	2	1	1	0	0	1	2	2	2	1	1	1	3	3	3	2
sp|Q9P035|HACD3_HUMAN	sp|Q9P035|HACD3_HUMAN	9	9	9	sp|Q9P035|HACD3_HUMAN Very-long-chain (3R)-3-hydroxyacyl-CoA dehydratase 3 OS=Homo sapiens GN=HACD3 PE=1 SV=2	1	9	9	9	7	7	6	0	0	0	4	5	5	6	6	5	5	5	5	0	0	0	4	7	5	6	6	5	2	0	0	6	4	6	6	6	4	7	7	6	0	0	0	4
sp|Q9P016|THYN1_HUMAN	sp|Q9P016|THYN1_HUMAN	5	5	5	sp|Q9P016|THYN1_HUMAN Thymocyte nuclear protein 1 OS=Homo sapiens GN=THYN1 PE=1 SV=1	1	5	5	5	1	1	1	0	0	0	4	4	5	2	1	2	5	5	5	1	0	0	2	3	2	3	4	3	2	1	2	3	2	2	1	1	3	1	1	1	0	0	0	4
sp|Q9P000|COMD9_HUMAN	sp|Q9P000|COMD9_HUMAN	3	3	3	sp|Q9P000|COMD9_HUMAN COMM domain-containing protein 9 OS=Homo sapiens GN=COMMD9 PE=1 SV=2	1	3	3	3	3	1	2	1	1	1	2	2	2	3	1	2	3	3	3	2	2	2	3	2	2	2	3	3	1	1	2	3	1	2	0	2	3	3	1	2	1	1	1	2
sp|Q9NZW5|MPP6_HUMAN	sp|Q9NZW5|MPP6_HUMAN	11	11	10	sp|Q9NZW5|MPP6_HUMAN MAGUK p55 subfamily member 6 OS=Homo sapiens GN=MPP6 PE=1 SV=2	1	11	11	10	10	9	10	0	0	0	0	0	0	2	1	0	0	0	0	0	0	0	5	7	5	0	0	0	0	0	0	6	6	6	1	0	0	10	9	10	0	0	0	0
sp|Q9NZU5|LMCD1_HUMAN	sp|Q9NZU5|LMCD1_HUMAN	19	19	19	sp|Q9NZU5|LMCD1_HUMAN LIM and cysteine-rich domains protein 1 OS=Homo sapiens GN=LMCD1 PE=1 SV=1	1	19	19	19	0	0	1	0	0	0	0	0	0	1	1	0	7	6	6	18	18	18	12	12	11	15	15	16	8	7	8	12	8	7	0	0	1	0	0	1	0	0	0	0
sp|Q9NZT2|OGFR_HUMAN	sp|Q9NZT2|OGFR_HUMAN	5	5	5	sp|Q9NZT2|OGFR_HUMAN Opioid growth factor receptor OS=Homo sapiens GN=OGFR PE=1 SV=3	1	5	5	5	2	2	2	0	0	0	1	2	0	3	4	4	2	1	1	0	0	0	2	1	1	3	2	2	0	0	0	2	2	2	2	1	2	2	2	2	0	0	0	1
sp|Q9NZT1|CALL5_HUMAN	sp|Q9NZT1|CALL5_HUMAN	13	13	13	sp|Q9NZT1|CALL5_HUMAN Calmodulin-like protein 5 OS=Homo sapiens GN=CALML5 PE=1 SV=2	1	13	13	13	13	13	13	2	4	2	2	2	1	1	2	0	1	0	0	1	0	0	2	1	2	0	0	0	0	0	0	1	1	2	2	2	2	13	13	13	2	4	2	2
sp|Q9NZR1|TMOD2_HUMAN	sp|Q9NZR1|TMOD2_HUMAN	12	12	12	sp|Q9NZR1|TMOD2_HUMAN Tropomodulin-2 OS=Homo sapiens GN=TMOD2 PE=1 SV=1	1	12	12	12	11	10	10	1	1	1	0	0	2	0	0	1	2	1	1	0	0	0	0	0	0	2	1	1	1	1	1	0	0	0	3	1	2	11	10	10	1	1	1	0
sp|Q9NZQ9|TMOD4_HUMAN	sp|Q9NZQ9|TMOD4_HUMAN	8	8	8	sp|Q9NZQ9|TMOD4_HUMAN Tropomodulin-4 OS=Homo sapiens GN=TMOD4 PE=2 SV=1	1	8	8	8	0	0	0	0	1	3	1	1	0	0	0	0	0	0	0	7	7	7	1	0	0	1	1	1	1	1	1	0	0	0	1	2	2	0	0	0	0	1	3	1
sp|Q9NZQ3|SPN90_HUMAN	sp|Q9NZQ3|SPN90_HUMAN	3	3	3	sp|Q9NZQ3|SPN90_HUMAN NCK-interacting protein with SH3 domain OS=Homo sapiens GN=NCKIPSD PE=1 SV=1	1	3	3	3	3	3	3	0	0	0	0	1	1	0	0	1	0	0	0	0	0	0	0	3	1	0	0	1	0	0	0	1	0	2	0	0	0	3	3	3	0	0	0	0
sp|Q9NZP8|C1RL_HUMAN	sp|Q9NZP8|C1RL_HUMAN	3	2	2	sp|Q9NZP8|C1RL_HUMAN Complement C1r subcomponent-like protein OS=Homo sapiens GN=C1RL PE=1 SV=2	1	3	2	2	1	0	1	0	1	2	1	1	0	1	1	0	1	1	0	0	0	0	1	1	1	2	2	2	0	0	0	0	0	0	0	0	0	1	0	1	0	1	1	0
sp|Q9NZN8|CNOT2_HUMAN	sp|Q9NZN8|CNOT2_HUMAN	4	4	4	sp|Q9NZN8|CNOT2_HUMAN CCR4-NOT transcription complex subunit 2 OS=Homo sapiens GN=CNOT2 PE=1 SV=1	1	4	4	4	0	0	0	0	0	0	1	0	0	0	0	0	1	1	2	0	0	0	1	0	0	0	0	0	0	0	1	1	0	0	1	1	2	0	0	0	0	0	0	1
sp|Q9NZN4|EHD2_HUMAN	sp|Q9NZN4|EHD2_HUMAN	38	38	34	sp|Q9NZN4|EHD2_HUMAN EH domain-containing protein 2 OS=Homo sapiens GN=EHD2 PE=1 SV=2	1	38	38	34	11	12	12	12	10	10	37	37	38	9	7	9	36	37	36	25	26	23	36	35	36	37	37	37	0	2	2	29	28	29	20	20	20	11	12	12	12	10	10	37
sp|Q9NZN3|EHD3_HUMAN	sp|Q9NZN3|EHD3_HUMAN	33	18	16	sp|Q9NZN3|EHD3_HUMAN EH domain-containing protein 3 OS=Homo sapiens GN=EHD3 PE=1 SV=2	1	33	18	16	27	28	27	1	1	1	15	16	15	18	17	17	21	23	22	8	9	9	18	18	19	23	25	23	6	3	5	10	12	11	14	10	8	16	17	16	1	1	1	1
sp|Q9NZM1|MYOF_HUMAN	sp|Q9NZM1|MYOF_HUMAN	56	56	55	sp|Q9NZM1|MYOF_HUMAN Myoferlin OS=Homo sapiens GN=MYOF PE=1 SV=1	1	56	56	55	3	0	0	7	2	2	33	38	35	2	1	2	23	26	26	1	1	0	38	38	40	46	48	50	12	8	17	8	10	12	13	5	9	3	0	0	7	2	2	33
sp|Q9NZL9|MAT2B_HUMAN	sp|Q9NZL9|MAT2B_HUMAN	11	11	11	sp|Q9NZL9|MAT2B_HUMAN Methionine adenosyltransferase 2 subunit beta OS=Homo sapiens GN=MAT2B PE=1 SV=1	1	11	11	11	6	7	6	4	6	3	7	6	7	11	9	11	7	6	7	3	4	3	7	6	6	7	6	6	3	4	4	7	6	7	7	7	7	6	7	6	4	6	3	7
sp|Q9NZK5|CECR1_HUMAN	sp|Q9NZK5|CECR1_HUMAN	2	2	2	sp|Q9NZK5|CECR1_HUMAN Adenosine deaminase CECR1 OS=Homo sapiens GN=CECR1 PE=1 SV=2	1	2	2	2	0	0	0	0	0	0	1	2	1	1	0	0	2	1	1	0	0	0	0	1	0	2	2	2	2	2	2	0	0	0	1	1	1	0	0	0	0	0	0	1
sp|Q9NZJ9|NUDT4_HUMAN	sp|Q9NZJ9|NUDT4_HUMAN	4	1	1	sp|Q9NZJ9|NUDT4_HUMAN Diphosphoinositol polyphosphate phosphohydrolase 2 OS=Homo sapiens GN=NUDT4 PE=1 SV=2	1	4	1	1	3	3	3	0	0	0	1	1	2	0	0	0	1	0	0	0	0	0	4	3	3	2	1	1	0	0	0	3	4	4	2	1	1	1	1	1	0	0	0	1
sp|Q9NZJ6|COQ3_HUMAN	sp|Q9NZJ6|COQ3_HUMAN	5	5	5	sp|Q9NZJ6|COQ3_HUMAN Ubiquinone biosynthesis O-methyltransferase, mitochondrial OS=Homo sapiens GN=COQ3 PE=1 SV=3	1	5	5	5	1	2	1	5	5	4	2	2	1	1	0	0	1	1	1	4	4	4	0	0	1	0	0	0	0	0	0	1	1	1	0	0	0	1	2	1	5	5	4	2
sp|Q9NZH8|IL36G_HUMAN	sp|Q9NZH8|IL36G_HUMAN	2	2	2	sp|Q9NZH8|IL36G_HUMAN Interleukin-36 gamma OS=Homo sapiens GN=IL36G PE=1 SV=1	1	2	2	2	2	2	2	0	0	0	0	0	0	0	0	0	0	0	0	0	0	0	0	1	0	0	0	0	0	0	0	0	0	0	0	0	0	2	2	2	0	0	0	0
sp|Q9NZH0|GPC5B_HUMAN	sp|Q9NZH0|GPC5B_HUMAN	2	2	2	sp|Q9NZH0|GPC5B_HUMAN G-protein coupled receptor family C group 5 member B OS=Homo sapiens GN=GPRC5B PE=2 SV=2	1	2	2	2	2	2	2	0	0	0	0	0	0	0	0	0	0	0	0	0	0	0	0	0	0	0	0	0	0	0	0	0	1	1	0	0	0	2	2	2	0	0	0	0
sp|Q9NZD4|AHSP_HUMAN	sp|Q9NZD4|AHSP_HUMAN	2	2	2	sp|Q9NZD4|AHSP_HUMAN Alpha-hemoglobin-stabilizing protein OS=Homo sapiens GN=AHSP PE=1 SV=1	1	2	2	2	0	0	0	0	1	0	0	0	0	0	0	0	0	0	0	0	0	0	0	0	0	2	2	1	2	2	2	0	0	0	2	2	2	0	0	0	0	1	0	0
sp|Q9NZD2|GLTP_HUMAN	sp|Q9NZD2|GLTP_HUMAN	3	3	3	sp|Q9NZD2|GLTP_HUMAN Glycolipid transfer protein OS=Homo sapiens GN=GLTP PE=1 SV=3	1	3	3	3	3	3	3	1	1	1	2	1	1	1	2	1	2	2	2	0	1	0	2	1	0	2	2	2	3	3	2	1	0	0	1	1	0	3	3	3	1	1	1	2
sp|Q9NZB2|F120A_HUMAN;sp|Q5T035|CI129_HUMAN	sp|Q9NZB2|F120A_HUMAN	11;1	11;1	11;1	sp|Q9NZB2|F120A_HUMAN Constitutive coactivator of PPAR-gamma-like protein 1 OS=Homo sapiens GN=FAM120A PE=1 SV=2	2	11	11	11	6	7	4	0	0	0	4	4	3	7	5	5	8	5	7	0	0	0	9	7	7	4	5	4	0	0	0	5	5	4	4	4	5	6	7	4	0	0	0	4
sp|Q9NZA1|CLIC5_HUMAN	sp|Q9NZA1|CLIC5_HUMAN	11	10	10	sp|Q9NZA1|CLIC5_HUMAN Chloride intracellular channel protein 5 OS=Homo sapiens GN=CLIC5 PE=1 SV=3	1	11	10	10	0	0	0	0	0	0	1	1	1	0	0	0	1	0	1	9	9	8	0	0	0	10	10	10	3	2	2	0	0	0	2	1	1	0	0	0	0	0	0	1
sp|Q9NZ56|FMN2_HUMAN	sp|Q9NZ56|FMN2_HUMAN	2	2	2	sp|Q9NZ56|FMN2_HUMAN Formin-2 OS=Homo sapiens GN=FMN2 PE=1 SV=4	1	2	2	2	1	2	1	0	0	0	0	0	0	0	0	0	0	0	0	0	0	0	0	0	0	0	0	0	0	0	0	0	0	0	0	0	0	1	2	1	0	0	0	0
sp|Q9NZ52|GGA3_HUMAN	sp|Q9NZ52|GGA3_HUMAN	2	1	1	sp|Q9NZ52|GGA3_HUMAN ADP-ribosylation factor-binding protein GGA3 OS=Homo sapiens GN=GGA3 PE=1 SV=1	1	2	1	1	2	2	1	1	1	0	0	0	0	0	0	0	0	0	1	0	0	0	0	0	0	1	0	0	0	0	0	1	1	0	0	0	0	1	1	1	0	0	0	0
sp|Q9NZ45|CISD1_HUMAN	sp|Q9NZ45|CISD1_HUMAN	5	5	5	sp|Q9NZ45|CISD1_HUMAN CDGSH iron-sulfur domain-containing protein 1 OS=Homo sapiens GN=CISD1 PE=1 SV=1	1	5	5	5	4	3	4	5	3	4	5	5	4	5	5	5	5	3	5	5	5	5	2	2	1	3	3	4	1	1	1	0	1	2	4	4	4	4	3	4	5	3	4	5
sp|Q9NZ32|ARP10_HUMAN	sp|Q9NZ32|ARP10_HUMAN	4	4	4	sp|Q9NZ32|ARP10_HUMAN Actin-related protein 10 OS=Homo sapiens GN=ACTR10 PE=1 SV=1	1	4	4	4	3	3	4	0	0	1	1	0	0	2	1	2	2	1	1	0	0	1	1	2	2	2	2	2	0	1	0	3	3	3	3	0	2	3	3	4	0	0	1	1
sp|Q9NZ08|ERAP1_HUMAN	sp|Q9NZ08|ERAP1_HUMAN	32	32	32	sp|Q9NZ08|ERAP1_HUMAN Endoplasmic reticulum aminopeptidase 1 OS=Homo sapiens GN=ERAP1 PE=1 SV=3	1	32	32	32	9	5	7	11	9	7	28	26	27	22	22	22	26	25	25	16	13	9	22	22	22	20	17	20	16	15	18	17	24	17	24	22	23	9	5	7	11	9	7	28
sp|Q9NZ01|TECR_HUMAN	sp|Q9NZ01|TECR_HUMAN	8	8	8	sp|Q9NZ01|TECR_HUMAN Very-long-chain enoyl-CoA reductase OS=Homo sapiens GN=TECR PE=1 SV=1	1	8	8	8	6	5	8	0	0	0	6	5	6	8	7	7	6	4	6	4	5	4	6	2	4	6	7	6	1	2	3	6	6	7	5	5	5	6	5	8	0	0	0	6
sp|Q9NYU2|UGGG1_HUMAN	sp|Q9NYU2|UGGG1_HUMAN	51	51	49	sp|Q9NYU2|UGGG1_HUMAN UDP-glucose:glycoprotein glucosyltransferase 1 OS=Homo sapiens GN=UGGT1 PE=1 SV=3	1	51	51	49	28	29	27	3	4	3	41	42	44	33	33	34	41	43	40	16	17	20	34	36	33	34	36	36	22	24	21	42	40	37	35	32	31	28	29	27	3	4	3	41
sp|Q9NYQ3|HAOX2_HUMAN	sp|Q9NYQ3|HAOX2_HUMAN	5	5	5	sp|Q9NYQ3|HAOX2_HUMAN Hydroxyacid oxidase 2 OS=Homo sapiens GN=HAO2 PE=1 SV=1	1	5	5	5	0	1	0	0	0	0	0	1	0	5	5	5	0	0	0	1	1	1	0	0	0	0	0	0	0	0	0	1	0	0	0	1	0	0	1	0	0	0	0	0
sp|Q9NYL9|TMOD3_HUMAN	sp|Q9NYL9|TMOD3_HUMAN	10	10	10	sp|Q9NYL9|TMOD3_HUMAN Tropomodulin-3 OS=Homo sapiens GN=TMOD3 PE=1 SV=1	1	10	10	10	1	1	1	0	0	0	0	0	0	2	2	1	5	6	6	0	0	0	2	2	3	5	6	7	4	2	2	3	1	2	9	7	9	1	1	1	0	0	0	0
sp|Q9NYL2|MLTK_HUMAN	sp|Q9NYL2|MLTK_HUMAN	7	7	7	sp|Q9NYL2|MLTK_HUMAN Mitogen-activated protein kinase kinase kinase MLT OS=Homo sapiens GN=ZAK PE=1 SV=3	1	7	7	7	0	0	0	0	0	0	3	2	4	0	0	0	0	0	1	6	7	6	5	5	5	2	1	3	0	0	0	2	2	2	0	0	0	0	0	0	0	0	0	3
sp|Q9NYI0|PSD3_HUMAN	sp|Q9NYI0|PSD3_HUMAN	13	13	13	sp|Q9NYI0|PSD3_HUMAN PH and SEC7 domain-containing protein 3 OS=Homo sapiens GN=PSD3 PE=1 SV=2	1	13	13	13	11	10	12	0	0	0	1	1	0	2	2	2	0	0	0	0	0	0	1	2	1	1	0	0	1	1	1	1	0	0	0	2	0	11	10	12	0	0	0	1
sp|Q9NYB9|ABI2_HUMAN	sp|Q9NYB9|ABI2_HUMAN	9	6	6	sp|Q9NYB9|ABI2_HUMAN Abl interactor 2 OS=Homo sapiens GN=ABI2 PE=1 SV=1	1	9	6	6	9	9	9	0	0	0	1	1	1	0	0	2	2	2	2	0	0	0	2	2	5	1	1	2	0	0	0	1	2	2	0	0	0	6	6	6	0	0	0	0
sp|Q9NYB0|TE2IP_HUMAN	sp|Q9NYB0|TE2IP_HUMAN	2	2	2	sp|Q9NYB0|TE2IP_HUMAN Telomeric repeat-binding factor 2-interacting protein 1 OS=Homo sapiens GN=TERF2IP PE=1 SV=1	1	2	2	2	2	2	2	0	0	0	1	1	1	0	0	0	2	2	2	0	0	0	2	2	2	1	1	1	0	0	0	2	2	2	2	2	2	2	2	2	0	0	0	1
sp|Q9NY65|TBA8_HUMAN	sp|Q9NY65|TBA8_HUMAN	26	5	5	sp|Q9NY65|TBA8_HUMAN Tubulin alpha-8 chain OS=Homo sapiens GN=TUBA8 PE=1 SV=1	1	26	5	5	23	23	24	10	8	7	15	14	14	13	13	12	14	15	16	16	15	16	13	12	12	15	14	13	10	10	9	17	18	18	17	17	16	5	5	5	0	0	0	0
sp|Q9NY59|NSMA2_HUMAN	sp|Q9NY59|NSMA2_HUMAN	5	5	5	sp|Q9NY59|NSMA2_HUMAN Sphingomyelin phosphodiesterase 3 OS=Homo sapiens GN=SMPD3 PE=1 SV=1	1	5	5	5	5	5	5	0	0	0	2	1	0	0	0	0	0	0	0	0	0	0	0	0	0	0	0	0	0	0	0	0	1	1	0	0	0	5	5	5	0	0	0	2
sp|Q9NY33|DPP3_HUMAN	sp|Q9NY33|DPP3_HUMAN	26	26	26	sp|Q9NY33|DPP3_HUMAN Dipeptidyl peptidase 3 OS=Homo sapiens GN=DPP3 PE=1 SV=2	1	26	26	26	8	10	11	13	16	14	17	20	20	18	20	21	18	21	20	12	14	12	16	17	17	17	18	17	18	19	23	21	23	19	22	21	22	8	10	11	13	16	14	17
sp|Q9NY15|STAB1_HUMAN	sp|Q9NY15|STAB1_HUMAN	11	11	11	sp|Q9NY15|STAB1_HUMAN Stabilin-1 OS=Homo sapiens GN=STAB1 PE=1 SV=3	1	11	11	11	0	0	0	1	1	1	4	4	1	1	1	3	5	4	4	0	0	0	0	1	1	3	4	5	9	9	9	0	0	0	2	2	2	0	0	0	1	1	1	4
sp|Q9NXV6|CARF_HUMAN	sp|Q9NXV6|CARF_HUMAN	4	4	4	sp|Q9NXV6|CARF_HUMAN CDKN2A-interacting protein OS=Homo sapiens GN=CDKN2AIP PE=1 SV=3	1	4	4	4	0	0	0	0	0	0	1	1	1	0	0	0	3	1	2	0	0	0	0	1	0	2	3	3	0	0	0	4	3	3	2	2	2	0	0	0	0	0	0	1
sp|Q9NXR7|BRE_HUMAN	sp|Q9NXR7|BRE_HUMAN	2	2	2	sp|Q9NXR7|BRE_HUMAN BRCA1-A complex subunit BRE OS=Homo sapiens GN=BRE PE=1 SV=2	1	2	2	2	0	2	2	1	1	1	2	2	0	1	1	1	1	1	1	1	1	1	1	0	0	1	1	1	2	2	2	1	1	1	2	2	1	0	2	2	1	1	1	2
sp|Q9NXG2|THUM1_HUMAN	sp|Q9NXG2|THUM1_HUMAN	13	13	13	sp|Q9NXG2|THUM1_HUMAN THUMP domain-containing protein 1 OS=Homo sapiens GN=THUMPD1 PE=1 SV=2	1	13	13	13	3	3	7	0	0	0	5	6	5	2	2	2	11	10	11	1	2	2	7	7	7	5	4	4	2	1	1	7	9	9	3	3	2	3	3	7	0	0	0	5
sp|Q9NXF1|TEX10_HUMAN	sp|Q9NXF1|TEX10_HUMAN	3	3	3	sp|Q9NXF1|TEX10_HUMAN Testis-expressed protein 10 OS=Homo sapiens GN=TEX10 PE=1 SV=2	1	3	3	3	0	0	0	0	0	0	0	0	0	0	0	0	0	0	0	0	0	0	1	1	0	1	1	1	0	0	1	1	1	1	1	1	1	0	0	0	0	0	0	0
sp|Q9NXA8|SIR5_HUMAN	sp|Q9NXA8|SIR5_HUMAN	6	6	6	sp|Q9NXA8|SIR5_HUMAN NAD-dependent protein deacylase sirtuin-5, mitochondrial OS=Homo sapiens GN=SIRT5 PE=1 SV=2	1	6	6	6	2	1	2	0	0	0	1	2	0	5	5	5	0	1	0	4	3	5	1	1	1	2	2	2	0	0	0	1	1	1	2	1	1	2	1	2	0	0	0	1
sp|Q9NX63|MIC19_HUMAN	sp|Q9NX63|MIC19_HUMAN	9	9	9	sp|Q9NX63|MIC19_HUMAN MICOS complex subunit MIC19 OS=Homo sapiens GN=CHCHD3 PE=1 SV=1	1	9	9	9	1	2	1	7	8	8	7	7	7	7	6	6	5	5	5	5	5	5	4	2	4	3	3	4	0	0	1	0	0	0	6	6	7	1	2	1	7	8	8	7
sp|Q9NX58|LYAR_HUMAN	sp|Q9NX58|LYAR_HUMAN	3	3	3	sp|Q9NX58|LYAR_HUMAN Cell growth-regulating nucleolar protein OS=Homo sapiens GN=LYAR PE=1 SV=2	1	3	3	3	1	0	0	0	0	1	1	0	0	0	0	0	1	1	1	1	0	0	2	1	2	1	2	2	1	2	2	2	0	2	0	0	0	1	0	0	0	0	1	1
sp|Q9NX46|ARHL2_HUMAN	sp|Q9NX46|ARHL2_HUMAN	9	9	9	sp|Q9NX46|ARHL2_HUMAN Poly(ADP-ribose) glycohydrolase ARH3 OS=Homo sapiens GN=ADPRHL2 PE=1 SV=1	1	9	9	9	4	4	4	5	3	2	4	6	6	2	2	2	7	7	7	5	7	5	7	7	7	4	6	6	3	2	1	7	7	8	4	5	3	4	4	4	5	3	2	4
sp|Q9NX40|OCAD1_HUMAN	sp|Q9NX40|OCAD1_HUMAN	7	7	7	sp|Q9NX40|OCAD1_HUMAN OCIA domain-containing protein 1 OS=Homo sapiens GN=OCIAD1 PE=1 SV=1	1	7	7	7	3	4	3	4	5	4	3	4	3	5	5	5	5	2	3	4	1	2	2	3	2	1	1	1	0	1	1	2	2	3	1	1	0	3	4	3	4	5	4	3
sp|Q9NX14|NDUBB_HUMAN	sp|Q9NX14|NDUBB_HUMAN	3	3	3	sp|Q9NX14|NDUBB_HUMAN NADH dehydrogenase [ubiquinone] 1 beta subcomplex subunit 11, mitochondrial OS=Homo sapiens GN=NDUFB11 PE=1 SV=1	1	3	3	3	2	2	2	3	3	3	2	2	2	1	1	1	2	2	2	2	2	2	1	1	1	2	2	2	1	2	1	2	1	1	2	2	2	2	2	2	3	3	3	2
sp|Q9NWV8|BABA1_HUMAN	sp|Q9NWV8|BABA1_HUMAN	3	3	3	sp|Q9NWV8|BABA1_HUMAN BRISC and BRCA1-A complex member 1 OS=Homo sapiens GN=BABAM1 PE=1 SV=1	1	3	3	3	2	1	2	1	1	1	2	1	2	0	0	0	2	1	2	2	3	1	1	1	1	1	2	1	0	1	0	1	0	0	1	1	1	2	1	2	1	1	1	2
sp|Q9NWV4|CA123_HUMAN	sp|Q9NWV4|CA123_HUMAN	4	4	4	sp|Q9NWV4|CA123_HUMAN UPF0587 protein C1orf123 OS=Homo sapiens GN=C1orf123 PE=1 SV=1	1	4	4	4	3	3	2	0	0	0	3	3	3	4	4	4	3	3	3	4	4	3	3	4	4	4	3	3	2	2	3	4	3	4	3	4	4	3	3	2	0	0	0	3
sp|Q9NWU2|GID8_HUMAN	sp|Q9NWU2|GID8_HUMAN	2	2	2	sp|Q9NWU2|GID8_HUMAN Glucose-induced degradation protein 8 homolog OS=Homo sapiens GN=GID8 PE=1 SV=1	1	2	2	2	1	1	2	0	0	0	1	0	0	0	1	0	0	0	0	0	1	0	0	0	1	0	1	1	0	0	0	2	2	2	2	2	2	1	1	2	0	0	0	1
sp|Q9NWU1|OXSM_HUMAN	sp|Q9NWU1|OXSM_HUMAN	11	11	11	sp|Q9NWU1|OXSM_HUMAN 3-oxoacyl-[acyl-carrier-protein] synthase, mitochondrial OS=Homo sapiens GN=OXSM PE=1 SV=1	1	11	11	11	4	2	4	6	6	6	4	4	4	8	8	8	5	5	5	2	2	1	3	2	1	4	2	3	3	3	3	5	3	3	2	2	2	4	2	4	6	6	6	4
sp|Q9NW15|ANO10_HUMAN	sp|Q9NW15|ANO10_HUMAN	2	2	2	sp|Q9NW15|ANO10_HUMAN Anoctamin-10 OS=Homo sapiens GN=ANO10 PE=1 SV=2	1	2	2	2	1	0	0	0	0	0	2	2	1	0	0	0	1	2	1	0	0	0	1	0	0	0	2	1	0	0	0	1	0	0	0	0	0	1	0	0	0	0	0	2
sp|Q9NVZ3|NECP2_HUMAN	sp|Q9NVZ3|NECP2_HUMAN	5	5	5	sp|Q9NVZ3|NECP2_HUMAN Adaptin ear-binding coat-associated protein 2 OS=Homo sapiens GN=NECAP2 PE=1 SV=1	1	5	5	5	1	0	2	0	0	0	3	4	4	0	2	1	4	4	4	0	0	1	5	5	5	3	4	4	2	3	3	5	4	4	1	2	2	1	0	2	0	0	0	3
sp|Q9NVS9|PNPO_HUMAN	sp|Q9NVS9|PNPO_HUMAN	16	16	16	sp|Q9NVS9|PNPO_HUMAN Pyridoxine-5-phosphate oxidase OS=Homo sapiens GN=PNPO PE=1 SV=1	1	16	16	16	8	9	8	10	11	8	4	6	3	13	14	15	9	7	5	8	9	8	4	6	4	4	5	5	4	5	4	9	8	7	3	2	4	8	9	8	10	11	8	4
sp|Q9NVJ2|ARL8B_HUMAN	sp|Q9NVJ2|ARL8B_HUMAN	9	9	5	sp|Q9NVJ2|ARL8B_HUMAN ADP-ribosylation factor-like protein 8B OS=Homo sapiens GN=ARL8B PE=1 SV=1	1	9	9	5	6	6	7	0	0	0	6	6	5	3	4	5	6	6	8	5	7	4	4	7	5	7	8	6	2	1	0	6	5	5	6	6	5	6	6	7	0	0	0	6
sp|Q9NVI7|ATD3A_HUMAN;sp|Q5T9A4|ATD3B_HUMAN;sp|Q5T2N8|ATD3C_HUMAN	sp|Q9NVI7|ATD3A_HUMAN;sp|Q5T9A4|ATD3B_HUMAN	6;4;2	6;4;2	6;4;2	sp|Q9NVI7|ATD3A_HUMAN ATPase family AAA domain-containing protein 3A OS=Homo sapiens GN=ATAD3A PE=1 SV=2;sp|Q5T9A4|ATD3B_HUMAN ATPase family AAA domain-containing protein 3B OS=Homo sapiens GN=ATAD3B PE=1 SV=1	3	6	6	6	3	3	3	1	1	0	3	3	3	2	2	2	3	3	3	0	1	1	0	0	1	1	2	2	0	0	0	0	0	0	5	5	5	3	3	3	1	1	0	3
sp|Q9NVH6|TMLH_HUMAN	sp|Q9NVH6|TMLH_HUMAN	5	5	5	sp|Q9NVH6|TMLH_HUMAN Trimethyllysine dioxygenase, mitochondrial OS=Homo sapiens GN=TMLHE PE=1 SV=1	1	5	5	5	1	1	2	5	5	5	0	1	2	0	0	0	2	3	3	1	1	1	2	1	2	0	0	0	1	0	1	0	0	0	1	1	1	1	1	2	5	5	5	0
sp|Q9NVH1|DJC11_HUMAN	sp|Q9NVH1|DJC11_HUMAN	2	2	2	sp|Q9NVH1|DJC11_HUMAN DnaJ homolog subfamily C member 11 OS=Homo sapiens GN=DNAJC11 PE=1 SV=2	1	2	2	2	0	0	1	2	1	0	2	2	2	1	1	0	1	0	1	0	0	1	0	1	0	1	0	0	0	0	0	0	0	0	1	1	0	0	0	1	2	1	0	2
sp|Q9NVG8|TBC13_HUMAN	sp|Q9NVG8|TBC13_HUMAN	2	2	2	sp|Q9NVG8|TBC13_HUMAN TBC1 domain family member 13 OS=Homo sapiens GN=TBC1D13 PE=1 SV=3	1	2	2	2	0	0	0	0	0	0	0	0	1	0	1	0	1	1	1	0	0	0	1	1	0	0	0	0	0	0	0	1	2	2	0	0	0	0	0	0	0	0	0	0
sp|Q9NVE7|PANK4_HUMAN	sp|Q9NVE7|PANK4_HUMAN	17	17	17	sp|Q9NVE7|PANK4_HUMAN Pantothenate kinase 4 OS=Homo sapiens GN=PANK4 PE=1 SV=1	1	17	17	17	7	7	8	0	0	1	5	6	3	2	4	4	3	3	2	14	14	15	4	4	3	6	7	4	1	1	1	2	3	3	3	1	3	7	7	8	0	0	1	5
sp|Q9NVD7|PARVA_HUMAN	sp|Q9NVD7|PARVA_HUMAN	17	17	16	sp|Q9NVD7|PARVA_HUMAN Alpha-parvin OS=Homo sapiens GN=PARVA PE=1 SV=1	1	17	17	16	7	6	5	1	0	1	12	12	12	7	5	7	11	10	11	1	2	4	12	12	11	11	12	12	4	5	4	10	11	12	1	3	2	7	6	5	1	0	1	12
sp|Q9NVA2|SEP11_HUMAN	sp|Q9NVA2|SEP11_HUMAN	23	23	13	sp|Q9NVA2|SEP11_HUMAN Septin-11 OS=Homo sapiens GN=SEPT11 PE=1 SV=3	1	23	23	13	20	20	22	7	11	7	21	18	20	12	10	11	20	20	20	9	5	3	20	20	20	20	19	19	18	17	16	15	18	15	11	13	13	20	20	22	7	11	7	21
sp|Q9NV96|CC50A_HUMAN;sp|Q3MIR4|CC50B_HUMAN	sp|Q9NV96|CC50A_HUMAN	6;1	6;1	6;1	sp|Q9NV96|CC50A_HUMAN Cell cycle control protein 50A OS=Homo sapiens GN=TMEM30A PE=1 SV=1	2	6	6	6	4	4	4	1	1	1	3	3	2	0	0	0	3	3	2	1	0	1	2	2	2	3	2	3	2	2	2	2	2	1	1	1	1	4	4	4	1	1	1	3
sp|Q9NV70|EXOC1_HUMAN	sp|Q9NV70|EXOC1_HUMAN	8	8	8	sp|Q9NV70|EXOC1_HUMAN Exocyst complex component 1 OS=Homo sapiens GN=EXOC1 PE=1 SV=4	1	8	8	8	4	5	4	0	0	0	4	3	3	0	0	0	5	6	4	0	0	0	6	4	5	2	2	4	0	0	0	1	0	0	1	1	1	4	5	4	0	0	0	4
sp|Q9NUV9|GIMA4_HUMAN;sp|Q6P9H5|GIMA6_HUMAN	sp|Q9NUV9|GIMA4_HUMAN	10;1	10;1	10;1	sp|Q9NUV9|GIMA4_HUMAN GTPase IMAP family member 4 OS=Homo sapiens GN=GIMAP4 PE=1 SV=1	2	10	10	10	3	3	2	0	0	0	5	6	6	4	3	4	10	9	10	0	0	0	7	7	6	9	6	8	2	2	2	1	1	1	9	9	7	3	3	2	0	0	0	5
sp|Q9NUU7|DD19A_HUMAN;sp|Q9UMR2|DD19B_HUMAN;sp|Q9UHL0|DDX25_HUMAN	sp|Q9NUU7|DD19A_HUMAN;sp|Q9UMR2|DD19B_HUMAN	12;10;1	12;10;1	12;10;1	sp|Q9NUU7|DD19A_HUMAN ATP-dependent RNA helicase DDX19A OS=Homo sapiens GN=DDX19A PE=1 SV=1;sp|Q9UMR2|DD19B_HUMAN ATP-dependent RNA helicase DDX19B OS=Homo sapiens GN=DDX19B PE=1 SV=1	3	12	12	12	9	7	7	0	0	0	10	10	9	7	6	6	9	7	7	9	12	11	9	12	10	7	7	8	0	0	0	11	9	9	5	6	4	9	7	7	0	0	0	10
sp|Q9NUQ9|FA49B_HUMAN	sp|Q9NUQ9|FA49B_HUMAN	14	14	12	sp|Q9NUQ9|FA49B_HUMAN Protein FAM49B OS=Homo sapiens GN=FAM49B PE=1 SV=1	1	14	14	12	13	14	14	2	3	2	12	12	10	4	5	2	14	14	13	10	11	11	10	11	10	12	9	10	13	12	12	13	13	13	10	10	11	13	14	14	2	3	2	12
sp|Q9NUQ7|UFSP2_HUMAN	sp|Q9NUQ7|UFSP2_HUMAN	2	2	2	sp|Q9NUQ7|UFSP2_HUMAN Ufm1-specific protease 2 OS=Homo sapiens GN=UFSP2 PE=1 SV=3	1	2	2	2	1	1	0	0	0	0	1	0	1	1	1	1	0	1	0	0	0	0	1	1	1	1	1	2	0	0	0	1	1	1	1	0	0	1	1	0	0	0	0	1
sp|Q9NUQ6|SPS2L_HUMAN	sp|Q9NUQ6|SPS2L_HUMAN	2	2	2	sp|Q9NUQ6|SPS2L_HUMAN SPATS2-like protein OS=Homo sapiens GN=SPATS2L PE=1 SV=2	1	2	2	2	0	0	0	0	0	0	0	0	0	2	2	2	0	0	0	0	0	0	0	0	0	1	0	0	0	0	0	0	0	0	0	0	0	0	0	0	0	0	0	0
sp|Q9NUJ1|ABHDA_HUMAN	sp|Q9NUJ1|ABHDA_HUMAN	13	13	13	sp|Q9NUJ1|ABHDA_HUMAN Mycophenolic acid acyl-glucuronide esterase, mitochondrial OS=Homo sapiens GN=ABHD10 PE=1 SV=1	1	13	13	13	10	10	8	11	11	11	8	8	9	9	7	6	11	9	10	5	5	5	9	8	7	8	7	7	5	6	5	10	10	11	8	7	5	10	10	8	11	11	11	8
sp|Q9NUI1|DECR2_HUMAN	sp|Q9NUI1|DECR2_HUMAN	9	9	9	sp|Q9NUI1|DECR2_HUMAN Peroxisomal 2,4-dienoyl-CoA reductase OS=Homo sapiens GN=DECR2 PE=1 SV=1	1	9	9	9	0	0	1	0	0	0	1	2	0	8	8	8	1	0	0	0	0	0	0	0	0	0	0	0	1	0	0	0	0	0	0	0	0	0	0	1	0	0	0	1
sp|Q9NUB1|ACS2L_HUMAN	sp|Q9NUB1|ACS2L_HUMAN	17	17	17	sp|Q9NUB1|ACS2L_HUMAN Acetyl-coenzyme A synthetase 2-like, mitochondrial OS=Homo sapiens GN=ACSS1 PE=1 SV=2	1	17	17	17	10	10	10	1	1	2	8	9	9	0	0	0	7	5	7	0	2	1	5	7	9	5	3	5	0	1	0	17	15	15	4	5	4	10	10	10	1	1	2	8
sp|Q9NTZ6|RBM12_HUMAN	sp|Q9NTZ6|RBM12_HUMAN	3	3	3	sp|Q9NTZ6|RBM12_HUMAN RNA-binding protein 12 OS=Homo sapiens GN=RBM12 PE=1 SV=1	1	3	3	3	0	0	0	0	0	0	1	0	1	0	1	1	1	1	2	0	0	0	1	1	1	1	1	2	0	0	0	0	1	1	1	1	2	0	0	0	0	0	0	1
sp|Q9NTX5|ECHD1_HUMAN	sp|Q9NTX5|ECHD1_HUMAN	13	13	13	sp|Q9NTX5|ECHD1_HUMAN Ethylmalonyl-CoA decarboxylase OS=Homo sapiens GN=ECHDC1 PE=1 SV=2	1	13	13	13	5	7	5	4	6	8	5	8	9	10	11	12	9	11	10	3	4	4	3	6	5	10	10	11	5	7	3	6	5	7	6	2	4	5	7	5	4	6	8	5
sp|Q9NTM9|CUTC_HUMAN	sp|Q9NTM9|CUTC_HUMAN	6	6	6	sp|Q9NTM9|CUTC_HUMAN Copper homeostasis protein cutC homolog OS=Homo sapiens GN=CUTC PE=1 SV=1	1	6	6	6	0	0	0	1	0	0	1	0	0	1	1	2	5	4	5	5	4	4	0	0	0	2	0	1	1	2	2	0	3	1	0	0	0	0	0	0	1	0	0	1
sp|Q9NTK5|OLA1_HUMAN	sp|Q9NTK5|OLA1_HUMAN	19	19	19	sp|Q9NTK5|OLA1_HUMAN Obg-like ATPase 1 OS=Homo sapiens GN=OLA1 PE=1 SV=2	1	19	19	19	18	16	18	2	1	1	16	17	15	13	14	12	14	13	13	17	16	16	11	16	14	12	11	11	9	11	9	16	17	16	12	12	13	18	16	18	2	1	1	16
sp|Q9NTJ5|SAC1_HUMAN	sp|Q9NTJ5|SAC1_HUMAN	18	18	18	sp|Q9NTJ5|SAC1_HUMAN Phosphatidylinositide phosphatase SAC1 OS=Homo sapiens GN=SACM1L PE=1 SV=2	1	18	18	18	11	13	12	1	1	0	11	11	12	8	5	7	10	11	10	1	1	2	8	6	7	13	9	13	1	1	1	10	8	9	10	9	9	11	13	12	1	1	0	11
sp|Q9NTJ4|MA2C1_HUMAN	sp|Q9NTJ4|MA2C1_HUMAN	14	14	14	sp|Q9NTJ4|MA2C1_HUMAN Alpha-mannosidase 2C1 OS=Homo sapiens GN=MAN2C1 PE=1 SV=1	1	14	14	14	5	4	4	9	9	10	5	5	7	6	6	4	7	7	4	8	9	6	4	7	5	8	8	9	1	0	1	9	11	11	3	4	4	5	4	4	9	9	10	5
sp|Q9NTJ3|SMC4_HUMAN	sp|Q9NTJ3|SMC4_HUMAN	10	10	10	sp|Q9NTJ3|SMC4_HUMAN Structural maintenance of chromosomes protein 4 OS=Homo sapiens GN=SMC4 PE=1 SV=2	1	10	10	10	0	0	0	0	0	0	1	0	0	0	0	0	0	0	0	0	0	0	0	0	0	0	0	0	0	0	0	0	0	0	9	10	9	0	0	0	0	0	0	1
sp|Q9NTI5|PDS5B_HUMAN	sp|Q9NTI5|PDS5B_HUMAN	6	5	5	sp|Q9NTI5|PDS5B_HUMAN Sister chromatid cohesion protein PDS5 homolog B OS=Homo sapiens GN=PDS5B PE=1 SV=1	1	6	5	5	1	1	1	0	0	0	2	1	1	0	1	1	1	2	1	0	0	0	1	1	1	1	1	1	0	0	0	0	0	0	5	5	5	1	1	1	0	0	0	2
sp|Q9NT62|ATG3_HUMAN	sp|Q9NT62|ATG3_HUMAN	6	6	6	sp|Q9NT62|ATG3_HUMAN Ubiquitin-like-conjugating enzyme ATG3 OS=Homo sapiens GN=ATG3 PE=1 SV=1	1	6	6	6	4	5	6	0	0	0	3	5	3	3	2	2	3	3	3	1	1	0	3	4	3	4	4	4	1	1	1	5	6	5	4	2	3	4	5	6	0	0	0	3
sp|Q9NSY2|STAR5_HUMAN	sp|Q9NSY2|STAR5_HUMAN	3	3	3	sp|Q9NSY2|STAR5_HUMAN StAR-related lipid transfer protein 5 OS=Homo sapiens GN=STARD5 PE=1 SV=2	1	3	3	3	1	1	0	0	0	0	1	2	2	3	3	3	0	0	0	1	0	0	0	0	0	0	0	0	0	0	0	0	0	0	0	0	0	1	1	0	0	0	0	1
sp|Q9NSK0|KLC4_HUMAN	sp|Q9NSK0|KLC4_HUMAN	10	7	7	sp|Q9NSK0|KLC4_HUMAN Kinesin light chain 4 OS=Homo sapiens GN=KLC4 PE=1 SV=3	1	10	7	7	5	2	2	0	0	0	7	4	5	5	4	4	0	1	1	0	0	1	2	1	0	5	6	7	0	2	0	5	6	7	0	0	0	3	0	0	0	0	0	5
sp|Q9NSE4|SYIM_HUMAN	sp|Q9NSE4|SYIM_HUMAN	28	28	28	sp|Q9NSE4|SYIM_HUMAN Isoleucine--tRNA ligase, mitochondrial OS=Homo sapiens GN=IARS2 PE=1 SV=2	1	28	28	28	18	17	19	2	3	3	15	20	19	18	18	18	15	18	16	14	14	14	18	18	15	15	12	13	3	2	2	18	18	15	14	14	12	18	17	19	2	3	3	15
sp|Q9NSD9|SYFB_HUMAN	sp|Q9NSD9|SYFB_HUMAN	22	22	22	sp|Q9NSD9|SYFB_HUMAN Phenylalanine--tRNA ligase beta subunit OS=Homo sapiens GN=FARSB PE=1 SV=3	1	22	22	22	20	20	21	2	1	0	16	16	16	10	8	10	17	16	17	9	11	7	19	19	17	12	12	13	5	5	3	18	18	15	13	10	12	20	20	21	2	1	0	16
sp|Q9NSC7|SIA7A_HUMAN	sp|Q9NSC7|SIA7A_HUMAN	2	2	2	sp|Q9NSC7|SIA7A_HUMAN Alpha-N-acetylgalactosaminide alpha-2,6-sialyltransferase 1 OS=Homo sapiens GN=ST6GALNAC1 PE=2 SV=1	1	2	2	2	0	0	0	0	0	0	2	1	2	0	0	0	1	0	0	0	0	0	1	0	0	0	0	0	0	1	0	0	0	0	0	0	0	0	0	0	0	0	0	2
sp|Q9NS87|KIF15_HUMAN	sp|Q9NS87|KIF15_HUMAN	4	4	4	sp|Q9NS87|KIF15_HUMAN Kinesin-like protein KIF15 OS=Homo sapiens GN=KIF15 PE=1 SV=1	1	4	4	4	0	0	0	1	1	1	2	2	3	0	0	0	0	0	0	1	1	1	2	1	2	1	2	2	0	0	0	0	0	0	1	1	1	0	0	0	1	1	1	2
sp|Q9NS86|LANC2_HUMAN	sp|Q9NS86|LANC2_HUMAN	15	15	15	sp|Q9NS86|LANC2_HUMAN LanC-like protein 2 OS=Homo sapiens GN=LANCL2 PE=1 SV=1	1	15	15	15	13	12	11	1	2	2	3	4	2	1	2	2	4	4	4	4	4	3	4	4	3	3	3	3	3	3	3	5	5	5	4	4	4	13	12	11	1	2	2	3
sp|Q9NS69|TOM22_HUMAN	sp|Q9NS69|TOM22_HUMAN	3	3	3	sp|Q9NS69|TOM22_HUMAN Mitochondrial import receptor subunit TOM22 homolog OS=Homo sapiens GN=TOMM22 PE=1 SV=3	1	3	3	3	2	2	1	0	0	1	3	3	2	2	1	2	3	3	3	2	1	1	0	0	0	1	2	1	0	0	0	0	2	2	2	2	2	2	2	1	0	0	1	3
sp|Q9NS62|THSD1_HUMAN	sp|Q9NS62|THSD1_HUMAN	3	3	3	sp|Q9NS62|THSD1_HUMAN Thrombospondin type-1 domain-containing protein 1 OS=Homo sapiens GN=THSD1 PE=2 SV=1	1	3	3	3	1	1	0	1	1	0	1	1	1	0	0	1	1	1	1	1	1	0	1	1	1	1	1	0	1	1	1	1	1	1	1	1	0	1	1	0	1	1	0	1
sp|Q9NRZ9|HELLS_HUMAN	sp|Q9NRZ9|HELLS_HUMAN	2	2	2	sp|Q9NRZ9|HELLS_HUMAN Lymphoid-specific helicase OS=Homo sapiens GN=HELLS PE=1 SV=1	1	2	2	2	0	0	0	0	0	0	0	0	0	1	0	0	0	0	0	0	0	0	0	0	0	0	0	0	0	0	0	0	0	0	2	2	2	0	0	0	0	0	0	0
sp|Q9NRY4|RHG35_HUMAN	sp|Q9NRY4|RHG35_HUMAN	3	3	3	sp|Q9NRY4|RHG35_HUMAN Rho GTPase-activating protein 35 OS=Homo sapiens GN=ARHGAP35 PE=1 SV=3	1	3	3	3	3	3	3	0	0	0	1	0	0	1	0	0	0	0	0	0	0	0	0	0	0	0	0	0	0	0	0	0	0	0	1	0	0	3	3	3	0	0	0	1
sp|Q9NRX5|SERC1_HUMAN	sp|Q9NRX5|SERC1_HUMAN	2	2	2	sp|Q9NRX5|SERC1_HUMAN Serine incorporator 1 OS=Homo sapiens GN=SERINC1 PE=1 SV=1	1	2	2	2	2	2	2	0	0	1	1	1	0	0	0	0	0	0	0	1	1	1	0	0	0	1	1	1	0	0	0	1	2	1	0	0	0	2	2	2	0	0	1	1
sp|Q9NRX4|PHP14_HUMAN	sp|Q9NRX4|PHP14_HUMAN	8	8	8	sp|Q9NRX4|PHP14_HUMAN 14 kDa phosphohistidine phosphatase OS=Homo sapiens GN=PHPT1 PE=1 SV=1	1	8	8	8	6	6	6	0	0	0	3	4	3	4	4	4	3	4	5	8	8	8	6	6	5	2	4	4	3	3	3	6	7	7	4	5	4	6	6	6	0	0	0	3
sp|Q9NRW7|VPS45_HUMAN	sp|Q9NRW7|VPS45_HUMAN	2	2	2	sp|Q9NRW7|VPS45_HUMAN Vacuolar protein sorting-associated protein 45 OS=Homo sapiens GN=VPS45 PE=1 SV=1	1	2	2	2	2	2	2	0	0	0	0	0	0	0	0	0	0	0	0	1	0	0	2	1	1	0	1	0	0	0	0	1	2	2	0	0	0	2	2	2	0	0	0	0
sp|Q9NRW1|RAB6B_HUMAN	sp|Q9NRW1|RAB6B_HUMAN	10	5	4	sp|Q9NRW1|RAB6B_HUMAN Ras-related protein Rab-6B OS=Homo sapiens GN=RAB6B PE=1 SV=1	1	10	5	4	10	10	9	2	2	2	4	5	4	3	4	2	5	4	4	2	3	3	5	5	5	5	4	4	5	4	3	8	9	7	4	4	4	5	5	4	0	0	0	0
sp|Q9NRV9|HEBP1_HUMAN	sp|Q9NRV9|HEBP1_HUMAN	11	11	11	sp|Q9NRV9|HEBP1_HUMAN Heme-binding protein 1 OS=Homo sapiens GN=HEBP1 PE=1 SV=1	1	11	11	11	9	9	9	6	6	7	7	8	8	9	8	8	8	9	7	4	4	3	9	9	10	9	11	9	7	8	9	8	10	10	8	7	9	9	9	9	6	6	7	7
sp|Q9NRN7|ADPPT_HUMAN	sp|Q9NRN7|ADPPT_HUMAN	8	8	8	sp|Q9NRN7|ADPPT_HUMAN L-aminoadipate-semialdehyde dehydrogenase-phosphopantetheinyl transferase OS=Homo sapiens GN=AASDHPPT PE=1 SV=2	1	8	8	8	6	5	6	1	0	1	2	1	2	0	1	0	3	2	3	3	3	3	1	4	1	2	2	2	1	1	1	6	5	8	2	3	3	6	5	6	1	0	1	2
sp|Q9NRN5|OLFL3_HUMAN	sp|Q9NRN5|OLFL3_HUMAN	8	8	8	sp|Q9NRN5|OLFL3_HUMAN Olfactomedin-like protein 3 OS=Homo sapiens GN=OLFML3 PE=2 SV=1	1	8	8	8	0	1	0	0	0	0	3	5	3	0	0	0	5	6	6	0	0	0	6	8	8	5	6	6	0	0	0	2	0	0	0	1	0	0	1	0	0	0	0	3
sp|Q9NRL3|STRN4_HUMAN	sp|Q9NRL3|STRN4_HUMAN	6	6	6	sp|Q9NRL3|STRN4_HUMAN Striatin-4 OS=Homo sapiens GN=STRN4 PE=1 SV=2	1	6	6	6	2	4	4	0	0	0	1	0	1	0	0	0	0	0	0	0	0	0	3	2	4	0	2	2	0	0	0	5	5	5	1	1	1	2	4	4	0	0	0	1
sp|Q9NRH3|TBG2_HUMAN;sp|P23258|TBG1_HUMAN	sp|Q9NRH3|TBG2_HUMAN;sp|P23258|TBG1_HUMAN	3;3	3;3	3;3	sp|Q9NRH3|TBG2_HUMAN Tubulin gamma-2 chain OS=Homo sapiens GN=TUBG2 PE=2 SV=1;sp|P23258|TBG1_HUMAN Tubulin gamma-1 chain OS=Homo sapiens GN=TUBG1 PE=1 SV=2	2	3	3	3	1	1	1	0	0	0	1	1	0	0	0	0	2	3	3	0	0	0	1	2	2	1	3	0	0	0	0	2	1	0	1	1	1	1	1	1	0	0	0	1
sp|Q9NRG7|D39U1_HUMAN	sp|Q9NRG7|D39U1_HUMAN	5	5	5	sp|Q9NRG7|D39U1_HUMAN Epimerase family protein SDR39U1 OS=Homo sapiens GN=SDR39U1 PE=1 SV=2	1	5	5	5	2	1	1	4	4	3	0	0	0	2	2	1	0	0	0	4	3	4	1	0	0	1	0	0	0	0	0	1	0	1	1	1	1	2	1	1	4	4	3	0
sp|Q9NRF8|PYRG2_HUMAN	sp|Q9NRF8|PYRG2_HUMAN	6	4	4	sp|Q9NRF8|PYRG2_HUMAN CTP synthase 2 OS=Homo sapiens GN=CTPS2 PE=1 SV=1	1	6	4	4	2	2	1	1	0	0	5	4	5	4	4	5	5	4	4	0	0	0	5	6	5	5	3	4	0	0	0	4	2	4	3	1	2	1	1	1	1	0	0	4
sp|Q9NR77|PXMP2_HUMAN	sp|Q9NR77|PXMP2_HUMAN	6	6	6	sp|Q9NR77|PXMP2_HUMAN Peroxisomal membrane protein 2 OS=Homo sapiens GN=PXMP2 PE=1 SV=3	1	6	6	6	0	0	0	0	0	0	0	2	2	6	6	6	0	0	0	0	0	0	0	0	0	0	1	0	0	0	0	0	0	1	0	0	0	0	0	0	0	0	0	0
sp|Q9NR56|MBNL1_HUMAN;sp|Q5VZF2|MBNL2_HUMAN	sp|Q9NR56|MBNL1_HUMAN	3;1	3;1	3;1	sp|Q9NR56|MBNL1_HUMAN Muscleblind-like protein 1 OS=Homo sapiens GN=MBNL1 PE=1 SV=2	2	3	3	3	0	1	1	0	0	0	2	2	1	1	1	1	2	3	3	2	2	1	3	2	3	2	2	3	0	0	0	2	2	1	0	1	1	0	1	1	0	0	0	2
sp|Q9NR50|EI2BG_HUMAN	sp|Q9NR50|EI2BG_HUMAN	4	4	4	sp|Q9NR50|EI2BG_HUMAN Translation initiation factor eIF-2B subunit gamma OS=Homo sapiens GN=EIF2B3 PE=1 SV=1	1	4	4	4	1	0	1	0	0	0	0	1	2	0	0	0	2	0	0	0	0	0	1	1	3	0	0	0	0	0	0	4	4	3	0	0	0	1	0	1	0	0	0	0
sp|Q9NR46|SHLB2_HUMAN	sp|Q9NR46|SHLB2_HUMAN	15	15	14	sp|Q9NR46|SHLB2_HUMAN Endophilin-B2 OS=Homo sapiens GN=SH3GLB2 PE=1 SV=1	1	15	15	14	15	15	15	1	1	0	9	11	10	0	2	1	8	8	7	1	1	2	6	8	8	6	8	5	1	0	1	7	9	9	4	3	4	15	15	15	1	1	0	9
sp|Q9NR45|SIAS_HUMAN	sp|Q9NR45|SIAS_HUMAN	18	18	18	sp|Q9NR45|SIAS_HUMAN Sialic acid synthase OS=Homo sapiens GN=NANS PE=1 SV=2	1	18	18	18	9	6	7	3	4	4	15	15	15	13	10	13	13	14	12	6	6	5	12	13	13	14	10	11	8	8	6	15	12	15	10	9	9	9	6	7	3	4	4	15
sp|Q9NR31|SAR1A_HUMAN	sp|Q9NR31|SAR1A_HUMAN	10	8	8	sp|Q9NR31|SAR1A_HUMAN GTP-binding protein SAR1a OS=Homo sapiens GN=SAR1A PE=1 SV=1	1	10	8	8	6	6	6	0	0	0	9	8	9	8	8	7	8	10	10	5	6	5	7	9	7	5	6	5	2	1	2	4	4	5	8	8	6	4	4	4	0	0	0	7
sp|Q9NR28|DBLOH_HUMAN	sp|Q9NR28|DBLOH_HUMAN	10	10	10	sp|Q9NR28|DBLOH_HUMAN Diablo homolog, mitochondrial OS=Homo sapiens GN=DIABLO PE=1 SV=1	1	10	10	10	7	7	4	8	6	3	6	6	3	3	4	4	7	6	5	6	4	4	7	9	7	6	5	5	2	1	1	8	9	9	5	5	6	7	7	4	8	6	3	6
sp|Q9NR19|ACSA_HUMAN	sp|Q9NR19|ACSA_HUMAN	23	23	23	sp|Q9NR19|ACSA_HUMAN Acetyl-coenzyme A synthetase, cytoplasmic OS=Homo sapiens GN=ACSS2 PE=1 SV=1	1	23	23	23	3	2	2	1	0	1	11	13	11	23	22	23	5	4	4	7	7	8	2	2	2	6	9	7	1	0	0	6	3	4	3	4	3	3	2	2	1	0	1	11
sp|Q9NR16|C163B_HUMAN	sp|Q9NR16|C163B_HUMAN	2	2	2	sp|Q9NR16|C163B_HUMAN Scavenger receptor cysteine-rich type 1 protein M160 OS=Homo sapiens GN=CD163L1 PE=1 SV=2	1	2	2	2	0	0	0	0	0	0	1	0	1	0	0	0	0	0	0	0	0	0	0	0	0	0	0	0	1	1	1	0	0	0	1	1	1	0	0	0	0	0	0	1
sp|Q9NR12|PDLI7_HUMAN	sp|Q9NR12|PDLI7_HUMAN	16	16	16	sp|Q9NR12|PDLI7_HUMAN PDZ and LIM domain protein 7 OS=Homo sapiens GN=PDLIM7 PE=1 SV=1	1	16	16	16	0	1	0	2	0	0	12	12	12	0	0	0	6	5	5	1	1	1	13	11	13	10	10	10	2	2	2	6	6	6	0	1	0	0	1	0	2	0	0	12
sp|Q9NQZ5|STAR7_HUMAN	sp|Q9NQZ5|STAR7_HUMAN	4	4	4	sp|Q9NQZ5|STAR7_HUMAN StAR-related lipid transfer protein 7, mitochondrial OS=Homo sapiens GN=STARD7 PE=1 SV=2	1	4	4	4	1	1	1	0	0	0	0	0	2	0	0	0	0	0	0	3	2	4	0	1	0	2	0	0	0	0	0	0	0	0	0	0	0	1	1	1	0	0	0	0
sp|Q9NQX3|GEPH_HUMAN	sp|Q9NQX3|GEPH_HUMAN	17	17	17	sp|Q9NQX3|GEPH_HUMAN Gephyrin OS=Homo sapiens GN=GPHN PE=1 SV=1	1	17	17	17	10	10	10	5	8	9	4	5	2	14	14	15	3	3	2	4	5	5	1	1	0	1	3	3	1	0	1	5	0	4	4	4	4	10	10	10	5	8	9	4
sp|Q9NQW7|XPP1_HUMAN;sp|O00462|MANBA_HUMAN	sp|Q9NQW7|XPP1_HUMAN	25;1	25;1	25;1	sp|Q9NQW7|XPP1_HUMAN Xaa-Pro aminopeptidase 1 OS=Homo sapiens GN=XPNPEP1 PE=1 SV=3	2	25	25	25	16	16	18	13	15	16	16	17	12	9	8	6	17	15	15	9	8	8	14	14	15	7	7	8	10	11	9	19	19	21	12	9	10	16	16	18	13	15	16	16
sp|Q9NQT8|KI13B_HUMAN	sp|Q9NQT8|KI13B_HUMAN	7	7	6	sp|Q9NQT8|KI13B_HUMAN Kinesin-like protein KIF13B OS=Homo sapiens GN=KIF13B PE=1 SV=2	1	7	7	6	0	1	1	0	0	0	4	3	5	3	3	3	2	3	2	0	0	0	2	2	2	3	4	4	0	0	1	3	0	2	1	2	3	0	1	1	0	0	0	4
sp|Q9NQR4|NIT2_HUMAN	sp|Q9NQR4|NIT2_HUMAN	22	22	22	sp|Q9NQR4|NIT2_HUMAN Omega-amidase NIT2 OS=Homo sapiens GN=NIT2 PE=1 SV=1	1	22	22	22	9	10	10	11	11	11	11	11	10	20	20	20	11	12	12	10	11	13	10	13	12	10	12	11	8	6	6	12	11	12	7	5	10	9	10	10	11	11	11	11
sp|Q9NQP4|PFD4_HUMAN	sp|Q9NQP4|PFD4_HUMAN	2	2	2	sp|Q9NQP4|PFD4_HUMAN Prefoldin subunit 4 OS=Homo sapiens GN=PFDN4 PE=1 SV=1	1	2	2	2	1	0	2	1	1	1	0	0	1	0	0	0	1	2	1	0	0	0	0	0	0	1	1	1	1	1	1	0	1	0	1	1	1	1	0	2	1	1	1	0
sp|Q9NQI0|DDX4_HUMAN	sp|Q9NQI0|DDX4_HUMAN	15	13	13	sp|Q9NQI0|DDX4_HUMAN Probable ATP-dependent RNA helicase DDX4 OS=Homo sapiens GN=DDX4 PE=1 SV=2	1	15	13	13	1	1	1	0	0	0	2	2	2	0	0	0	1	1	2	1	2	1	0	1	1	2	2	2	0	0	0	15	13	14	2	4	3	0	0	0	0	0	0	0
sp|Q9NQH7|XPP3_HUMAN	sp|Q9NQH7|XPP3_HUMAN	5	5	5	sp|Q9NQH7|XPP3_HUMAN Probable Xaa-Pro aminopeptidase 3 OS=Homo sapiens GN=XPNPEP3 PE=1 SV=1	1	5	5	5	0	0	0	4	4	5	0	0	4	3	4	2	0	1	0	0	0	0	0	1	0	0	0	0	1	0	1	1	2	1	0	0	0	0	0	0	4	4	5	0
sp|Q9NQG5|RPR1B_HUMAN;sp|Q96P16|RPR1A_HUMAN	sp|Q9NQG5|RPR1B_HUMAN	7;1	7;1	7;1	sp|Q9NQG5|RPR1B_HUMAN Regulation of nuclear pre-mRNA domain-containing protein 1B OS=Homo sapiens GN=RPRD1B PE=1 SV=1	2	7	7	7	2	2	0	0	0	0	5	5	6	3	3	2	6	6	7	1	2	1	5	5	5	2	3	3	1	1	0	2	4	3	5	5	5	2	2	0	0	0	0	5
sp|Q9NQE9|HINT3_HUMAN	sp|Q9NQE9|HINT3_HUMAN	6	6	6	sp|Q9NQE9|HINT3_HUMAN Histidine triad nucleotide-binding protein 3 OS=Homo sapiens GN=HINT3 PE=1 SV=1	1	6	6	6	4	5	4	0	0	0	4	3	4	1	1	1	2	4	2	6	5	6	2	1	1	4	3	4	0	0	0	3	2	1	2	1	2	4	5	4	0	0	0	4
sp|Q9NQE7|TSSP_HUMAN	sp|Q9NQE7|TSSP_HUMAN	12	12	12	sp|Q9NQE7|TSSP_HUMAN Thymus-specific serine protease OS=Homo sapiens GN=PRSS16 PE=2 SV=2	1	12	12	12	0	0	0	0	0	0	0	0	0	0	0	0	0	0	0	0	0	0	0	0	0	0	0	0	0	0	0	0	0	0	11	11	11	0	0	0	0	0	0	0
sp|Q9NQC3|RTN4_HUMAN	sp|Q9NQC3|RTN4_HUMAN	32	32	32	sp|Q9NQC3|RTN4_HUMAN Reticulon-4 OS=Homo sapiens GN=RTN4 PE=1 SV=2	1	32	32	32	30	30	30	4	4	5	7	8	8	6	7	6	8	9	10	5	7	6	9	9	9	8	9	9	4	4	4	11	18	16	7	4	5	30	30	30	4	4	5	7
sp|Q9NQA3|WASH6_HUMAN;sp|C4AMC7|WASH3_HUMAN;sp|Q6VEQ5|WASH2_HUMAN	sp|Q9NQA3|WASH6_HUMAN;sp|C4AMC7|WASH3_HUMAN;sp|Q6VEQ5|WASH2_HUMAN	2;1;1	2;1;1	2;1;1	sp|Q9NQA3|WASH6_HUMAN WAS protein family homolog 6 OS=Homo sapiens GN=WASH6P PE=1 SV=3;sp|C4AMC7|WASH3_HUMAN Putative WAS protein family homolog 3 OS=Homo sapiens GN=WASH3P PE=1 SV=2;sp|Q6VEQ5|WASH2_HUMAN WAS protein family homolog 2 OS=Homo sapiens GN=WAS	3	2	2	2	0	0	0	0	0	0	0	0	0	1	1	0	1	1	1	0	0	0	0	1	1	2	2	2	0	0	0	1	1	0	0	0	0	0	0	0	0	0	0	0
sp|Q9NQ94|A1CF_HUMAN	sp|Q9NQ94|A1CF_HUMAN	11	11	11	sp|Q9NQ94|A1CF_HUMAN APOBEC1 complementation factor OS=Homo sapiens GN=A1CF PE=1 SV=1	1	11	11	11	0	0	0	1	0	0	1	0	0	10	10	11	0	0	0	0	0	0	0	0	0	0	0	0	0	0	0	0	0	0	0	1	0	0	0	0	1	0	0	1
sp|Q9NQ88|TIGAR_HUMAN	sp|Q9NQ88|TIGAR_HUMAN	3	3	3	sp|Q9NQ88|TIGAR_HUMAN Fructose-2,6-bisphosphatase TIGAR OS=Homo sapiens GN=TIGAR PE=1 SV=1	1	3	3	3	3	2	2	0	0	0	2	2	1	0	0	0	1	3	3	0	0	0	0	1	2	0	0	0	0	1	0	3	3	2	0	0	0	3	2	2	0	0	0	2
sp|Q9NQ86|TRI36_HUMAN	sp|Q9NQ86|TRI36_HUMAN	2	2	2	sp|Q9NQ86|TRI36_HUMAN E3 ubiquitin-protein ligase TRIM36 OS=Homo sapiens GN=TRIM36 PE=1 SV=2	1	2	2	2	1	1	2	0	0	0	0	0	1	0	0	0	0	0	0	0	0	0	0	0	0	0	0	0	0	0	0	2	2	2	0	0	0	1	1	2	0	0	0	0
sp|Q9NQ79|CRAC1_HUMAN	sp|Q9NQ79|CRAC1_HUMAN	5	5	5	sp|Q9NQ79|CRAC1_HUMAN Cartilage acidic protein 1 OS=Homo sapiens GN=CRTAC1 PE=1 SV=2	1	5	5	5	5	5	5	0	0	0	0	0	0	0	0	0	0	0	0	0	0	0	1	0	0	1	1	1	0	0	0	1	0	1	0	0	0	5	5	5	0	0	0	0
sp|Q9NQ66|PLCB1_HUMAN;sp|Q00722|PLCB2_HUMAN	sp|Q9NQ66|PLCB1_HUMAN	47;1	47;1	47;1	sp|Q9NQ66|PLCB1_HUMAN 1-phosphatidylinositol 4,5-bisphosphate phosphodiesterase beta-1 OS=Homo sapiens GN=PLCB1 PE=1 SV=1	2	47	47	47	43	44	46	0	0	0	1	1	2	0	0	0	0	0	0	1	2	0	1	0	0	0	0	1	1	0	1	0	0	0	1	0	1	43	44	46	0	0	0	1
sp|Q9NQ48|LZTL1_HUMAN	sp|Q9NQ48|LZTL1_HUMAN	15	15	15	sp|Q9NQ48|LZTL1_HUMAN Leucine zipper transcription factor-like protein 1 OS=Homo sapiens GN=LZTFL1 PE=1 SV=1	1	15	15	15	10	9	8	0	0	0	3	1	2	0	2	1	6	1	6	0	0	0	3	5	3	2	2	4	0	1	0	14	13	14	10	8	8	10	9	8	0	0	0	3
sp|Q9NQ40|S52A3_HUMAN	sp|Q9NQ40|S52A3_HUMAN	3	3	3	sp|Q9NQ40|S52A3_HUMAN Solute carrier family 52, riboflavin transporter, member 3 OS=Homo sapiens GN=SLC52A3 PE=1 SV=4	1	3	3	3	0	0	0	0	0	0	0	1	0	0	0	0	1	1	1	1	1	0	0	0	0	1	1	1	0	0	0	2	2	2	0	0	1	0	0	0	0	0	0	0
sp|Q9NQ29|LUC7L_HUMAN	sp|Q9NQ29|LUC7L_HUMAN	3	1	1	sp|Q9NQ29|LUC7L_HUMAN Putative RNA-binding protein Luc7-like 1 OS=Homo sapiens GN=LUC7L PE=1 SV=1	1	3	1	1	2	1	2	0	0	0	2	2	2	0	0	0	0	0	2	0	1	2	2	2	2	1	2	2	0	0	0	1	1	2	3	3	3	0	0	0	0	0	0	0
sp|Q9NPY3|C1QR1_HUMAN	sp|Q9NPY3|C1QR1_HUMAN	5	4	4	sp|Q9NPY3|C1QR1_HUMAN Complement component C1q receptor OS=Homo sapiens GN=CD93 PE=1 SV=3	1	5	4	4	1	1	1	0	0	0	0	0	0	0	0	0	1	0	0	0	0	0	1	0	0	4	5	4	0	0	0	1	1	0	0	0	0	0	0	0	0	0	0	0
sp|Q9NPQ8|RIC8A_HUMAN;sp|Q9NVN3|RIC8B_HUMAN	sp|Q9NPQ8|RIC8A_HUMAN	7;1	7;1	7;1	sp|Q9NPQ8|RIC8A_HUMAN Synembryn-A OS=Homo sapiens GN=RIC8A PE=1 SV=3	2	7	7	7	6	6	5	0	0	0	3	4	5	0	0	0	2	2	1	2	0	1	5	5	3	1	2	1	0	0	0	7	7	7	3	1	3	6	6	5	0	0	0	3
sp|Q9NPJ3|ACO13_HUMAN	sp|Q9NPJ3|ACO13_HUMAN	6	6	6	sp|Q9NPJ3|ACO13_HUMAN Acyl-coenzyme A thioesterase 13 OS=Homo sapiens GN=ACOT13 PE=1 SV=1	1	6	6	6	5	4	4	6	6	6	5	4	4	4	4	4	5	3	5	5	5	6	2	3	2	3	5	3	2	1	2	4	3	4	3	3	2	5	4	4	6	6	6	5
sp|Q9NPH3|IL1AP_HUMAN	sp|Q9NPH3|IL1AP_HUMAN	2	2	2	sp|Q9NPH3|IL1AP_HUMAN Interleukin-1 receptor accessory protein OS=Homo sapiens GN=IL1RAP PE=1 SV=2	1	2	2	2	0	0	0	0	0	0	0	0	0	0	0	0	0	0	0	0	0	0	0	0	0	0	0	0	0	0	0	0	0	0	0	0	0	0	0	0	0	0	0	0
sp|Q9NPH2|INO1_HUMAN	sp|Q9NPH2|INO1_HUMAN	19	19	19	sp|Q9NPH2|INO1_HUMAN Inositol-3-phosphate synthase 1 OS=Homo sapiens GN=ISYNA1 PE=1 SV=1	1	19	19	19	11	9	11	14	10	8	7	3	5	2	2	2	14	14	14	2	2	2	18	19	17	7	6	7	12	8	10	19	19	19	8	8	6	11	9	11	14	10	8	7
sp|Q9NPF4|OSGEP_HUMAN	sp|Q9NPF4|OSGEP_HUMAN	7	7	7	sp|Q9NPF4|OSGEP_HUMAN Probable tRNA N6-adenosine threonylcarbamoyltransferase OS=Homo sapiens GN=OSGEP PE=1 SV=1	1	7	7	7	0	1	0	1	2	1	4	4	5	2	2	3	6	6	5	1	1	2	2	2	3	4	2	2	4	2	3	2	2	2	6	6	7	0	1	0	1	2	1	4
sp|Q9NPD7|NRN1_HUMAN	sp|Q9NPD7|NRN1_HUMAN	2	2	2	sp|Q9NPD7|NRN1_HUMAN Neuritin OS=Homo sapiens GN=NRN1 PE=2 SV=1	1	2	2	2	2	2	2	0	0	0	0	0	0	0	0	0	0	0	0	0	0	0	0	0	0	0	0	0	0	0	0	0	0	0	0	0	0	2	2	2	0	0	0	0
sp|Q9NPD5|SO1B3_HUMAN	sp|Q9NPD5|SO1B3_HUMAN	2	2	2	sp|Q9NPD5|SO1B3_HUMAN Solute carrier organic anion transporter family member 1B3 OS=Homo sapiens GN=SLCO1B3 PE=1 SV=1	1	2	2	2	0	0	0	0	0	0	0	0	0	1	1	1	0	0	0	0	0	0	0	0	0	1	1	0	1	1	0	0	0	0	0	0	0	0	0	0	0	0	0	0
sp|Q9NPC6|MYOZ2_HUMAN	sp|Q9NPC6|MYOZ2_HUMAN	2	2	2	sp|Q9NPC6|MYOZ2_HUMAN Myozenin-2 OS=Homo sapiens GN=MYOZ2 PE=1 SV=1	1	2	2	2	0	0	0	2	2	2	0	0	0	0	0	0	0	0	0	1	0	0	0	0	0	0	0	0	0	0	0	0	0	0	0	0	0	0	0	0	2	2	2	0
sp|Q9NPA0|EMC7_HUMAN	sp|Q9NPA0|EMC7_HUMAN	2	2	2	sp|Q9NPA0|EMC7_HUMAN ER membrane protein complex subunit 7 OS=Homo sapiens GN=EMC7 PE=1 SV=1	1	2	2	2	1	1	1	0	0	0	2	2	0	0	1	1	1	2	1	1	1	1	1	0	0	2	2	2	1	0	0	0	0	0	1	1	2	1	1	1	0	0	0	2
sp|Q9NP98|MYOZ1_HUMAN	sp|Q9NP98|MYOZ1_HUMAN	2	2	2	sp|Q9NP98|MYOZ1_HUMAN Myozenin-1 OS=Homo sapiens GN=MYOZ1 PE=1 SV=1	1	2	2	2	0	0	0	0	0	0	0	0	0	0	0	0	0	0	0	1	2	2	0	0	0	0	0	0	0	0	0	0	0	0	0	0	0	0	0	0	0	0	0	0
sp|Q9NP97|DLRB1_HUMAN;sp|Q8TF09|DLRB2_HUMAN	sp|Q9NP97|DLRB1_HUMAN	5;2	5;2	5;2	sp|Q9NP97|DLRB1_HUMAN Dynein light chain roadblock-type 1 OS=Homo sapiens GN=DYNLRB1 PE=1 SV=3	2	5	5	5	3	3	4	0	0	0	1	3	0	1	1	1	2	1	1	2	1	1	2	1	2	3	4	2	0	1	1	2	2	2	2	1	1	3	3	4	0	0	0	1
sp|Q9NP81|SYSM_HUMAN	sp|Q9NP81|SYSM_HUMAN	9	9	9	sp|Q9NP81|SYSM_HUMAN Serine--tRNA ligase, mitochondrial OS=Homo sapiens GN=SARS2 PE=1 SV=1	1	9	9	9	9	9	9	0	0	0	6	6	7	5	5	5	9	7	8	4	2	3	4	5	5	6	3	4	2	1	1	8	8	5	4	4	4	9	9	9	0	0	0	6
sp|Q9NP79|VTA1_HUMAN	sp|Q9NP79|VTA1_HUMAN	9	9	9	sp|Q9NP79|VTA1_HUMAN Vacuolar protein sorting-associated protein VTA1 homolog OS=Homo sapiens GN=VTA1 PE=1 SV=1	1	9	9	9	6	6	5	0	0	0	4	4	4	2	3	3	5	3	3	6	6	5	5	5	5	5	5	4	1	1	2	6	4	5	4	4	3	6	6	5	0	0	0	4
sp|Q9NP74|PALMD_HUMAN	sp|Q9NP74|PALMD_HUMAN	2	2	2	sp|Q9NP74|PALMD_HUMAN Palmdelphin OS=Homo sapiens GN=PALMD PE=1 SV=1	1	2	2	2	0	0	0	0	0	0	0	0	0	1	1	1	0	0	0	1	1	0	0	0	0	0	0	0	0	0	0	0	0	0	0	0	0	0	0	0	0	0	0	0
sp|Q9NP72|RAB18_HUMAN	sp|Q9NP72|RAB18_HUMAN	11	11	11	sp|Q9NP72|RAB18_HUMAN Ras-related protein Rab-18 OS=Homo sapiens GN=RAB18 PE=1 SV=1	1	11	11	11	7	8	9	1	0	0	5	5	7	5	5	5	5	6	6	3	4	4	7	8	8	3	5	5	1	1	2	9	10	10	5	4	2	7	8	9	1	0	0	5
sp|Q9NP58|ABCB6_HUMAN	sp|Q9NP58|ABCB6_HUMAN	3	3	3	sp|Q9NP58|ABCB6_HUMAN ATP-binding cassette sub-family B member 6, mitochondrial OS=Homo sapiens GN=ABCB6 PE=1 SV=1	1	3	3	3	0	0	0	0	0	0	1	0	1	0	0	0	1	1	1	0	1	1	1	1	2	1	2	1	0	0	0	3	2	2	1	0	1	0	0	0	0	0	0	1
sp|Q9NNX6|CD209_HUMAN	sp|Q9NNX6|CD209_HUMAN	15	15	9	sp|Q9NNX6|CD209_HUMAN CD209 antigen OS=Homo sapiens GN=CD209 PE=1 SV=1	1	15	15	9	0	1	1	1	1	1	1	2	3	3	4	2	15	15	15	0	0	0	1	2	0	1	1	1	0	0	0	0	0	0	1	1	2	0	1	1	1	1	1	1
sp|Q9NNW7|TRXR2_HUMAN	sp|Q9NNW7|TRXR2_HUMAN	19	18	18	sp|Q9NNW7|TRXR2_HUMAN Thioredoxin reductase 2, mitochondrial OS=Homo sapiens GN=TXNRD2 PE=1 SV=3	1	19	18	18	6	8	8	3	4	3	4	7	6	17	14	15	5	4	3	2	4	5	6	4	7	8	9	8	1	1	1	13	11	11	5	3	3	5	7	7	3	4	3	3
sp|Q9HDC9|APMAP_HUMAN	sp|Q9HDC9|APMAP_HUMAN	23	23	23	sp|Q9HDC9|APMAP_HUMAN Adipocyte plasma membrane-associated protein OS=Homo sapiens GN=APMAP PE=1 SV=2	1	23	23	23	13	17	13	9	12	9	14	17	12	16	15	14	18	19	16	4	5	3	18	17	18	15	13	14	13	11	12	22	22	20	14	13	13	13	17	13	9	12	9	14
sp|Q9HDC5|JPH1_HUMAN	sp|Q9HDC5|JPH1_HUMAN	6	6	6	sp|Q9HDC5|JPH1_HUMAN Junctophilin-1 OS=Homo sapiens GN=JPH1 PE=1 SV=2	1	6	6	6	0	0	0	0	0	0	0	0	0	0	0	0	0	0	0	6	6	5	0	0	0	0	0	0	0	0	0	0	0	0	0	0	0	0	0	0	0	0	0	0
sp|Q9HD89|RETN_HUMAN	sp|Q9HD89|RETN_HUMAN	2	2	2	sp|Q9HD89|RETN_HUMAN Resistin OS=Homo sapiens GN=RETN PE=1 SV=1	1	2	2	2	0	0	0	2	2	2	0	0	0	0	0	0	0	0	0	0	0	0	0	0	0	2	2	2	2	2	2	0	0	0	0	0	0	0	0	0	2	2	2	0
sp|Q9HD45|TM9S3_HUMAN	sp|Q9HD45|TM9S3_HUMAN	5	5	5	sp|Q9HD45|TM9S3_HUMAN Transmembrane 9 superfamily member 3 OS=Homo sapiens GN=TM9SF3 PE=1 SV=2	1	5	5	5	2	1	2	0	0	0	3	3	4	0	0	0	4	3	4	0	0	0	3	3	2	1	2	2	1	1	1	4	4	3	1	1	1	2	1	2	0	0	0	3
sp|Q9HD40|SPCS_HUMAN	sp|Q9HD40|SPCS_HUMAN	4	4	4	sp|Q9HD40|SPCS_HUMAN O-phosphoseryl-tRNA(Sec) selenium transferase OS=Homo sapiens GN=SEPSECS PE=1 SV=2	1	4	4	4	0	0	0	0	1	1	1	0	0	3	4	4	0	0	0	0	0	0	0	0	0	0	0	0	0	0	0	0	0	0	0	0	0	0	0	0	0	1	1	1
sp|Q9HD20|AT131_HUMAN	sp|Q9HD20|AT131_HUMAN	4	4	4	sp|Q9HD20|AT131_HUMAN Manganese-transporting ATPase 13A1 OS=Homo sapiens GN=ATP13A1 PE=1 SV=2	1	4	4	4	1	1	2	1	1	1	2	2	3	1	1	0	2	2	2	0	1	0	0	1	1	3	1	2	1	1	1	1	1	2	2	2	0	1	1	2	1	1	1	2
sp|Q9HCY8|S10AE_HUMAN	sp|Q9HCY8|S10AE_HUMAN	2	2	2	sp|Q9HCY8|S10AE_HUMAN Protein S100-A14 OS=Homo sapiens GN=S100A14 PE=1 SV=1	1	2	2	2	0	0	2	0	0	0	0	0	1	0	0	0	0	0	0	0	0	0	0	0	0	0	0	0	0	0	0	0	0	0	0	0	1	0	0	2	0	0	0	0
sp|Q9HCU0|CD248_HUMAN	sp|Q9HCU0|CD248_HUMAN	7	7	7	sp|Q9HCU0|CD248_HUMAN Endosialin OS=Homo sapiens GN=CD248 PE=1 SV=1	1	7	7	7	0	0	0	0	0	0	2	0	1	0	0	0	2	1	0	0	0	0	0	0	0	0	0	0	0	0	0	2	0	1	0	0	0	0	0	0	0	0	0	2
sp|Q9HCS7|SYF1_HUMAN	sp|Q9HCS7|SYF1_HUMAN	2	2	2	sp|Q9HCS7|SYF1_HUMAN Pre-mRNA-splicing factor SYF1 OS=Homo sapiens GN=XAB2 PE=1 SV=2	1	2	2	2	0	0	0	0	0	0	0	0	0	0	0	0	1	1	1	0	0	0	0	0	0	0	0	1	0	0	0	0	0	0	1	1	0	0	0	0	0	0	0	0
sp|Q9HCP6|HHATL_HUMAN	sp|Q9HCP6|HHATL_HUMAN	6	6	6	sp|Q9HCP6|HHATL_HUMAN Protein-cysteine N-palmitoyltransferase HHAT-like protein OS=Homo sapiens GN=HHATL PE=2 SV=1	1	6	6	6	0	0	0	0	0	0	0	0	0	0	0	0	0	0	0	6	5	6	0	0	0	0	0	0	0	0	0	0	1	0	0	0	0	0	0	0	0	0	0	0
sp|Q9HCN8|SDF2L_HUMAN	sp|Q9HCN8|SDF2L_HUMAN	6	6	6	sp|Q9HCN8|SDF2L_HUMAN Stromal cell-derived factor 2-like protein 1 OS=Homo sapiens GN=SDF2L1 PE=1 SV=2	1	6	6	6	1	1	1	0	0	0	5	4	5	4	4	4	4	4	4	0	0	0	3	3	1	2	3	2	1	2	3	3	3	3	3	2	4	1	1	1	0	0	0	5
sp|Q9HCM4|E41L5_HUMAN	sp|Q9HCM4|E41L5_HUMAN	2	2	1	sp|Q9HCM4|E41L5_HUMAN Band 4.1-like protein 5 OS=Homo sapiens GN=EPB41L5 PE=1 SV=3	1	2	2	1	0	0	0	0	0	0	0	0	0	1	0	1	0	0	0	0	0	0	0	0	0	2	2	2	0	0	0	0	0	0	0	0	0	0	0	0	0	0	0	0
sp|Q9HCM2|PLXA4_HUMAN	sp|Q9HCM2|PLXA4_HUMAN	16	13	12	sp|Q9HCM2|PLXA4_HUMAN Plexin-A4 OS=Homo sapiens GN=PLXNA4 PE=1 SV=4	1	16	13	12	15	15	16	1	0	0	0	1	0	0	0	0	0	1	0	1	1	0	0	0	1	0	0	1	0	0	0	0	1	1	0	0	0	12	13	13	1	0	0	0
sp|Q9HCL2|GPAT1_HUMAN	sp|Q9HCL2|GPAT1_HUMAN	4	4	4	sp|Q9HCL2|GPAT1_HUMAN Glycerol-3-phosphate acyltransferase 1, mitochondrial OS=Homo sapiens GN=GPAM PE=1 SV=3	1	4	4	4	0	0	0	0	0	0	0	0	0	3	3	4	0	0	0	0	0	0	0	0	0	0	0	0	0	0	0	0	0	0	1	0	1	0	0	0	0	0	0	0
sp|Q9HCJ6|VAT1L_HUMAN	sp|Q9HCJ6|VAT1L_HUMAN	11	11	11	sp|Q9HCJ6|VAT1L_HUMAN Synaptic vesicle membrane protein VAT-1 homolog-like OS=Homo sapiens GN=VAT1L PE=1 SV=2	1	11	11	11	10	9	10	0	1	1	4	6	7	0	0	0	1	1	1	0	0	0	1	1	1	1	1	1	1	1	1	1	1	1	0	0	0	10	9	10	0	1	1	4
sp|Q9HCH3|CPNE5_HUMAN;sp|Q8IYJ1|CPNE9_HUMAN	sp|Q9HCH3|CPNE5_HUMAN;sp|Q8IYJ1|CPNE9_HUMAN	6;3	5;2	4;1	sp|Q9HCH3|CPNE5_HUMAN Copine-5 OS=Homo sapiens GN=CPNE5 PE=1 SV=2;sp|Q8IYJ1|CPNE9_HUMAN Copine-9 OS=Homo sapiens GN=CPNE9 PE=1 SV=3	2	6	5	4	6	6	6	1	1	1	1	1	1	1	1	1	1	1	1	1	1	0	1	1	1	1	1	1	1	1	1	1	1	1	1	1	1	5	5	5	0	0	0	0
sp|Q9HCE1|MOV10_HUMAN	sp|Q9HCE1|MOV10_HUMAN	9	9	9	sp|Q9HCE1|MOV10_HUMAN Putative helicase MOV-10 OS=Homo sapiens GN=MOV10 PE=1 SV=2	1	9	9	9	1	1	1	0	0	1	0	1	0	4	4	4	0	1	0	0	0	0	1	2	3	0	1	1	1	1	0	4	4	4	3	4	6	1	1	1	0	0	1	0
sp|Q9HCC0|MCCB_HUMAN	sp|Q9HCC0|MCCB_HUMAN	32	32	32	sp|Q9HCC0|MCCB_HUMAN Methylcrotonoyl-CoA carboxylase beta chain, mitochondrial OS=Homo sapiens GN=MCCC2 PE=1 SV=1	1	32	32	32	16	13	14	29	30	29	16	13	13	21	21	20	12	11	8	4	5	4	10	11	7	10	13	6	6	7	5	9	3	7	7	7	9	16	13	14	29	30	29	16
sp|Q9HCB6|SPON1_HUMAN	sp|Q9HCB6|SPON1_HUMAN	11	11	11	sp|Q9HCB6|SPON1_HUMAN Spondin-1 OS=Homo sapiens GN=SPON1 PE=1 SV=2	1	11	11	11	3	2	2	0	0	0	7	7	7	0	0	0	2	2	2	0	0	0	11	10	9	9	11	9	0	0	0	0	0	0	0	0	0	3	2	2	0	0	0	7
sp|Q9HC56|PCDH9_HUMAN	sp|Q9HC56|PCDH9_HUMAN	9	9	9	sp|Q9HC56|PCDH9_HUMAN Protocadherin-9 OS=Homo sapiens GN=PCDH9 PE=1 SV=2	1	9	9	9	6	7	8	0	0	0	0	0	0	0	0	0	0	0	0	0	0	0	0	0	0	1	1	1	0	0	0	0	0	0	0	0	0	6	7	8	0	0	0	0
sp|Q9HC38|GLOD4_HUMAN	sp|Q9HC38|GLOD4_HUMAN	15	15	15	sp|Q9HC38|GLOD4_HUMAN Glyoxalase domain-containing protein 4 OS=Homo sapiens GN=GLOD4 PE=1 SV=1	1	15	15	15	13	13	12	12	12	13	11	13	12	9	11	12	12	13	12	9	10	12	13	12	11	12	14	12	13	13	12	13	12	13	12	14	14	13	13	12	12	12	13	11
sp|Q9HC35|EMAL4_HUMAN	sp|Q9HC35|EMAL4_HUMAN	26	26	26	sp|Q9HC35|EMAL4_HUMAN Echinoderm microtubule-associated protein-like 4 OS=Homo sapiens GN=EML4 PE=1 SV=3	1	26	26	26	4	3	7	3	2	2	15	12	14	16	18	19	20	21	21	0	0	0	11	9	9	15	17	16	8	9	5	13	10	9	5	7	7	4	3	7	3	2	2	15
sp|Q9HC07|TM165_HUMAN	sp|Q9HC07|TM165_HUMAN	3	3	3	sp|Q9HC07|TM165_HUMAN Transmembrane protein 165 OS=Homo sapiens GN=TMEM165 PE=1 SV=1	1	3	3	3	1	1	0	0	0	0	2	2	1	0	0	0	1	1	2	0	0	0	1	1	1	3	3	3	1	1	1	1	1	1	1	1	1	1	1	0	0	0	0	2
sp|Q9HBV2|SACA1_HUMAN	sp|Q9HBV2|SACA1_HUMAN	2	2	2	sp|Q9HBV2|SACA1_HUMAN Sperm acrosome membrane-associated protein 1 OS=Homo sapiens GN=SPACA1 PE=1 SV=1	1	2	2	2	0	0	0	0	0	0	0	0	0	0	0	0	0	0	0	0	0	0	0	0	0	0	0	0	0	0	0	2	2	1	0	0	0	0	0	0	0	0	0	0
sp|Q9HBL8|NMRL1_HUMAN	sp|Q9HBL8|NMRL1_HUMAN	2	2	2	sp|Q9HBL8|NMRL1_HUMAN NmrA-like family domain-containing protein 1 OS=Homo sapiens GN=NMRAL1 PE=1 SV=1	1	2	2	2	1	0	1	0	0	0	0	0	0	1	1	1	0	0	0	0	0	0	0	0	0	0	0	0	0	0	0	1	0	1	0	0	0	1	0	1	0	0	0	0
sp|Q9HBL7|PLRKT_HUMAN	sp|Q9HBL7|PLRKT_HUMAN	2	2	2	sp|Q9HBL7|PLRKT_HUMAN Plasminogen receptor (KT) OS=Homo sapiens GN=PLGRKT PE=1 SV=1	1	2	2	2	0	0	1	1	2	1	2	1	1	1	0	1	1	2	2	1	2	2	0	0	0	1	1	2	0	0	0	0	0	0	2	2	2	0	0	1	1	2	1	2
sp|Q9HBL0|TENS1_HUMAN	sp|Q9HBL0|TENS1_HUMAN	63	63	61	sp|Q9HBL0|TENS1_HUMAN Tensin-1 OS=Homo sapiens GN=TNS1 PE=1 SV=2	1	63	63	61	1	1	2	5	7	4	39	35	35	5	4	3	27	26	30	8	7	7	46	48	50	55	57	57	2	1	1	42	45	44	7	5	8	1	1	2	5	7	4	39
sp|Q9HBK9|AS3MT_HUMAN	sp|Q9HBK9|AS3MT_HUMAN	4	4	4	sp|Q9HBK9|AS3MT_HUMAN Arsenite methyltransferase OS=Homo sapiens GN=AS3MT PE=1 SV=3	1	4	4	4	0	1	0	0	0	0	0	0	0	4	3	4	0	0	0	1	0	0	0	0	0	0	0	0	0	0	0	2	2	1	0	0	0	0	1	0	0	0	0	0
sp|Q9HBI6|CP4FB_HUMAN	sp|Q9HBI6|CP4FB_HUMAN	15	6	5	sp|Q9HBI6|CP4FB_HUMAN Phylloquinone omega-hydroxylase CYP4F11 OS=Homo sapiens GN=CYP4F11 PE=1 SV=3	1	15	6	5	0	0	0	0	0	0	0	0	0	15	15	15	0	0	0	0	0	0	0	0	0	0	0	1	0	0	0	0	0	0	0	0	0	0	0	0	0	0	0	0
sp|Q9HBI1|PARVB_HUMAN	sp|Q9HBI1|PARVB_HUMAN	4	3	3	sp|Q9HBI1|PARVB_HUMAN Beta-parvin OS=Homo sapiens GN=PARVB PE=1 SV=1	1	4	3	3	0	1	1	0	0	0	1	1	1	1	1	1	1	0	0	3	2	1	1	2	1	1	1	1	0	0	0	1	2	1	0	2	2	0	0	0	0	0	0	1
sp|Q9HBI0|PARVG_HUMAN	sp|Q9HBI0|PARVG_HUMAN	3	3	3	sp|Q9HBI0|PARVG_HUMAN Gamma-parvin OS=Homo sapiens GN=PARVG PE=1 SV=1	1	3	3	3	0	0	0	0	0	0	1	1	1	0	0	0	3	2	2	0	0	0	2	2	0	3	3	1	0	0	0	0	0	0	2	1	1	0	0	0	0	0	0	1
sp|Q9HBH5|RDH14_HUMAN	sp|Q9HBH5|RDH14_HUMAN	4	4	4	sp|Q9HBH5|RDH14_HUMAN Retinol dehydrogenase 14 OS=Homo sapiens GN=RDH14 PE=1 SV=1	1	4	4	4	1	1	2	0	0	0	2	2	1	2	2	2	2	1	1	1	1	0	0	0	1	3	3	2	0	0	0	0	0	0	1	0	2	1	1	2	0	0	0	2
sp|Q9HBA9|FOH1B_HUMAN;sp|Q04609|FOLH1_HUMAN	sp|Q9HBA9|FOH1B_HUMAN;sp|Q04609|FOLH1_HUMAN	3;3	3;3	3;3	sp|Q9HBA9|FOH1B_HUMAN Putative N-acetylated-alpha-linked acidic dipeptidase OS=Homo sapiens GN=FOLH1B PE=2 SV=1;sp|Q04609|FOLH1_HUMAN Glutamate carboxypeptidase 2 OS=Homo sapiens GN=FOLH1 PE=1 SV=1	2	3	3	3	2	1	1	0	0	0	0	0	1	1	1	1	0	0	0	1	1	1	0	0	1	0	1	2	1	1	1	0	0	0	1	1	0	2	1	1	0	0	0	0
sp|Q9HB90|RRAGC_HUMAN;sp|Q9NQL2|RRAGD_HUMAN	sp|Q9HB90|RRAGC_HUMAN;sp|Q9NQL2|RRAGD_HUMAN	7;6	7;6	7;6	sp|Q9HB90|RRAGC_HUMAN Ras-related GTP-binding protein C OS=Homo sapiens GN=RRAGC PE=1 SV=1;sp|Q9NQL2|RRAGD_HUMAN Ras-related GTP-binding protein D OS=Homo sapiens GN=RRAGD PE=1 SV=1	2	7	7	7	2	3	3	0	0	0	3	3	5	0	0	1	6	4	6	3	4	1	5	3	4	4	4	5	0	0	1	3	2	3	2	2	3	2	3	3	0	0	0	3
sp|Q9HB71|CYBP_HUMAN	sp|Q9HB71|CYBP_HUMAN	17	17	17	sp|Q9HB71|CYBP_HUMAN Calcyclin-binding protein OS=Homo sapiens GN=CACYBP PE=1 SV=2	1	17	17	17	12	12	14	6	6	8	11	10	11	10	10	11	15	15	14	7	6	6	13	13	14	11	10	13	8	11	11	16	14	14	5	6	6	12	12	14	6	6	8	11
sp|Q9HB40|RISC_HUMAN	sp|Q9HB40|RISC_HUMAN	9	9	9	sp|Q9HB40|RISC_HUMAN Retinoid-inducible serine carboxypeptidase OS=Homo sapiens GN=SCPEP1 PE=1 SV=1	1	9	9	9	0	0	1	4	3	3	3	3	4	2	3	3	4	4	4	0	1	1	5	5	5	8	8	7	1	0	0	3	4	4	3	3	1	0	0	1	4	3	3	3
sp|Q9HB07|MYG1_HUMAN	sp|Q9HB07|MYG1_HUMAN	6	6	6	sp|Q9HB07|MYG1_HUMAN UPF0160 protein MYG1, mitochondrial OS=Homo sapiens GN=C12orf10 PE=1 SV=2	1	6	6	6	2	2	2	2	1	2	2	2	3	1	1	2	3	2	3	2	3	2	3	4	5	2	3	1	0	0	0	4	5	4	3	3	2	2	2	2	2	1	2	2
sp|Q9HAW8|UD110_HUMAN	sp|Q9HAW8|UD110_HUMAN	16	7	6	sp|Q9HAW8|UD110_HUMAN UDP-glucuronosyltransferase 1-10 OS=Homo sapiens GN=UGT1A10 PE=1 SV=1	1	16	7	6	1	1	0	1	1	0	10	10	8	8	9	7	2	0	0	1	0	0	1	1	1	2	1	1	1	1	0	1	0	0	1	1	0	0	0	0	0	0	0	6
sp|Q9HAW7|UD17_HUMAN	sp|Q9HAW7|UD17_HUMAN	13	1	1	sp|Q9HAW7|UD17_HUMAN UDP-glucuronosyltransferase 1-7 OS=Homo sapiens GN=UGT1A7 PE=1 SV=2	1	13	1	1	1	1	0	1	1	0	5	4	3	11	12	10	2	1	0	1	0	0	1	1	1	2	1	1	1	1	0	1	0	0	1	1	0	0	0	0	0	0	0	0
sp|Q9HAV7|GRPE1_HUMAN	sp|Q9HAV7|GRPE1_HUMAN	4	4	4	sp|Q9HAV7|GRPE1_HUMAN GrpE protein homolog 1, mitochondrial OS=Homo sapiens GN=GRPEL1 PE=1 SV=2	1	4	4	4	1	3	2	0	0	0	1	1	2	4	4	4	2	2	2	2	2	2	2	1	1	0	1	3	0	1	1	3	3	3	1	2	0	1	3	2	0	0	0	1
sp|Q9HAV4|XPO5_HUMAN	sp|Q9HAV4|XPO5_HUMAN	7	7	7	sp|Q9HAV4|XPO5_HUMAN Exportin-5 OS=Homo sapiens GN=XPO5 PE=1 SV=1	1	7	7	7	1	0	0	0	0	0	0	0	1	0	0	1	1	0	0	0	0	0	2	3	1	0	1	1	0	1	0	6	6	5	3	2	3	1	0	0	0	0	0	0
sp|Q9HAV0|GBB4_HUMAN	sp|Q9HAV0|GBB4_HUMAN	16	9	9	sp|Q9HAV0|GBB4_HUMAN Guanine nucleotide-binding protein subunit beta-4 OS=Homo sapiens GN=GNB4 PE=1 SV=3	1	16	9	9	16	15	15	3	3	2	10	10	11	5	5	4	10	13	11	2	6	3	14	12	13	12	13	12	14	13	12	6	8	6	8	9	10	9	9	9	0	1	0	6
sp|Q9HAT2|SIAE_HUMAN	sp|Q9HAT2|SIAE_HUMAN	14	14	14	sp|Q9HAT2|SIAE_HUMAN Sialate O-acetylesterase OS=Homo sapiens GN=SIAE PE=1 SV=1	1	14	14	14	2	4	2	14	14	13	11	11	12	5	3	4	0	2	0	2	2	2	5	4	3	4	8	5	0	1	0	5	5	5	0	0	0	2	4	2	14	14	13	11
sp|Q9HAT0|ROP1A_HUMAN	sp|Q9HAT0|ROP1A_HUMAN	3	3	2	sp|Q9HAT0|ROP1A_HUMAN Ropporin-1A OS=Homo sapiens GN=ROPN1 PE=1 SV=2	1	3	3	2	0	1	0	1	1	1	1	1	1	1	1	1	1	1	1	0	0	0	1	0	0	1	1	1	1	1	0	2	3	2	2	1	1	0	1	0	1	1	1	1
sp|Q9HAB8|PPCS_HUMAN	sp|Q9HAB8|PPCS_HUMAN	9	9	9	sp|Q9HAB8|PPCS_HUMAN Phosphopantothenate--cysteine ligase OS=Homo sapiens GN=PPCS PE=1 SV=2	1	9	9	9	1	3	3	0	0	0	5	5	6	4	5	5	5	5	6	0	1	1	3	4	4	4	5	6	0	0	0	1	2	2	3	3	3	1	3	3	0	0	0	5
sp|Q9HA77|SYCM_HUMAN	sp|Q9HA77|SYCM_HUMAN	4	4	4	sp|Q9HA77|SYCM_HUMAN Probable cysteine--tRNA ligase, mitochondrial OS=Homo sapiens GN=CARS2 PE=1 SV=1	1	4	4	4	0	0	2	2	2	2	1	1	1	2	3	2	2	3	2	1	1	2	0	1	0	3	3	2	1	1	1	0	1	0	1	1	1	0	0	2	2	2	2	1
sp|Q9HA65|TBC17_HUMAN	sp|Q9HA65|TBC17_HUMAN	4	4	4	sp|Q9HA65|TBC17_HUMAN TBC1 domain family member 17 OS=Homo sapiens GN=TBC1D17 PE=1 SV=2	1	4	4	4	1	1	3	0	0	0	0	1	1	1	0	0	1	0	0	3	3	2	1	3	1	1	1	2	0	0	0	0	1	2	1	1	0	1	1	3	0	0	0	0
sp|Q9HA64|KT3K_HUMAN	sp|Q9HA64|KT3K_HUMAN	11	11	11	sp|Q9HA64|KT3K_HUMAN Ketosamine-3-kinase OS=Homo sapiens GN=FN3KRP PE=1 SV=2	1	11	11	11	7	7	8	4	3	5	4	3	3	4	3	3	5	5	5	1	1	0	6	6	8	4	4	3	4	2	2	7	8	8	6	6	4	7	7	8	4	3	5	4
sp|Q9H9S4|CB39L_HUMAN	sp|Q9H9S4|CB39L_HUMAN	11	9	9	sp|Q9H9S4|CB39L_HUMAN Calcium-binding protein 39-like OS=Homo sapiens GN=CAB39L PE=1 SV=3	1	11	9	9	7	7	8	1	2	1	6	5	4	0	0	0	2	2	2	2	3	3	3	4	3	4	3	3	2	2	2	7	6	4	2	3	2	6	6	7	0	1	0	5
sp|Q9H9Q2|CSN7B_HUMAN	sp|Q9H9Q2|CSN7B_HUMAN	6	6	6	sp|Q9H9Q2|CSN7B_HUMAN COP9 signalosome complex subunit 7b OS=Homo sapiens GN=COPS7B PE=1 SV=1	1	6	6	6	3	4	3	0	0	0	2	2	2	0	0	0	2	3	3	2	2	2	4	2	4	1	1	2	1	1	0	4	3	4	3	3	3	3	4	3	0	0	0	2
sp|Q9H9P8|L2HDH_HUMAN	sp|Q9H9P8|L2HDH_HUMAN	20	20	20	sp|Q9H9P8|L2HDH_HUMAN L-2-hydroxyglutarate dehydrogenase, mitochondrial OS=Homo sapiens GN=L2HGDH PE=1 SV=3	1	20	20	20	9	7	9	17	18	18	6	5	9	14	12	11	3	3	2	12	15	13	1	1	0	1	1	1	0	0	0	6	1	6	3	2	2	9	7	9	17	18	18	6
sp|Q9H9J2|RM44_HUMAN	sp|Q9H9J2|RM44_HUMAN	2	2	2	sp|Q9H9J2|RM44_HUMAN 39S ribosomal protein L44, mitochondrial OS=Homo sapiens GN=MRPL44 PE=1 SV=1	1	2	2	2	1	1	2	0	0	0	1	1	2	0	0	0	1	1	1	1	1	0	1	2	2	1	1	1	0	1	1	2	2	2	1	1	0	1	1	2	0	0	0	1
sp|Q9H9H5|MA6D1_HUMAN	sp|Q9H9H5|MA6D1_HUMAN	2	2	2	sp|Q9H9H5|MA6D1_HUMAN MAP6 domain-containing protein 1 OS=Homo sapiens GN=MAP6D1 PE=1 SV=1	1	2	2	2	2	1	2	0	0	0	0	0	0	0	0	0	0	0	0	0	0	0	0	0	0	0	0	0	0	0	0	0	0	0	0	0	0	2	1	2	0	0	0	0
sp|Q9H9G7|AGO3_HUMAN	sp|Q9H9G7|AGO3_HUMAN	7	3	2	sp|Q9H9G7|AGO3_HUMAN Protein argonaute-3 OS=Homo sapiens GN=AGO3 PE=1 SV=2	1	7	3	2	2	0	2	3	3	5	3	5	5	0	2	1	6	5	6	2	3	3	6	5	4	5	4	5	3	2	3	2	3	2	5	4	3	0	0	1	0	1	2	1
sp|Q9H9B4|SFXN1_HUMAN	sp|Q9H9B4|SFXN1_HUMAN	13	13	12	sp|Q9H9B4|SFXN1_HUMAN Sideroflexin-1 OS=Homo sapiens GN=SFXN1 PE=1 SV=4	1	13	13	12	10	10	11	8	6	9	8	10	8	13	12	13	10	11	10	0	0	0	7	6	6	4	3	5	7	6	6	10	7	9	8	8	7	10	10	11	8	6	9	8
sp|Q9H9A6|LRC40_HUMAN	sp|Q9H9A6|LRC40_HUMAN	5	5	5	sp|Q9H9A6|LRC40_HUMAN Leucine-rich repeat-containing protein 40 OS=Homo sapiens GN=LRRC40 PE=1 SV=1	1	5	5	5	3	2	3	0	0	0	2	1	2	1	1	1	1	1	2	0	0	0	2	2	2	1	2	1	0	0	1	3	4	3	2	2	2	3	2	3	0	0	0	2
sp|Q9H993|ARMT1_HUMAN	sp|Q9H993|ARMT1_HUMAN	11	11	11	sp|Q9H993|ARMT1_HUMAN Protein-glutamate O-methyltransferase OS=Homo sapiens GN=ARMT1 PE=1 SV=1	1	11	11	11	8	10	10	0	0	0	6	7	5	6	6	6	8	6	8	9	9	8	4	5	6	7	7	8	0	2	2	11	11	10	8	8	7	8	10	10	0	0	0	6
sp|Q9H987|SYP2L_HUMAN	sp|Q9H987|SYP2L_HUMAN	2	2	2	sp|Q9H987|SYP2L_HUMAN Synaptopodin 2-like protein OS=Homo sapiens GN=SYNPO2L PE=2 SV=3	1	2	2	2	0	0	0	0	0	0	0	0	0	0	0	0	0	0	0	2	2	2	0	0	0	0	0	0	0	0	0	0	0	0	0	0	0	0	0	0	0	0	0	0
sp|Q9H977|WDR54_HUMAN	sp|Q9H977|WDR54_HUMAN	2	2	2	sp|Q9H977|WDR54_HUMAN WD repeat-containing protein 54 OS=Homo sapiens GN=WDR54 PE=1 SV=1	1	2	2	2	1	0	1	0	0	0	0	0	0	0	0	0	0	0	0	0	0	0	1	0	0	0	0	0	0	0	0	2	2	2	0	0	0	1	0	1	0	0	0	0
sp|Q9H939|PPIP2_HUMAN	sp|Q9H939|PPIP2_HUMAN	2	2	2	sp|Q9H939|PPIP2_HUMAN Proline-serine-threonine phosphatase-interacting protein 2 OS=Homo sapiens GN=PSTPIP2 PE=1 SV=4	1	2	2	2	0	0	0	0	0	0	0	0	0	0	0	0	0	0	0	0	0	0	0	0	0	0	0	0	2	2	1	0	0	0	0	0	0	0	0	0	0	0	0	0
sp|Q9H936|GHC1_HUMAN	sp|Q9H936|GHC1_HUMAN	11	11	7	sp|Q9H936|GHC1_HUMAN Mitochondrial glutamate carrier 1 OS=Homo sapiens GN=SLC25A22 PE=1 SV=1	1	11	11	7	10	7	8	0	0	0	1	1	0	7	5	5	2	0	0	0	0	0	0	0	1	1	1	1	0	0	0	1	1	1	1	1	1	10	7	8	0	0	0	1
sp|Q9H8Y8|GORS2_HUMAN	sp|Q9H8Y8|GORS2_HUMAN	7	7	7	sp|Q9H8Y8|GORS2_HUMAN Golgi reassembly-stacking protein 2 OS=Homo sapiens GN=GORASP2 PE=1 SV=3	1	7	7	7	6	6	5	0	0	0	6	4	3	4	5	5	5	5	4	1	1	1	5	7	5	6	5	6	1	1	0	6	5	6	5	4	3	6	6	5	0	0	0	6
sp|Q9H8S9|MOB1A_HUMAN;sp|Q7L9L4|MOB1B_HUMAN	sp|Q9H8S9|MOB1A_HUMAN;sp|Q7L9L4|MOB1B_HUMAN	5;5	5;5	5;5	sp|Q9H8S9|MOB1A_HUMAN MOB kinase activator 1A OS=Homo sapiens GN=MOB1A PE=1 SV=4;sp|Q7L9L4|MOB1B_HUMAN MOB kinase activator 1B OS=Homo sapiens GN=MOB1B PE=1 SV=3	2	5	5	5	4	5	4	2	2	2	4	4	3	3	2	2	5	5	5	0	0	2	5	4	4	4	5	5	3	5	5	5	5	5	4	4	4	4	5	4	2	2	2	4
sp|Q9H8M7|F188A_HUMAN	sp|Q9H8M7|F188A_HUMAN	3	3	3	sp|Q9H8M7|F188A_HUMAN Ubiquitin carboxyl-terminal hydrolase FAM188A OS=Homo sapiens GN=FAM188A PE=1 SV=1	1	3	3	3	1	0	0	0	0	0	0	0	0	0	0	0	1	1	0	0	0	0	1	0	0	0	1	0	0	1	0	2	1	2	0	0	0	1	0	0	0	0	0	0
sp|Q9H8H3|MET7A_HUMAN	sp|Q9H8H3|MET7A_HUMAN	10	10	10	sp|Q9H8H3|MET7A_HUMAN Methyltransferase-like protein 7A OS=Homo sapiens GN=METTL7A PE=1 SV=1	1	10	10	10	6	6	7	4	5	4	7	8	8	10	10	10	8	7	8	6	6	7	8	8	8	8	8	8	6	6	5	8	8	7	6	4	5	6	6	7	4	5	4	7
sp|Q9H845|ACAD9_HUMAN	sp|Q9H845|ACAD9_HUMAN	23	23	23	sp|Q9H845|ACAD9_HUMAN Acyl-CoA dehydrogenase family member 9, mitochondrial OS=Homo sapiens GN=ACAD9 PE=1 SV=1	1	23	23	23	7	5	5	17	19	18	10	12	13	17	14	14	3	3	1	0	1	0	7	9	6	11	13	8	0	0	0	7	5	5	5	5	8	7	5	5	17	19	18	10
sp|Q9H7Z7|PGES2_HUMAN	sp|Q9H7Z7|PGES2_HUMAN	15	15	15	sp|Q9H7Z7|PGES2_HUMAN Prostaglandin E synthase 2 OS=Homo sapiens GN=PTGES2 PE=1 SV=1	1	15	15	15	10	11	10	14	13	14	7	10	12	9	7	5	11	11	11	13	11	11	7	8	6	5	5	3	1	1	2	10	7	9	4	4	4	10	11	10	14	13	14	7
sp|Q9H7D0|DOCK5_HUMAN	sp|Q9H7D0|DOCK5_HUMAN	6	6	6	sp|Q9H7D0|DOCK5_HUMAN Dedicator of cytokinesis protein 5 OS=Homo sapiens GN=DOCK5 PE=1 SV=3	1	6	6	6	0	0	1	0	0	0	0	1	1	0	1	0	0	0	0	0	1	0	0	1	0	0	0	0	1	1	1	0	0	0	2	1	1	0	0	1	0	0	0	0
sp|Q9H7C9|AAMDC_HUMAN	sp|Q9H7C9|AAMDC_HUMAN	7	7	7	sp|Q9H7C9|AAMDC_HUMAN Mth938 domain-containing protein OS=Homo sapiens GN=AAMDC PE=1 SV=1	1	7	7	7	1	0	1	6	6	7	2	2	1	1	1	1	2	2	2	6	6	6	0	2	0	3	3	2	0	1	1	3	4	4	0	1	1	1	0	1	6	6	7	2
sp|Q9H773|DCTP1_HUMAN	sp|Q9H773|DCTP1_HUMAN	6	6	6	sp|Q9H773|DCTP1_HUMAN dCTP pyrophosphatase 1 OS=Homo sapiens GN=DCTPP1 PE=1 SV=1	1	6	6	6	0	0	0	1	1	2	4	4	5	0	0	0	3	3	3	3	3	2	0	0	0	0	0	0	0	1	0	0	0	0	3	3	3	0	0	0	1	1	2	4
sp|Q9H6Z4|RANB3_HUMAN	sp|Q9H6Z4|RANB3_HUMAN	8	8	8	sp|Q9H6Z4|RANB3_HUMAN Ran-binding protein 3 OS=Homo sapiens GN=RANBP3 PE=1 SV=1	1	8	8	8	1	1	2	1	0	1	3	3	2	1	1	1	3	5	6	0	0	0	6	6	6	1	1	4	1	2	1	7	7	7	2	1	1	1	1	2	1	0	1	3
sp|Q9H6U6|BCAS3_HUMAN	sp|Q9H6U6|BCAS3_HUMAN	6	6	6	sp|Q9H6U6|BCAS3_HUMAN Breast carcinoma-amplified sequence 3 OS=Homo sapiens GN=BCAS3 PE=1 SV=3	1	6	6	6	4	5	5	0	0	0	0	1	0	1	1	1	0	0	0	0	1	0	1	0	0	0	0	0	0	0	1	1	1	0	0	0	0	4	5	5	0	0	0	0
sp|Q9H6S3|ES8L2_HUMAN	sp|Q9H6S3|ES8L2_HUMAN	11	11	11	sp|Q9H6S3|ES8L2_HUMAN Epidermal growth factor receptor kinase substrate 8-like protein 2 OS=Homo sapiens GN=EPS8L2 PE=1 SV=2	1	11	11	11	1	0	1	0	0	0	3	4	3	8	8	8	0	0	0	0	1	0	0	0	0	4	4	4	0	0	0	0	0	0	0	0	0	1	0	1	0	0	0	3
sp|Q9H6R3|ACSS3_HUMAN	sp|Q9H6R3|ACSS3_HUMAN	18	18	17	sp|Q9H6R3|ACSS3_HUMAN Acyl-CoA synthetase short-chain family member 3, mitochondrial OS=Homo sapiens GN=ACSS3 PE=1 SV=1	1	18	18	17	2	3	5	6	3	2	1	0	0	16	17	17	2	3	1	0	0	0	8	7	7	9	5	6	0	0	1	5	5	3	0	1	0	2	3	5	6	3	2	1
sp|Q9H6K5|PRR36_HUMAN	sp|Q9H6K5|PRR36_HUMAN	2	2	2	sp|Q9H6K5|PRR36_HUMAN Proline-rich protein 36 OS=Homo sapiens GN=PRR36 PE=1 SV=2	1	2	2	2	1	0	2	0	0	0	0	0	0	0	0	0	0	0	0	0	0	0	0	0	0	0	0	0	0	0	0	0	0	0	0	0	0	1	0	2	0	0	0	0
sp|Q9H6F2|TM38A_HUMAN	sp|Q9H6F2|TM38A_HUMAN	5	5	5	sp|Q9H6F2|TM38A_HUMAN Trimeric intracellular cation channel type A OS=Homo sapiens GN=TMEM38A PE=1 SV=1	1	5	5	5	1	1	1	0	0	0	0	0	0	0	0	0	0	0	0	5	5	5	0	0	0	0	0	0	0	0	0	0	0	0	0	0	0	1	1	1	0	0	0	0
sp|Q9H5X1|FA96A_HUMAN	sp|Q9H5X1|FA96A_HUMAN	2	2	2	sp|Q9H5X1|FA96A_HUMAN MIP18 family protein FAM96A OS=Homo sapiens GN=FAM96A PE=1 SV=1	1	2	2	2	0	0	0	0	0	0	0	0	0	1	1	2	0	0	0	0	0	0	0	0	0	0	0	0	0	0	0	0	0	0	0	0	0	0	0	0	0	0	0	0
sp|Q9H5L6|THAP9_HUMAN	sp|Q9H5L6|THAP9_HUMAN	2	2	2	sp|Q9H5L6|THAP9_HUMAN DNA transposase THAP9 OS=Homo sapiens GN=THAP9 PE=1 SV=2	1	2	2	2	1	1	2	0	0	0	0	0	0	1	1	1	0	0	0	1	0	0	0	1	1	0	1	0	0	0	0	1	0	1	0	0	0	1	1	2	0	0	0	0
sp|Q9H598|VIAAT_HUMAN	sp|Q9H598|VIAAT_HUMAN	5	5	5	sp|Q9H598|VIAAT_HUMAN Vesicular inhibitory amino acid transporter OS=Homo sapiens GN=SLC32A1 PE=2 SV=2	1	5	5	5	5	5	5	0	0	0	0	0	0	0	0	0	0	0	0	0	0	0	0	0	0	0	1	0	0	0	0	0	0	0	0	0	0	5	5	5	0	0	0	0
sp|Q9H4M9|EHD1_HUMAN	sp|Q9H4M9|EHD1_HUMAN	35	34	21	sp|Q9H4M9|EHD1_HUMAN EH domain-containing protein 1 OS=Homo sapiens GN=EHD1 PE=1 SV=2	1	35	34	21	22	23	21	2	0	0	29	31	27	16	15	16	30	29	28	12	15	16	25	26	23	33	33	32	11	8	12	21	20	21	20	15	15	22	23	21	2	0	0	28
sp|Q9H4G4|GAPR1_HUMAN	sp|Q9H4G4|GAPR1_HUMAN	5	5	5	sp|Q9H4G4|GAPR1_HUMAN Golgi-associated plant pathogenesis-related protein 1 OS=Homo sapiens GN=GLIPR2 PE=1 SV=3	1	5	5	5	1	1	1	0	0	0	5	5	4	0	0	0	4	4	3	2	2	1	3	4	4	3	4	5	1	3	4	0	3	1	4	3	3	1	1	1	0	0	0	5
sp|Q9H4G0|E41L1_HUMAN	sp|Q9H4G0|E41L1_HUMAN	29	26	25	sp|Q9H4G0|E41L1_HUMAN Band 4.1-like protein 1 OS=Homo sapiens GN=EPB41L1 PE=1 SV=2	1	29	26	25	26	26	27	0	0	0	7	9	7	1	2	2	2	1	3	0	0	0	9	9	7	11	9	10	2	2	2	7	11	9	2	2	3	24	23	24	0	0	0	6
sp|Q9H4F8|SMOC1_HUMAN	sp|Q9H4F8|SMOC1_HUMAN	5	5	5	sp|Q9H4F8|SMOC1_HUMAN SPARC-related modular calcium-binding protein 1 OS=Homo sapiens GN=SMOC1 PE=1 SV=1	1	5	5	5	1	0	0	0	0	0	0	0	0	0	0	0	0	0	0	0	0	0	0	0	1	0	0	0	0	0	0	5	5	5	0	0	0	1	0	0	0	0	0	0
sp|Q9H4E7|DEFI6_HUMAN	sp|Q9H4E7|DEFI6_HUMAN	11	11	10	sp|Q9H4E7|DEFI6_HUMAN Differentially expressed in FDCP 6 homolog OS=Homo sapiens GN=DEF6 PE=1 SV=1	1	11	11	10	1	0	0	0	0	0	1	2	2	0	0	0	6	5	3	0	0	0	0	0	0	0	1	1	0	0	0	0	0	0	10	9	10	1	0	0	0	0	0	1
sp|Q9H4B8|DPEP3_HUMAN;sp|Q9H4A9|DPEP2_HUMAN	sp|Q9H4B8|DPEP3_HUMAN	7;1	7;1	7;1	sp|Q9H4B8|DPEP3_HUMAN Dipeptidase 3 OS=Homo sapiens GN=DPEP3 PE=2 SV=2	2	7	7	7	0	0	0	0	0	0	0	0	0	0	0	0	0	0	0	0	0	0	0	0	0	0	0	0	0	0	0	7	7	7	0	0	0	0	0	0	0	0	0	0
sp|Q9H4B7|TBB1_HUMAN;CON__ENSEMBL:ENSBTAP00000025008	sp|Q9H4B7|TBB1_HUMAN;CON__ENSEMBL:ENSBTAP00000025008	7;6	1;0	1;0	sp|Q9H4B7|TBB1_HUMAN Tubulin beta-1 chain OS=Homo sapiens GN=TUBB1 PE=1 SV=1;	2	7	1	1	6	6	6	2	3	3	6	5	5	4	3	4	6	6	5	5	4	4	5	5	4	6	5	6	5	4	5	5	5	4	6	6	5	0	0	0	0	0	0	1
sp|Q9H4A5|GLP3L_HUMAN	sp|Q9H4A5|GLP3L_HUMAN	2	2	2	sp|Q9H4A5|GLP3L_HUMAN Golgi phosphoprotein 3-like OS=Homo sapiens GN=GOLPH3L PE=1 SV=1	1	2	2	2	0	0	0	0	0	0	1	2	1	0	0	0	0	0	0	0	0	0	0	0	0	0	0	0	0	0	0	0	0	0	0	0	0	0	0	0	0	0	0	1
sp|Q9H4A4|AMPB_HUMAN	sp|Q9H4A4|AMPB_HUMAN	33	33	33	sp|Q9H4A4|AMPB_HUMAN Aminopeptidase B OS=Homo sapiens GN=RNPEP PE=1 SV=2	1	33	33	33	13	14	10	7	6	3	24	25	25	23	24	24	27	29	25	23	25	19	20	21	21	27	29	24	18	20	18	28	26	25	26	28	25	13	14	10	7	6	3	24
sp|Q9H4A3|WNK1_HUMAN	sp|Q9H4A3|WNK1_HUMAN	6	6	6	sp|Q9H4A3|WNK1_HUMAN Serine/threonine-protein kinase WNK1 OS=Homo sapiens GN=WNK1 PE=1 SV=2	1	6	6	6	1	3	3	0	0	0	1	1	1	1	1	0	2	3	2	0	0	1	1	0	1	2	2	2	0	0	0	1	1	1	0	0	0	1	3	3	0	0	0	1
sp|Q9H492|MLP3A_HUMAN;sp|Q9GZQ8|MLP3B_HUMAN;sp|A6NCE7|MP3B2_HUMAN	sp|Q9H492|MLP3A_HUMAN;sp|Q9GZQ8|MLP3B_HUMAN;sp|A6NCE7|MP3B2_HUMAN	2;1;1	2;1;1	2;1;1	sp|Q9H492|MLP3A_HUMAN Microtubule-associated proteins 1A/1B light chain 3A OS=Homo sapiens GN=MAP1LC3A PE=1 SV=2;sp|Q9GZQ8|MLP3B_HUMAN Microtubule-associated proteins 1A/1B light chain 3B OS=Homo sapiens GN=MAP1LC3B PE=1 SV=3;sp|A6NCE7|MP3B2_HUMAN Microtub	3	2	2	2	2	2	2	0	0	1	1	1	1	0	0	0	1	1	1	1	1	1	1	1	1	1	0	1	0	0	0	1	1	1	0	0	0	2	2	2	0	0	1	1
sp|Q9H488|OFUT1_HUMAN	sp|Q9H488|OFUT1_HUMAN	8	8	8	sp|Q9H488|OFUT1_HUMAN GDP-fucose protein O-fucosyltransferase 1 OS=Homo sapiens GN=POFUT1 PE=1 SV=1	1	8	8	8	1	2	2	0	1	0	3	4	3	7	6	7	4	3	3	3	2	2	5	5	5	0	0	0	0	0	0	7	7	7	2	1	2	1	2	2	0	1	0	3
sp|Q9H479|FN3K_HUMAN	sp|Q9H479|FN3K_HUMAN	11	11	11	sp|Q9H479|FN3K_HUMAN Fructosamine-3-kinase OS=Homo sapiens GN=FN3K PE=1 SV=1	1	11	11	11	9	8	7	5	6	4	5	6	3	7	7	6	2	2	2	5	7	5	4	5	5	3	4	3	2	4	2	4	5	4	2	2	2	9	8	7	5	6	4	5
sp|Q9H477|RBSK_HUMAN	sp|Q9H477|RBSK_HUMAN	8	8	8	sp|Q9H477|RBSK_HUMAN Ribokinase OS=Homo sapiens GN=RBKS PE=1 SV=1	1	8	8	8	0	0	0	2	3	2	1	0	0	8	8	8	0	0	0	3	3	3	0	0	0	0	0	1	0	0	0	4	2	2	0	1	0	0	0	0	2	3	2	1
sp|Q9H444|CHM4B_HUMAN	sp|Q9H444|CHM4B_HUMAN	5	5	5	sp|Q9H444|CHM4B_HUMAN Charged multivesicular body protein 4b OS=Homo sapiens GN=CHMP4B PE=1 SV=1	1	5	5	5	4	4	4	1	1	0	4	4	4	3	3	3	4	4	4	3	3	3	4	4	4	4	4	4	3	2	3	4	4	4	3	3	4	4	4	4	1	1	0	4
sp|Q9H425|CA198_HUMAN	sp|Q9H425|CA198_HUMAN	4	4	4	sp|Q9H425|CA198_HUMAN Uncharacterized protein C1orf198 OS=Homo sapiens GN=C1orf198 PE=1 SV=1	1	4	4	4	2	2	3	0	0	0	0	0	0	0	0	0	0	0	1	0	0	0	0	1	1	1	2	2	0	0	0	1	1	0	1	0	0	2	2	3	0	0	0	0
sp|Q9H3Z4|DNJC5_HUMAN	sp|Q9H3Z4|DNJC5_HUMAN	6	6	6	sp|Q9H3Z4|DNJC5_HUMAN DnaJ homolog subfamily C member 5 OS=Homo sapiens GN=DNAJC5 PE=1 SV=1	1	6	6	6	6	4	6	1	0	1	4	3	3	2	1	2	3	4	3	0	1	0	2	1	0	4	4	4	2	1	2	3	2	2	2	2	2	6	4	6	1	0	1	4
sp|Q9H3U1|UN45A_HUMAN	sp|Q9H3U1|UN45A_HUMAN	6	6	6	sp|Q9H3U1|UN45A_HUMAN Protein unc-45 homolog A OS=Homo sapiens GN=UNC45A PE=1 SV=1	1	6	6	6	0	1	0	1	0	0	0	0	1	0	0	0	0	2	2	0	0	0	3	3	3	3	3	3	0	0	0	2	2	0	1	2	2	0	1	0	1	0	0	0
sp|Q9H3S7|PTN23_HUMAN	sp|Q9H3S7|PTN23_HUMAN	12	12	12	sp|Q9H3S7|PTN23_HUMAN Tyrosine-protein phosphatase non-receptor type 23 OS=Homo sapiens GN=PTPN23 PE=1 SV=1	1	12	12	12	8	7	10	0	0	0	6	5	5	2	2	3	3	2	3	2	0	1	6	7	6	6	6	7	1	2	2	6	4	5	3	3	4	8	7	10	0	0	0	6
sp|Q9H3Q1|BORG4_HUMAN	sp|Q9H3Q1|BORG4_HUMAN	6	6	6	sp|Q9H3Q1|BORG4_HUMAN Cdc42 effector protein 4 OS=Homo sapiens GN=CDC42EP4 PE=1 SV=1	1	6	6	6	6	6	6	0	0	0	0	1	0	0	0	0	1	0	0	0	0	0	4	3	2	1	1	1	0	0	0	0	0	0	0	0	0	6	6	6	0	0	0	0
sp|Q9H3P7|GCP60_HUMAN	sp|Q9H3P7|GCP60_HUMAN	7	7	7	sp|Q9H3P7|GCP60_HUMAN Golgi resident protein GCP60 OS=Homo sapiens GN=ACBD3 PE=1 SV=4	1	7	7	7	5	5	5	1	0	0	6	5	6	4	3	3	2	4	2	0	1	2	5	5	4	4	6	5	0	0	0	6	7	6	2	3	4	5	5	5	1	0	0	6
sp|Q9H3P2|NELFA_HUMAN	sp|Q9H3P2|NELFA_HUMAN	4	4	4	sp|Q9H3P2|NELFA_HUMAN Negative elongation factor A OS=Homo sapiens GN=NELFA PE=1 SV=3	1	4	4	4	0	0	0	0	0	0	1	1	1	0	0	0	0	0	1	0	0	0	3	3	3	0	2	1	0	0	0	3	4	4	0	0	0	0	0	0	0	0	0	1
sp|Q9H3N1|TMX1_HUMAN	sp|Q9H3N1|TMX1_HUMAN	8	8	8	sp|Q9H3N1|TMX1_HUMAN Thioredoxin-related transmembrane protein 1 OS=Homo sapiens GN=TMX1 PE=1 SV=1	1	8	8	8	4	4	5	0	0	0	4	4	5	2	3	4	6	6	7	1	2	2	4	5	7	3	4	4	3	4	4	6	7	8	3	4	4	4	4	5	0	0	0	4
sp|Q9H3K6|BOLA2_HUMAN	sp|Q9H3K6|BOLA2_HUMAN	3	3	3	sp|Q9H3K6|BOLA2_HUMAN BolA-like protein 2 OS=Homo sapiens GN=BOLA2 PE=1 SV=1	1	3	3	3	2	1	0	0	0	0	1	2	1	0	0	0	2	2	2	1	2	1	0	0	0	1	2	1	1	1	1	2	2	1	2	1	1	2	1	0	0	0	0	1
sp|Q9H3K2|GHITM_HUMAN	sp|Q9H3K2|GHITM_HUMAN	4	4	4	sp|Q9H3K2|GHITM_HUMAN Growth hormone-inducible transmembrane protein OS=Homo sapiens GN=GHITM PE=1 SV=2	1	4	4	4	0	0	1	3	3	2	3	2	3	2	3	3	2	2	1	2	2	2	0	1	1	2	2	2	0	0	1	0	1	1	3	2	4	0	0	1	3	3	2	3
sp|Q9H3G5|CPVL_HUMAN	sp|Q9H3G5|CPVL_HUMAN	10	10	10	sp|Q9H3G5|CPVL_HUMAN Probable serine carboxypeptidase CPVL OS=Homo sapiens GN=CPVL PE=1 SV=2	1	10	10	10	0	0	0	6	5	3	6	3	3	3	1	1	6	6	5	0	0	0	3	1	3	6	7	6	5	2	5	5	2	2	6	7	6	0	0	0	6	5	3	6
sp|Q9H330|TM245_HUMAN	sp|Q9H330|TM245_HUMAN	3	3	3	sp|Q9H330|TM245_HUMAN Transmembrane protein 245 OS=Homo sapiens GN=TMEM245 PE=1 SV=2	1	3	3	3	1	3	3	0	1	0	2	2	1	1	1	1	2	1	1	0	0	1	1	1	1	2	2	1	0	0	0	1	1	1	2	1	2	1	3	3	0	1	0	2
sp|Q9H313|TTYH1_HUMAN	sp|Q9H313|TTYH1_HUMAN	5	5	5	sp|Q9H313|TTYH1_HUMAN Protein tweety homolog 1 OS=Homo sapiens GN=TTYH1 PE=2 SV=1	1	5	5	5	5	5	5	0	0	0	0	0	0	0	0	0	0	0	0	0	0	0	0	0	0	0	0	0	0	0	0	1	1	1	0	0	0	5	5	5	0	0	0	0
sp|Q9H2X9|S12A5_HUMAN	sp|Q9H2X9|S12A5_HUMAN	18	18	15	sp|Q9H2X9|S12A5_HUMAN Solute carrier family 12 member 5 OS=Homo sapiens GN=SLC12A5 PE=1 SV=3	1	18	18	15	18	17	17	0	0	0	1	0	1	0	1	0	1	1	1	1	1	0	1	0	2	0	0	0	1	0	0	0	0	1	0	1	0	18	17	17	0	0	0	1
sp|Q9H2X3|CLC4M_HUMAN	sp|Q9H2X3|CLC4M_HUMAN	12	6	6	sp|Q9H2X3|CLC4M_HUMAN C-type lectin domain family 4 member M OS=Homo sapiens GN=CLEC4M PE=1 SV=1	1	12	6	6	0	1	1	1	1	1	1	1	2	4	5	3	12	12	11	0	0	0	1	2	0	1	1	1	0	0	0	0	0	0	1	1	1	0	0	0	0	0	0	0
sp|Q9H2W6|RM46_HUMAN	sp|Q9H2W6|RM46_HUMAN	4	4	4	sp|Q9H2W6|RM46_HUMAN 39S ribosomal protein L46, mitochondrial OS=Homo sapiens GN=MRPL46 PE=1 SV=1	1	4	4	4	1	0	1	0	0	0	2	1	3	2	2	2	1	2	0	0	1	1	0	0	0	1	2	1	0	0	0	1	1	1	1	1	1	1	0	1	0	0	0	2
sp|Q9H2V7|SPNS1_HUMAN	sp|Q9H2V7|SPNS1_HUMAN	2	2	2	sp|Q9H2V7|SPNS1_HUMAN Protein spinster homolog 1 OS=Homo sapiens GN=SPNS1 PE=1 SV=1	1	2	2	2	0	0	0	0	0	0	1	0	1	1	1	0	1	0	0	0	0	0	0	0	0	0	1	1	0	1	1	0	0	0	0	1	0	0	0	0	0	0	0	1
sp|Q9H2U2|IPYR2_HUMAN	sp|Q9H2U2|IPYR2_HUMAN	19	19	19	sp|Q9H2U2|IPYR2_HUMAN Inorganic pyrophosphatase 2, mitochondrial OS=Homo sapiens GN=PPA2 PE=1 SV=2	1	19	19	19	11	13	13	18	18	18	15	15	13	14	15	13	16	16	16	8	8	9	12	14	14	17	16	15	11	12	12	14	14	14	14	14	14	11	13	13	18	18	18	15
sp|Q9H2U1|DHX36_HUMAN	sp|Q9H2U1|DHX36_HUMAN	2	2	2	sp|Q9H2U1|DHX36_HUMAN ATP-dependent RNA helicase DHX36 OS=Homo sapiens GN=DHX36 PE=1 SV=2	1	2	2	2	0	0	1	0	0	0	0	0	0	0	0	0	0	0	0	0	0	0	0	0	0	0	1	0	1	0	0	1	1	2	1	1	1	0	0	1	0	0	0	0
sp|Q9H2P9|DPH5_HUMAN	sp|Q9H2P9|DPH5_HUMAN	2	2	2	sp|Q9H2P9|DPH5_HUMAN Diphthine methyl ester synthase OS=Homo sapiens GN=DPH5 PE=1 SV=2	1	2	2	2	0	1	1	1	1	1	0	1	0	0	0	0	0	1	0	0	0	0	0	1	1	1	0	1	0	0	0	1	1	0	0	0	1	0	1	1	1	1	1	0
sp|Q9H2M9|RBGPR_HUMAN	sp|Q9H2M9|RBGPR_HUMAN	7	7	7	sp|Q9H2M9|RBGPR_HUMAN Rab3 GTPase-activating protein non-catalytic subunit OS=Homo sapiens GN=RAB3GAP2 PE=1 SV=1	1	7	7	7	5	4	4	1	1	0	3	4	3	4	2	3	1	2	1	0	0	1	3	2	2	4	4	2	0	0	0	0	0	0	1	1	1	5	4	4	1	1	0	3
sp|Q9H2M3|BHMT2_HUMAN	sp|Q9H2M3|BHMT2_HUMAN	27	20	20	sp|Q9H2M3|BHMT2_HUMAN S-methylmethionine--homocysteine S-methyltransferase BHMT2 OS=Homo sapiens GN=BHMT2 PE=1 SV=1	1	27	20	20	1	2	0	7	8	8	1	0	1	26	27	27	0	0	0	1	0	0	1	0	1	0	0	0	0	1	0	1	0	0	1	1	0	0	1	0	4	5	5	0
sp|Q9H2H8|PPIL3_HUMAN	sp|Q9H2H8|PPIL3_HUMAN	4	4	4	sp|Q9H2H8|PPIL3_HUMAN Peptidyl-prolyl cis-trans isomerase-like 3 OS=Homo sapiens GN=PPIL3 PE=1 SV=1	1	4	4	4	2	1	2	0	0	0	2	2	3	1	2	1	2	1	1	4	4	2	3	2	2	2	2	3	0	0	0	4	3	2	2	2	2	2	1	2	0	0	0	2
sp|Q9H2G2|SLK_HUMAN	sp|Q9H2G2|SLK_HUMAN	23	23	21	sp|Q9H2G2|SLK_HUMAN STE20-like serine/threonine-protein kinase OS=Homo sapiens GN=SLK PE=1 SV=1	1	23	23	21	14	11	10	1	1	0	11	12	11	5	6	4	8	4	7	3	4	4	10	12	11	11	13	10	0	1	1	17	17	19	5	5	5	14	11	10	1	1	0	11
sp|Q9H2D6|TARA_HUMAN	sp|Q9H2D6|TARA_HUMAN	9	9	8	sp|Q9H2D6|TARA_HUMAN TRIO and F-actin-binding protein OS=Homo sapiens GN=TRIOBP PE=1 SV=3	1	9	9	8	0	0	0	0	0	0	5	6	7	0	1	0	3	3	3	0	0	0	6	6	6	7	7	8	0	0	0	4	3	3	2	2	2	0	0	0	0	0	0	5
sp|Q9H2A2|AL8A1_HUMAN	sp|Q9H2A2|AL8A1_HUMAN	31	31	31	sp|Q9H2A2|AL8A1_HUMAN Aldehyde dehydrogenase family 8 member A1 OS=Homo sapiens GN=ALDH8A1 PE=1 SV=1	1	31	31	31	0	1	0	0	0	0	0	0	0	30	31	30	0	0	0	0	0	1	0	0	0	1	0	0	0	0	0	0	0	0	0	0	0	0	1	0	0	0	0	0
sp|Q9H299|SH3L3_HUMAN	sp|Q9H299|SH3L3_HUMAN	4	4	4	sp|Q9H299|SH3L3_HUMAN SH3 domain-binding glutamic acid-rich-like protein 3 OS=Homo sapiens GN=SH3BGRL3 PE=1 SV=1	1	4	4	4	2	2	2	2	2	2	3	2	3	1	1	1	4	4	3	2	2	1	2	3	3	2	4	3	3	3	3	2	2	2	3	3	3	2	2	2	2	2	2	3
sp|Q9H270|VPS11_HUMAN	sp|Q9H270|VPS11_HUMAN	5	5	5	sp|Q9H270|VPS11_HUMAN Vacuolar protein sorting-associated protein 11 homolog OS=Homo sapiens GN=VPS11 PE=1 SV=1	1	5	5	5	2	2	2	1	1	1	3	2	3	1	1	0	3	1	2	1	2	1	2	2	3	3	3	3	0	0	0	0	0	0	0	1	1	2	2	2	1	1	1	3
sp|Q9H269|VPS16_HUMAN	sp|Q9H269|VPS16_HUMAN	2	2	2	sp|Q9H269|VPS16_HUMAN Vacuolar protein sorting-associated protein 16 homolog OS=Homo sapiens GN=VPS16 PE=1 SV=2	1	2	2	2	1	1	1	0	0	0	2	1	0	0	0	0	1	1	1	0	1	0	1	1	1	2	2	2	0	0	0	0	0	0	1	0	1	1	1	1	0	0	0	2
sp|Q9H246|CA021_HUMAN	sp|Q9H246|CA021_HUMAN	2	2	2	sp|Q9H246|CA021_HUMAN Uncharacterized protein C1orf21 OS=Homo sapiens GN=C1orf21 PE=1 SV=1	1	2	2	2	1	1	2	0	0	0	1	0	1	0	0	0	0	0	0	0	0	0	0	1	0	0	1	1	0	0	0	0	0	0	0	0	0	1	1	2	0	0	0	1
sp|Q9H223|EHD4_HUMAN	sp|Q9H223|EHD4_HUMAN	30	23	23	sp|Q9H223|EHD4_HUMAN EH domain-containing protein 4 OS=Homo sapiens GN=EHD4 PE=1 SV=1	1	30	23	23	4	8	7	1	1	3	22	21	22	8	8	7	25	28	25	7	9	7	22	20	23	30	29	29	1	1	0	12	12	10	10	12	9	1	5	3	1	1	2	17
sp|Q9H201|EPN3_HUMAN	sp|Q9H201|EPN3_HUMAN	2	1	1	sp|Q9H201|EPN3_HUMAN Epsin-3 OS=Homo sapiens GN=EPN3 PE=2 SV=1	1	2	1	1	2	2	2	0	0	0	0	1	1	1	1	1	2	2	1	0	0	0	0	2	0	1	1	1	1	0	0	1	1	1	0	0	0	1	1	1	0	0	0	0
sp|Q9H1Z4|WDR13_HUMAN	sp|Q9H1Z4|WDR13_HUMAN	4	4	4	sp|Q9H1Z4|WDR13_HUMAN WD repeat-containing protein 13 OS=Homo sapiens GN=WDR13 PE=1 SV=2	1	4	4	4	4	4	4	0	0	0	1	0	0	0	1	0	0	0	0	0	0	0	0	1	1	1	1	1	1	1	1	2	1	2	0	0	1	4	4	4	0	0	0	1
sp|Q9H1V8|S6A17_HUMAN;sp|Q9H2J7|S6A15_HUMAN	sp|Q9H1V8|S6A17_HUMAN	7;1	7;1	7;1	sp|Q9H1V8|S6A17_HUMAN Sodium-dependent neutral amino acid transporter SLC6A17 OS=Homo sapiens GN=SLC6A17 PE=1 SV=3	2	7	7	7	7	7	7	0	0	0	0	0	0	0	0	0	0	0	0	0	0	0	0	0	0	0	0	0	0	0	0	0	0	0	0	0	0	7	7	7	0	0	0	0
sp|Q9H1R3|MYLK2_HUMAN	sp|Q9H1R3|MYLK2_HUMAN	25	25	25	sp|Q9H1R3|MYLK2_HUMAN Myosin light chain kinase 2, skeletal/cardiac muscle OS=Homo sapiens GN=MYLK2 PE=1 SV=3	1	25	25	25	0	0	0	0	0	0	0	0	0	0	0	0	0	0	0	25	25	24	0	0	0	0	0	0	0	0	1	0	0	0	0	0	0	0	0	0	0	0	0	0
sp|Q9H1K4|GHC2_HUMAN	sp|Q9H1K4|GHC2_HUMAN	7	3	3	sp|Q9H1K4|GHC2_HUMAN Mitochondrial glutamate carrier 2 OS=Homo sapiens GN=SLC25A18 PE=1 SV=1	1	7	3	3	5	4	4	0	0	0	0	0	0	6	6	6	1	0	1	0	0	0	0	0	0	0	0	1	0	0	0	2	1	2	0	0	0	1	1	1	0	0	0	0
sp|Q9H1K1|ISCU_HUMAN	sp|Q9H1K1|ISCU_HUMAN	2	2	2	sp|Q9H1K1|ISCU_HUMAN Iron-sulfur cluster assembly enzyme ISCU, mitochondrial OS=Homo sapiens GN=ISCU PE=1 SV=2	1	2	2	2	2	2	2	0	0	0	0	0	0	0	0	0	1	1	1	0	0	0	0	0	0	0	0	0	0	0	0	1	0	1	0	0	0	2	2	2	0	0	0	0
sp|Q9H1E5|TMX4_HUMAN	sp|Q9H1E5|TMX4_HUMAN	8	8	8	sp|Q9H1E5|TMX4_HUMAN Thioredoxin-related transmembrane protein 4 OS=Homo sapiens GN=TMX4 PE=1 SV=1	1	8	8	8	4	4	3	0	0	1	3	2	2	1	1	1	2	4	2	4	3	3	5	5	4	3	2	2	0	0	0	8	8	7	2	3	3	4	4	3	0	0	1	3
sp|Q9H1E3|NUCKS_HUMAN	sp|Q9H1E3|NUCKS_HUMAN	6	6	6	sp|Q9H1E3|NUCKS_HUMAN Nuclear ubiquitous casein and cyclin-dependent kinase substrate 1 OS=Homo sapiens GN=NUCKS1 PE=1 SV=1	1	6	6	6	4	6	4	2	2	1	0	0	0	2	2	1	3	3	3	1	2	1	5	5	6	2	3	4	2	2	1	3	3	2	0	0	1	4	6	4	2	2	1	0
sp|Q9H1C4|UN93B_HUMAN	sp|Q9H1C4|UN93B_HUMAN	2	2	2	sp|Q9H1C4|UN93B_HUMAN Protein unc-93 homolog B1 OS=Homo sapiens GN=UNC93B1 PE=1 SV=2	1	2	2	2	0	0	0	0	0	0	1	1	1	1	1	1	1	2	2	0	0	0	1	0	1	2	2	2	0	0	0	0	0	0	0	1	1	0	0	0	0	0	0	1
sp|Q9H1B7|I2BPL_HUMAN	sp|Q9H1B7|I2BPL_HUMAN	2	2	2	sp|Q9H1B7|I2BPL_HUMAN Interferon regulatory factor 2-binding protein-like OS=Homo sapiens GN=IRF2BPL PE=1 SV=1	1	2	2	2	0	0	0	0	0	1	0	0	0	0	0	0	0	0	0	0	0	0	1	1	1	0	0	0	0	0	0	0	0	0	0	0	1	0	0	0	0	0	1	0
sp|Q9H173|SIL1_HUMAN	sp|Q9H173|SIL1_HUMAN	3	3	3	sp|Q9H173|SIL1_HUMAN Nucleotide exchange factor SIL1 OS=Homo sapiens GN=SIL1 PE=1 SV=1	1	3	3	3	1	1	1	0	0	0	0	0	1	1	1	1	0	0	0	1	0	1	1	1	1	2	1	1	0	0	0	3	3	3	0	0	0	1	1	1	0	0	0	0
sp|Q9H115|SNAB_HUMAN	sp|Q9H115|SNAB_HUMAN	27	27	24	sp|Q9H115|SNAB_HUMAN Beta-soluble NSF attachment protein OS=Homo sapiens GN=NAPB PE=1 SV=2	1	27	27	24	25	27	25	0	0	2	3	2	2	2	2	2	2	4	2	2	3	2	2	3	3	1	2	2	1	1	1	3	3	3	1	0	2	25	27	25	0	0	2	3
sp|Q9H0W9|CK054_HUMAN	sp|Q9H0W9|CK054_HUMAN	17	17	17	sp|Q9H0W9|CK054_HUMAN Ester hydrolase C11orf54 OS=Homo sapiens GN=C11orf54 PE=1 SV=1	1	17	17	17	9	6	8	11	9	8	7	9	7	15	15	15	8	7	9	13	12	11	10	9	11	11	9	10	6	7	8	11	8	10	6	6	7	9	6	8	11	9	8	7
sp|Q9H0U4|RAB1B_HUMAN;sp|Q92928|RAB1C_HUMAN	sp|Q9H0U4|RAB1B_HUMAN	12;5	5;2	5;2	sp|Q9H0U4|RAB1B_HUMAN Ras-related protein Rab-1B OS=Homo sapiens GN=RAB1B PE=1 SV=1	2	12	5	5	10	10	9	7	7	7	12	11	12	9	9	9	12	12	12	10	7	8	11	11	11	12	12	11	9	10	10	12	12	12	11	8	9	4	4	4	3	2	3	5
sp|Q9H0U3|MAGT1_HUMAN	sp|Q9H0U3|MAGT1_HUMAN	3	3	3	sp|Q9H0U3|MAGT1_HUMAN Magnesium transporter protein 1 OS=Homo sapiens GN=MAGT1 PE=1 SV=1	1	3	3	3	0	0	0	0	0	0	3	3	0	1	1	1	2	2	3	1	1	0	1	1	0	2	2	2	1	0	0	1	2	1	1	2	2	0	0	0	0	0	0	3
sp|Q9H0R4|HDHD2_HUMAN	sp|Q9H0R4|HDHD2_HUMAN	9	9	9	sp|Q9H0R4|HDHD2_HUMAN Haloacid dehalogenase-like hydrolase domain-containing protein 2 OS=Homo sapiens GN=HDHD2 PE=1 SV=1	1	9	9	9	8	9	9	9	8	9	8	9	7	5	5	6	9	9	8	9	8	8	9	8	9	8	7	8	6	8	8	8	9	7	7	8	8	8	9	9	9	8	9	8
sp|Q9H0Q3|FXYD6_HUMAN	sp|Q9H0Q3|FXYD6_HUMAN	2	2	2	sp|Q9H0Q3|FXYD6_HUMAN FXYD domain-containing ion transport regulator 6 OS=Homo sapiens GN=FXYD6 PE=1 SV=1	1	2	2	2	2	2	2	0	0	0	0	0	0	0	0	0	0	0	0	0	0	0	0	0	0	0	0	0	0	0	0	2	2	2	0	0	0	2	2	2	0	0	0	0
sp|Q9H0Q0|FA49A_HUMAN	sp|Q9H0Q0|FA49A_HUMAN	10	8	8	sp|Q9H0Q0|FA49A_HUMAN Protein FAM49A OS=Homo sapiens GN=FAM49A PE=2 SV=1	1	10	8	8	10	9	9	0	0	0	1	1	1	0	0	0	7	7	8	1	2	1	1	1	3	1	3	4	2	2	2	2	3	2	1	1	1	8	7	7	0	0	0	0
sp|Q9H0P0|5NT3A_HUMAN	sp|Q9H0P0|5NT3A_HUMAN	14	14	14	sp|Q9H0P0|5NT3A_HUMAN Cytosolic 5-nucleotidase 3A OS=Homo sapiens GN=NT5C3A PE=1 SV=3	1	14	14	14	2	2	3	0	0	0	2	3	2	0	1	0	2	3	3	14	13	14	0	0	0	0	1	0	1	0	0	3	1	3	1	0	2	2	2	3	0	0	0	2
sp|Q9H0N5|PHS2_HUMAN	sp|Q9H0N5|PHS2_HUMAN	3	3	3	sp|Q9H0N5|PHS2_HUMAN Pterin-4-alpha-carbinolamine dehydratase 2 OS=Homo sapiens GN=PCBD2 PE=1 SV=4	1	3	3	3	2	0	1	2	2	2	1	0	1	2	2	1	0	1	0	3	3	3	0	1	1	0	0	0	0	0	0	0	0	1	0	0	0	2	0	1	2	2	2	1
sp|Q9H0N0|RAB6C_HUMAN	sp|Q9H0N0|RAB6C_HUMAN	2	1	1	sp|Q9H0N0|RAB6C_HUMAN Ras-related protein Rab-6C OS=Homo sapiens GN=RAB6C PE=1 SV=2	1	2	1	1	1	2	1	0	0	0	0	0	1	0	0	0	1	1	1	0	0	0	0	0	1	1	1	1	1	1	0	2	2	2	0	0	0	0	1	0	0	0	0	0
sp|Q9H0I9|TKTL2_HUMAN	sp|Q9H0I9|TKTL2_HUMAN	21	21	21	sp|Q9H0I9|TKTL2_HUMAN Transketolase-like protein 2 OS=Homo sapiens GN=TKTL2 PE=2 SV=1	1	21	21	21	0	0	0	2	1	2	1	2	1	0	0	1	1	2	2	0	0	0	1	1	1	1	1	1	1	1	1	20	20	21	0	0	1	0	0	0	2	1	2	1
sp|Q9H0E2|TOLIP_HUMAN	sp|Q9H0E2|TOLIP_HUMAN	8	8	8	sp|Q9H0E2|TOLIP_HUMAN Toll-interacting protein OS=Homo sapiens GN=TOLLIP PE=1 SV=1	1	8	8	8	8	8	8	1	0	2	5	4	3	6	6	5	4	4	4	5	4	4	5	5	5	3	4	4	0	0	0	7	7	7	2	3	3	8	8	8	1	0	2	5
sp|Q9H0D6|XRN2_HUMAN	sp|Q9H0D6|XRN2_HUMAN	11	11	11	sp|Q9H0D6|XRN2_HUMAN 5-3 exoribonuclease 2 OS=Homo sapiens GN=XRN2 PE=1 SV=1	1	11	11	11	4	1	1	2	1	1	5	7	5	0	3	2	4	8	6	2	2	2	5	9	8	4	6	4	1	1	1	9	8	8	6	7	8	4	1	1	2	1	1	5
sp|Q9H0B6|KLC2_HUMAN	sp|Q9H0B6|KLC2_HUMAN	8	2	2	sp|Q9H0B6|KLC2_HUMAN Kinesin light chain 2 OS=Homo sapiens GN=KLC2 PE=1 SV=1	1	8	2	2	7	6	7	1	1	0	5	3	2	0	0	0	2	3	3	3	2	3	3	3	4	4	5	5	1	3	1	8	7	8	2	1	2	2	1	2	0	0	0	0
sp|Q9H0A8|COMD4_HUMAN	sp|Q9H0A8|COMD4_HUMAN	3	3	3	sp|Q9H0A8|COMD4_HUMAN COMM domain-containing protein 4 OS=Homo sapiens GN=COMMD4 PE=1 SV=1	1	3	3	3	0	0	1	1	0	1	1	1	1	1	1	1	3	2	3	0	0	0	2	2	2	2	2	3	2	1	1	3	0	0	1	0	1	0	0	1	1	0	1	1
sp|Q9H0A0|NAT10_HUMAN	sp|Q9H0A0|NAT10_HUMAN	2	2	2	sp|Q9H0A0|NAT10_HUMAN RNA cytidine acetyltransferase OS=Homo sapiens GN=NAT10 PE=1 SV=2	1	2	2	2	1	0	1	0	0	0	1	1	1	1	0	0	0	0	0	0	0	0	0	0	0	1	1	1	0	0	0	0	0	0	1	1	1	1	0	1	0	0	0	1
sp|Q9H074|PAIP1_HUMAN	sp|Q9H074|PAIP1_HUMAN	5	5	5	sp|Q9H074|PAIP1_HUMAN Polyadenylate-binding protein-interacting protein 1 OS=Homo sapiens GN=PAIP1 PE=1 SV=1	1	5	5	5	4	5	5	0	0	2	1	1	3	3	2	3	4	5	4	2	1	3	3	5	4	1	3	3	0	0	0	5	5	5	2	2	2	4	5	5	0	0	2	1
sp|Q9H061|T126A_HUMAN	sp|Q9H061|T126A_HUMAN	2	2	2	sp|Q9H061|T126A_HUMAN Transmembrane protein 126A OS=Homo sapiens GN=TMEM126A PE=1 SV=1	1	2	2	2	1	2	2	1	1	2	0	2	0	1	1	1	1	2	2	1	1	2	0	0	0	0	1	1	0	0	0	1	1	1	0	1	1	1	2	2	1	1	2	0
sp|Q9H008|LHPP_HUMAN	sp|Q9H008|LHPP_HUMAN	9	9	9	sp|Q9H008|LHPP_HUMAN Phospholysine phosphohistidine inorganic pyrophosphate phosphatase OS=Homo sapiens GN=LHPP PE=1 SV=2	1	9	9	9	3	4	4	3	5	5	4	4	5	8	8	7	5	5	5	2	2	2	4	4	4	5	4	4	3	1	1	3	3	3	5	7	5	3	4	4	3	5	5	4
sp|Q9GZZ9|UBA5_HUMAN	sp|Q9GZZ9|UBA5_HUMAN	6	6	6	sp|Q9GZZ9|UBA5_HUMAN Ubiquitin-like modifier-activating enzyme 5 OS=Homo sapiens GN=UBA5 PE=1 SV=1	1	6	6	6	5	3	4	0	0	0	5	5	4	4	4	4	5	5	5	0	1	0	4	4	4	4	3	3	0	0	1	4	4	5	2	2	1	5	3	4	0	0	0	5
sp|Q9GZV7|HPLN2_HUMAN	sp|Q9GZV7|HPLN2_HUMAN	3	3	3	sp|Q9GZV7|HPLN2_HUMAN Hyaluronan and proteoglycan link protein 2 OS=Homo sapiens GN=HAPLN2 PE=2 SV=1	1	3	3	3	3	3	3	0	0	0	0	0	0	0	0	0	0	0	0	0	0	0	0	0	0	0	0	0	0	0	0	0	0	0	0	0	0	3	3	3	0	0	0	0
sp|Q9GZV1|ANKR2_HUMAN	sp|Q9GZV1|ANKR2_HUMAN	21	21	21	sp|Q9GZV1|ANKR2_HUMAN Ankyrin repeat domain-containing protein 2 OS=Homo sapiens GN=ANKRD2 PE=1 SV=3	1	21	21	21	0	0	0	1	0	1	0	0	0	0	0	0	0	0	0	21	21	21	1	1	1	0	0	0	0	0	0	0	1	0	0	0	1	0	0	0	1	0	1	0
sp|Q9GZT8|NIF3L_HUMAN	sp|Q9GZT8|NIF3L_HUMAN	10	10	10	sp|Q9GZT8|NIF3L_HUMAN NIF3-like protein 1 OS=Homo sapiens GN=NIF3L1 PE=1 SV=2	1	10	10	10	6	8	9	4	4	5	5	7	4	6	6	5	8	7	8	5	4	4	6	5	4	7	3	5	6	6	6	7	8	6	6	6	5	6	8	9	4	4	5	5
sp|Q9GZT3|SLIRP_HUMAN	sp|Q9GZT3|SLIRP_HUMAN	2	2	2	sp|Q9GZT3|SLIRP_HUMAN SRA stem-loop-interacting RNA-binding protein, mitochondrial OS=Homo sapiens GN=SLIRP PE=1 SV=1	1	2	2	2	2	2	2	0	0	0	2	2	2	2	2	2	1	0	0	2	1	0	1	1	0	2	1	0	0	0	0	2	2	2	1	1	1	2	2	2	0	0	0	2
sp|Q9GZS3|WDR61_HUMAN	sp|Q9GZS3|WDR61_HUMAN	5	5	5	sp|Q9GZS3|WDR61_HUMAN WD repeat-containing protein 61 OS=Homo sapiens GN=WDR61 PE=1 SV=1	1	5	5	5	3	2	2	0	0	0	4	3	4	4	3	4	4	4	3	4	4	3	3	3	2	5	4	4	0	0	0	3	3	2	4	3	3	3	2	2	0	0	0	4
sp|Q9GZP4|PITH1_HUMAN	sp|Q9GZP4|PITH1_HUMAN	13	13	13	sp|Q9GZP4|PITH1_HUMAN PITH domain-containing protein 1 OS=Homo sapiens GN=PITHD1 PE=1 SV=1	1	13	13	13	9	9	9	4	5	4	7	6	5	2	2	4	10	10	10	2	1	2	10	9	6	6	6	7	8	8	8	10	10	10	8	9	7	9	9	9	4	5	4	7
sp|Q9GZN7|ROGDI_HUMAN	sp|Q9GZN7|ROGDI_HUMAN	8	8	8	sp|Q9GZN7|ROGDI_HUMAN Protein rogdi homolog OS=Homo sapiens GN=ROGDI PE=1 SV=1	1	8	8	8	6	5	7	0	0	1	0	0	0	1	1	0	0	1	0	2	2	2	0	1	0	0	0	0	0	0	0	0	1	0	0	0	0	6	5	7	0	0	1	0
sp|Q9GZM8|NDEL1_HUMAN;sp|Q9NXR1|NDE1_HUMAN	sp|Q9GZM8|NDEL1_HUMAN;sp|Q9NXR1|NDE1_HUMAN	3;2	3;2	3;2	sp|Q9GZM8|NDEL1_HUMAN Nuclear distribution protein nudE-like 1 OS=Homo sapiens GN=NDEL1 PE=1 SV=1;sp|Q9NXR1|NDE1_HUMAN Nuclear distribution protein nudE homolog 1 OS=Homo sapiens GN=NDE1 PE=1 SV=2	2	3	3	3	3	3	3	0	0	0	1	0	0	0	0	0	1	1	1	0	0	0	0	0	0	1	1	0	0	0	0	0	0	0	1	1	1	3	3	3	0	0	0	1
sp|Q9GZM7|TINAL_HUMAN	sp|Q9GZM7|TINAL_HUMAN	13	13	13	sp|Q9GZM7|TINAL_HUMAN Tubulointerstitial nephritis antigen-like OS=Homo sapiens GN=TINAGL1 PE=1 SV=1	1	13	13	13	0	0	0	12	12	13	0	1	2	0	0	0	3	2	1	0	0	0	0	0	0	0	0	1	0	1	1	0	0	0	0	0	0	0	0	0	12	12	13	0
sp|Q9GZL7|WDR12_HUMAN	sp|Q9GZL7|WDR12_HUMAN	2	2	2	sp|Q9GZL7|WDR12_HUMAN Ribosome biogenesis protein WDR12 OS=Homo sapiens GN=WDR12 PE=1 SV=2	1	2	2	2	0	0	0	0	0	0	1	1	0	0	0	0	0	1	0	0	0	0	0	0	1	1	0	0	0	0	0	0	0	1	0	0	1	0	0	0	0	0	0	1
sp|Q9GIY3|2B1E_HUMAN	sp|Q9GIY3|2B1E_HUMAN	8	4	2	sp|Q9GIY3|2B1E_HUMAN HLA class II histocompatibility antigen, DRB1-14 beta chain OS=Homo sapiens GN=HLA-DRB1 PE=1 SV=1	1	8	4	2	1	1	0	2	2	3	3	2	2	1	2	2	2	2	2	2	1	1	5	4	4	7	7	7	4	5	5	3	2	3	5	6	5	0	0	0	0	0	1	2
sp|Q9C0H9|SRCN1_HUMAN	sp|Q9C0H9|SRCN1_HUMAN	3	3	3	sp|Q9C0H9|SRCN1_HUMAN SRC kinase signaling inhibitor 1 OS=Homo sapiens GN=SRCIN1 PE=1 SV=3	1	3	3	3	3	3	3	0	0	0	1	0	1	0	0	1	1	1	1	1	1	1	0	1	1	0	0	1	0	0	0	0	1	1	0	0	0	3	3	3	0	0	0	1
sp|Q9C0H2|TTYH3_HUMAN	sp|Q9C0H2|TTYH3_HUMAN	3	3	3	sp|Q9C0H2|TTYH3_HUMAN Protein tweety homolog 3 OS=Homo sapiens GN=TTYH3 PE=1 SV=3	1	3	3	3	2	3	2	0	0	0	0	0	0	0	0	0	0	0	0	0	0	0	0	0	1	1	0	0	0	0	0	0	0	0	1	0	0	2	3	2	0	0	0	0
sp|Q9C0E8|LNP_HUMAN	sp|Q9C0E8|LNP_HUMAN	2	2	2	sp|Q9C0E8|LNP_HUMAN Protein lunapark OS=Homo sapiens GN=LNP PE=1 SV=2	1	2	2	2	1	2	2	0	0	0	1	2	1	1	1	1	1	1	1	0	2	1	2	1	1	1	2	1	0	1	0	1	2	1	1	1	1	1	2	2	0	0	0	1
sp|Q9C0D9|EPT1_HUMAN	sp|Q9C0D9|EPT1_HUMAN	2	2	2	sp|Q9C0D9|EPT1_HUMAN Ethanolaminephosphotransferase 1 OS=Homo sapiens GN=SELENOI PE=1 SV=3	1	2	2	2	1	1	1	0	0	0	0	0	1	2	2	2	0	0	1	0	1	0	0	0	0	1	1	1	0	0	0	0	1	0	1	0	1	1	1	1	0	0	0	0
sp|Q9C0C9|UBE2O_HUMAN	sp|Q9C0C9|UBE2O_HUMAN	16	16	16	sp|Q9C0C9|UBE2O_HUMAN (E3-independent) E2 ubiquitin-conjugating enzyme OS=Homo sapiens GN=UBE2O PE=1 SV=3	1	16	16	16	15	14	14	0	0	0	4	8	6	0	0	0	10	8	9	0	0	3	8	7	5	4	6	3	6	5	6	12	12	13	6	5	6	15	14	14	0	0	0	4
sp|Q9C0C2|TB182_HUMAN	sp|Q9C0C2|TB182_HUMAN	17	17	17	sp|Q9C0C2|TB182_HUMAN 182 kDa tankyrase-1-binding protein OS=Homo sapiens GN=TNKS1BP1 PE=1 SV=4	1	17	17	17	7	10	9	1	1	1	4	5	10	6	7	8	8	6	9	0	0	0	12	11	13	10	12	11	2	0	0	10	10	11	3	2	1	7	10	9	1	1	1	4
sp|Q9C0B1|FTO_HUMAN	sp|Q9C0B1|FTO_HUMAN	4	4	4	sp|Q9C0B1|FTO_HUMAN Alpha-ketoglutarate-dependent dioxygenase FTO OS=Homo sapiens GN=FTO PE=1 SV=3	1	4	4	4	1	1	1	1	2	1	0	0	0	0	0	0	2	2	1	0	0	0	1	1	1	0	0	0	2	1	1	1	1	0	1	2	1	1	1	1	1	2	1	0
sp|Q9C075|K1C23_HUMAN;CON__Q9C075	sp|Q9C075|K1C23_HUMAN;CON__Q9C075	2;2	1;1	1;1	sp|Q9C075|K1C23_HUMAN Keratin, type I cytoskeletal 23 OS=Homo sapiens GN=KRT23 PE=1 SV=2;	2	2	1	1	2	2	2	1	1	1	0	0	0	0	0	0	0	0	0	0	0	0	1	2	1	0	0	0	0	1	0	1	1	1	0	0	0	1	1	1	0	0	0	0
sp|Q9C040|TRIM2_HUMAN	sp|Q9C040|TRIM2_HUMAN	13	13	12	sp|Q9C040|TRIM2_HUMAN Tripartite motif-containing protein 2 OS=Homo sapiens GN=TRIM2 PE=1 SV=1	1	13	13	12	13	13	12	0	0	0	0	2	2	0	0	0	0	0	1	0	0	0	1	2	0	0	0	2	0	0	1	0	1	0	0	0	0	13	13	12	0	0	0	0
sp|Q9C005|DPY30_HUMAN	sp|Q9C005|DPY30_HUMAN	2	2	2	sp|Q9C005|DPY30_HUMAN Protein dpy-30 homolog OS=Homo sapiens GN=DPY30 PE=1 SV=1	1	2	2	2	2	1	1	0	0	0	1	1	1	1	1	1	1	1	1	1	0	0	1	1	1	1	1	1	1	1	0	1	1	1	1	1	1	2	1	1	0	0	0	1
sp|Q9C002|NMES1_HUMAN	sp|Q9C002|NMES1_HUMAN	7	7	6	sp|Q9C002|NMES1_HUMAN Normal mucosa of esophagus-specific gene 1 protein OS=Homo sapiens GN=NMES1 PE=2 SV=1	1	7	7	6	1	2	1	0	0	0	5	5	5	0	0	0	0	0	0	0	0	0	0	0	0	0	0	1	0	0	0	1	2	1	1	0	0	1	2	1	0	0	0	5
sp|Q9BZZ5|API5_HUMAN	sp|Q9BZZ5|API5_HUMAN	13	13	13	sp|Q9BZZ5|API5_HUMAN Apoptosis inhibitor 5 OS=Homo sapiens GN=API5 PE=1 SV=3	1	13	13	13	6	6	4	1	1	1	9	9	10	5	4	3	13	12	13	2	2	2	12	11	11	5	6	7	4	6	6	9	10	9	5	4	5	6	6	4	1	1	1	9
sp|Q9BZZ2|SN_HUMAN	sp|Q9BZZ2|SN_HUMAN	13	13	13	sp|Q9BZZ2|SN_HUMAN Sialoadhesin OS=Homo sapiens GN=SIGLEC1 PE=1 SV=2	1	13	13	13	0	0	0	0	1	1	1	1	0	1	0	1	11	11	12	0	1	0	1	2	1	3	1	2	0	0	0	0	1	1	1	1	1	0	0	0	0	1	1	1
sp|Q9BZX4|ROP1B_HUMAN	sp|Q9BZX4|ROP1B_HUMAN	2	1	1	sp|Q9BZX4|ROP1B_HUMAN Ropporin-1B OS=Homo sapiens GN=ROPN1B PE=1 SV=1	1	2	1	1	0	0	0	0	0	0	0	0	0	0	0	0	0	0	0	0	0	0	0	0	0	0	0	0	0	0	0	2	2	2	0	0	0	0	0	0	0	0	0	0
sp|Q9BZV1|UBXN6_HUMAN	sp|Q9BZV1|UBXN6_HUMAN	9	9	9	sp|Q9BZV1|UBXN6_HUMAN UBX domain-containing protein 6 OS=Homo sapiens GN=UBXN6 PE=1 SV=1	1	9	9	9	8	8	8	0	0	0	6	5	6	2	1	2	1	1	2	1	4	3	8	8	8	4	5	5	0	0	0	7	6	6	2	1	0	8	8	8	0	0	0	6
sp|Q9BZQ8|NIBAN_HUMAN	sp|Q9BZQ8|NIBAN_HUMAN	19	19	19	sp|Q9BZQ8|NIBAN_HUMAN Protein Niban OS=Homo sapiens GN=FAM129A PE=1 SV=1	1	19	19	19	1	2	1	1	1	2	17	18	17	1	0	0	9	9	9	16	16	15	11	11	10	15	15	15	1	2	1	7	5	7	11	8	10	1	2	1	1	1	2	17
sp|Q9BZQ2|SHP1L_HUMAN	sp|Q9BZQ2|SHP1L_HUMAN	14	14	14	sp|Q9BZQ2|SHP1L_HUMAN Testicular spindle-associated protein SHCBP1L OS=Homo sapiens GN=SHCBP1L PE=1 SV=3	1	14	14	14	0	0	0	0	0	0	0	0	0	0	0	0	0	1	0	0	0	1	0	0	0	0	1	0	0	0	0	10	12	13	0	0	0	0	0	0	0	0	0	0
sp|Q9BZL4|PP12C_HUMAN	sp|Q9BZL4|PP12C_HUMAN	8	8	8	sp|Q9BZL4|PP12C_HUMAN Protein phosphatase 1 regulatory subunit 12C OS=Homo sapiens GN=PPP1R12C PE=1 SV=1	1	8	8	8	0	1	1	2	1	1	3	4	3	1	0	0	0	0	0	0	0	0	3	4	3	3	4	5	0	0	0	2	2	3	0	1	2	0	1	1	2	1	1	3
sp|Q9BZL1|UBL5_HUMAN	sp|Q9BZL1|UBL5_HUMAN	2	2	2	sp|Q9BZL1|UBL5_HUMAN Ubiquitin-like protein 5 OS=Homo sapiens GN=UBL5 PE=1 SV=1	1	2	2	2	0	1	0	0	0	0	0	0	0	0	0	0	0	0	0	2	2	2	0	0	0	0	0	0	0	0	0	1	0	1	0	0	0	0	1	0	0	0	0	0
sp|Q9BZK7|TBL1R_HUMAN;sp|O60907|TBL1X_HUMAN;sp|Q9BQ87|TBL1Y_HUMAN	sp|Q9BZK7|TBL1R_HUMAN;sp|O60907|TBL1X_HUMAN;sp|Q9BQ87|TBL1Y_HUMAN	8;5;4	8;5;4	8;5;4	sp|Q9BZK7|TBL1R_HUMAN F-box-like/WD repeat-containing protein TBL1XR1 OS=Homo sapiens GN=TBL1XR1 PE=1 SV=1;sp|O60907|TBL1X_HUMAN F-box-like/WD repeat-containing protein TBL1X OS=Homo sapiens GN=TBL1X PE=1 SV=3;sp|Q9BQ87|TBL1Y_HUMAN F-box-like/WD repeat-con	3	8	8	8	2	1	1	2	1	1	5	5	2	0	0	1	2	0	3	0	0	0	5	5	4	1	0	1	0	0	0	3	4	2	6	7	7	2	1	1	2	1	1	5
sp|Q9BZJ0|CRNL1_HUMAN	sp|Q9BZJ0|CRNL1_HUMAN	2	2	2	sp|Q9BZJ0|CRNL1_HUMAN Crooked neck-like protein 1 OS=Homo sapiens GN=CRNKL1 PE=1 SV=4	1	2	2	2	0	0	0	0	0	0	0	0	0	0	0	0	0	0	0	0	0	0	1	0	1	0	0	0	0	0	0	0	0	0	2	2	2	0	0	0	0	0	0	0
sp|Q9BZG1|RAB34_HUMAN	sp|Q9BZG1|RAB34_HUMAN	4	4	4	sp|Q9BZG1|RAB34_HUMAN Ras-related protein Rab-34 OS=Homo sapiens GN=RAB34 PE=1 SV=1	1	4	4	4	0	0	0	0	0	0	2	1	3	0	0	0	2	2	3	0	0	0	4	4	4	2	2	1	0	0	0	4	3	4	0	0	0	0	0	0	0	0	0	2
sp|Q9BZF9|UACA_HUMAN	sp|Q9BZF9|UACA_HUMAN	9	9	9	sp|Q9BZF9|UACA_HUMAN Uveal autoantigen with coiled-coil domains and ankyrin repeats OS=Homo sapiens GN=UACA PE=1 SV=2	1	9	9	9	2	1	1	1	0	0	6	6	4	1	1	1	0	0	0	0	0	2	6	7	6	5	6	5	0	0	0	1	0	1	2	1	1	2	1	1	1	0	0	6
sp|Q9BZF1|OSBL8_HUMAN;sp|Q9H0X9|OSBL5_HUMAN	sp|Q9BZF1|OSBL8_HUMAN	8;2	8;2	8;2	sp|Q9BZF1|OSBL8_HUMAN Oxysterol-binding protein-related protein 8 OS=Homo sapiens GN=OSBPL8 PE=1 SV=3	2	8	8	8	2	4	4	0	0	0	0	0	1	1	0	2	4	4	5	0	0	0	2	0	0	2	2	3	0	0	0	0	0	0	6	3	5	2	4	4	0	0	0	0
sp|Q9BZE9|ASPC1_HUMAN	sp|Q9BZE9|ASPC1_HUMAN	5	5	5	sp|Q9BZE9|ASPC1_HUMAN Tether containing UBX domain for GLUT4 OS=Homo sapiens GN=ASPSCR1 PE=1 SV=1	1	5	5	5	3	2	2	0	0	0	1	1	0	2	2	3	1	3	2	1	0	1	1	1	0	2	2	4	0	0	0	3	3	2	3	2	1	3	2	2	0	0	0	1
sp|Q9BZE1|RM37_HUMAN	sp|Q9BZE1|RM37_HUMAN	3	3	3	sp|Q9BZE1|RM37_HUMAN 39S ribosomal protein L37, mitochondrial OS=Homo sapiens GN=MRPL37 PE=1 SV=2	1	3	3	3	3	1	1	0	0	0	3	2	2	2	1	2	0	2	1	0	0	0	1	2	2	0	1	0	0	0	0	1	2	2	0	1	0	3	1	1	0	0	0	3
sp|Q9BYZ2|LDH6B_HUMAN	sp|Q9BYZ2|LDH6B_HUMAN	2	2	2	sp|Q9BYZ2|LDH6B_HUMAN L-lactate dehydrogenase A-like 6B OS=Homo sapiens GN=LDHAL6B PE=1 SV=3	1	2	2	2	0	0	0	0	0	0	0	0	0	0	0	0	0	0	0	0	0	0	0	0	0	0	0	0	0	0	0	2	2	1	0	0	0	0	0	0	0	0	0	0
sp|Q9BYV8|CEP41_HUMAN	sp|Q9BYV8|CEP41_HUMAN	2	2	2	sp|Q9BYV8|CEP41_HUMAN Centrosomal protein of 41 kDa OS=Homo sapiens GN=CEP41 PE=1 SV=1	1	2	2	2	2	2	2	0	0	0	0	0	0	0	0	0	0	0	0	0	0	0	0	0	0	0	0	0	0	0	0	1	2	2	0	0	0	2	2	2	0	0	0	0
sp|Q9BYV7|BCDO2_HUMAN	sp|Q9BYV7|BCDO2_HUMAN	4	4	4	sp|Q9BYV7|BCDO2_HUMAN Beta,beta-carotene 9,10-oxygenase OS=Homo sapiens GN=BCO2 PE=1 SV=5	1	4	4	4	0	0	0	0	0	0	0	0	0	2	3	3	0	0	0	0	0	0	0	0	0	0	0	0	0	0	0	0	0	0	0	0	0	0	0	0	0	0	0	0
sp|Q9BYV1|AGT2_HUMAN	sp|Q9BYV1|AGT2_HUMAN	13	13	13	sp|Q9BYV1|AGT2_HUMAN Alanine--glyoxylate aminotransferase 2, mitochondrial OS=Homo sapiens GN=AGXT2 PE=1 SV=1	1	13	13	13	0	0	0	0	0	0	0	0	0	13	13	13	1	1	1	0	0	0	1	0	0	1	1	1	1	0	0	1	0	1	1	0	0	0	0	0	0	0	0	0
sp|Q9BYT8|NEUL_HUMAN	sp|Q9BYT8|NEUL_HUMAN	5	5	5	sp|Q9BYT8|NEUL_HUMAN Neurolysin, mitochondrial OS=Homo sapiens GN=NLN PE=1 SV=1	1	5	5	5	1	1	2	1	0	1	0	0	0	4	4	3	0	0	0	1	2	1	0	0	0	0	0	0	0	0	0	0	1	0	0	0	0	1	1	2	1	0	1	0
sp|Q9BYT3|STK33_HUMAN	sp|Q9BYT3|STK33_HUMAN	2	2	2	sp|Q9BYT3|STK33_HUMAN Serine/threonine-protein kinase 33 OS=Homo sapiens GN=STK33 PE=1 SV=1	1	2	2	2	0	0	0	0	0	0	0	0	0	0	0	0	0	0	0	1	1	1	0	0	0	0	0	0	0	0	0	1	1	1	0	0	0	0	0	0	0	0	0	0
sp|Q9BYF1|ACE2_HUMAN	sp|Q9BYF1|ACE2_HUMAN	20	20	20	sp|Q9BYF1|ACE2_HUMAN Angiotensin-converting enzyme 2 OS=Homo sapiens GN=ACE2 PE=1 SV=2	1	20	20	20	0	0	0	1	1	2	0	1	1	0	0	0	0	0	0	0	0	1	0	0	0	0	0	1	0	0	0	19	20	20	1	1	1	0	0	0	1	1	2	0
sp|Q9BYC2|SCOT2_HUMAN	sp|Q9BYC2|SCOT2_HUMAN	2	1	1	sp|Q9BYC2|SCOT2_HUMAN Succinyl-CoA:3-ketoacid coenzyme A transferase 2, mitochondrial OS=Homo sapiens GN=OXCT2 PE=2 SV=2	1	2	1	1	1	1	2	2	2	2	1	1	1	1	0	1	2	2	1	0	0	1	0	0	1	2	2	1	0	1	0	1	0	1	2	2	1	0	0	1	1	1	1	0
sp|Q9BY67|CADM1_HUMAN	sp|Q9BY67|CADM1_HUMAN	12	12	12	sp|Q9BY67|CADM1_HUMAN Cell adhesion molecule 1 OS=Homo sapiens GN=CADM1 PE=1 SV=2	1	12	12	12	11	11	11	0	0	0	3	4	4	1	1	2	0	0	1	0	0	0	3	5	4	6	5	8	0	0	0	10	10	11	1	1	1	11	11	11	0	0	0	3
sp|Q9BY50|SC11C_HUMAN	sp|Q9BY50|SC11C_HUMAN	4	4	4	sp|Q9BY50|SC11C_HUMAN Signal peptidase complex catalytic subunit SEC11C OS=Homo sapiens GN=SEC11C PE=1 SV=3	1	4	4	4	0	0	0	0	0	0	4	4	4	0	0	0	4	4	4	0	0	0	0	0	0	1	1	1	0	1	0	0	0	0	0	0	0	0	0	0	0	0	0	4
sp|Q9BY49|PECR_HUMAN	sp|Q9BY49|PECR_HUMAN	14	14	14	sp|Q9BY49|PECR_HUMAN Peroxisomal trans-2-enoyl-CoA reductase OS=Homo sapiens GN=PECR PE=1 SV=2	1	14	14	14	1	0	0	0	1	0	0	0	0	14	14	14	0	0	0	0	0	0	0	0	0	0	0	1	0	0	0	1	0	0	0	0	0	1	0	0	0	1	0	0
sp|Q9BY44|EIF2A_HUMAN	sp|Q9BY44|EIF2A_HUMAN	3	3	3	sp|Q9BY44|EIF2A_HUMAN Eukaryotic translation initiation factor 2A OS=Homo sapiens GN=EIF2A PE=1 SV=3	1	3	3	3	1	1	1	0	0	0	1	2	3	0	0	0	1	0	0	0	0	0	2	0	0	2	2	2	0	0	0	0	0	0	0	0	1	1	1	1	0	0	0	1
sp|Q9BY43|CHM4A_HUMAN	sp|Q9BY43|CHM4A_HUMAN	6	6	6	sp|Q9BY43|CHM4A_HUMAN Charged multivesicular body protein 4a OS=Homo sapiens GN=CHMP4A PE=1 SV=3	1	6	6	6	1	1	3	1	1	1	3	2	1	1	1	1	3	2	1	0	1	0	2	1	3	1	1	2	2	2	2	2	2	2	1	2	0	1	1	3	1	1	1	3
sp|Q9BY32|ITPA_HUMAN	sp|Q9BY32|ITPA_HUMAN	7	7	7	sp|Q9BY32|ITPA_HUMAN Inosine triphosphate pyrophosphatase OS=Homo sapiens GN=ITPA PE=1 SV=2	1	7	7	7	6	6	6	0	0	0	5	4	2	3	2	3	6	5	5	0	0	0	6	7	6	2	2	4	2	0	3	7	6	5	2	2	3	6	6	6	0	0	0	5
sp|Q9BY14|TX101_HUMAN	sp|Q9BY14|TX101_HUMAN	4	4	4	sp|Q9BY14|TX101_HUMAN Testis-expressed protein 101 OS=Homo sapiens GN=TEX101 PE=2 SV=2	1	4	4	4	1	1	1	0	0	0	1	0	0	0	0	0	0	0	0	0	0	0	1	0	1	1	0	0	0	1	0	4	4	3	1	0	0	1	1	1	0	0	0	1
sp|Q9BY11|PACN1_HUMAN	sp|Q9BY11|PACN1_HUMAN	27	27	27	sp|Q9BY11|PACN1_HUMAN Protein kinase C and casein kinase substrate in neurons protein 1 OS=Homo sapiens GN=PACSIN1 PE=1 SV=1	1	27	27	27	25	26	27	0	0	0	0	1	0	0	0	0	0	0	0	0	0	0	0	0	2	0	0	0	0	0	0	0	0	0	0	0	0	25	26	27	0	0	0	0
sp|Q9BXX0|EMIL2_HUMAN	sp|Q9BXX0|EMIL2_HUMAN	3	3	3	sp|Q9BXX0|EMIL2_HUMAN EMILIN-2 OS=Homo sapiens GN=EMILIN2 PE=1 SV=3	1	3	3	3	0	0	0	3	2	2	0	0	0	0	0	0	1	0	0	1	1	1	0	0	0	0	1	1	0	0	0	0	0	1	0	0	0	0	0	0	3	2	2	0
sp|Q9BXW7|CECR5_HUMAN	sp|Q9BXW7|CECR5_HUMAN	8	8	8	sp|Q9BXW7|CECR5_HUMAN Cat eye syndrome critical region protein 5 OS=Homo sapiens GN=CECR5 PE=1 SV=1	1	8	8	8	2	3	4	0	0	0	7	8	8	7	7	6	0	0	0	5	4	2	2	2	3	5	3	3	0	0	0	4	6	1	6	5	4	2	3	4	0	0	0	7
sp|Q9BXW6|OSBL1_HUMAN	sp|Q9BXW6|OSBL1_HUMAN	6	6	6	sp|Q9BXW6|OSBL1_HUMAN Oxysterol-binding protein-related protein 1 OS=Homo sapiens GN=OSBPL1A PE=1 SV=2	1	6	6	6	4	5	4	1	0	0	2	1	2	1	0	0	2	1	3	5	4	5	4	4	3	2	1	1	0	0	0	4	3	4	0	0	0	4	5	4	1	0	0	2
sp|Q9BXU1|STK31_HUMAN	sp|Q9BXU1|STK31_HUMAN	17	17	17	sp|Q9BXU1|STK31_HUMAN Serine/threonine-protein kinase 31 OS=Homo sapiens GN=STK31 PE=2 SV=2	1	17	17	17	2	0	0	0	0	0	0	0	0	1	1	1	1	0	0	1	1	1	1	1	1	0	0	0	1	1	1	14	17	16	1	1	2	2	0	0	0	0	0	0
sp|Q9BXS5|AP1M1_HUMAN	sp|Q9BXS5|AP1M1_HUMAN	12	12	9	sp|Q9BXS5|AP1M1_HUMAN AP-1 complex subunit mu-1 OS=Homo sapiens GN=AP1M1 PE=1 SV=3	1	12	12	9	12	12	10	0	0	0	8	6	8	4	2	5	11	8	9	4	4	3	8	7	7	10	11	12	3	4	5	8	11	8	9	6	8	12	12	10	0	0	0	8
sp|Q9BXS1|IDI2_HUMAN	sp|Q9BXS1|IDI2_HUMAN	15	15	14	sp|Q9BXS1|IDI2_HUMAN Isopentenyl-diphosphate delta-isomerase 2 OS=Homo sapiens GN=IDI2 PE=1 SV=1	1	15	15	14	0	1	0	0	0	0	0	0	0	1	1	1	1	1	1	14	14	15	1	0	0	1	1	1	0	0	0	0	0	1	1	1	1	0	1	0	0	0	0	0
sp|Q9BXP8|PAPP2_HUMAN	sp|Q9BXP8|PAPP2_HUMAN	36	36	36	sp|Q9BXP8|PAPP2_HUMAN Pappalysin-2 OS=Homo sapiens GN=PAPPA2 PE=1 SV=4	1	36	36	36	0	0	0	0	1	0	0	0	0	0	0	0	0	0	0	0	1	0	0	0	0	0	0	0	1	0	0	0	0	0	0	0	0	0	0	0	0	1	0	0
sp|Q9BXP5|SRRT_HUMAN	sp|Q9BXP5|SRRT_HUMAN	11	11	11	sp|Q9BXP5|SRRT_HUMAN Serrate RNA effector molecule homolog OS=Homo sapiens GN=SRRT PE=1 SV=1	1	11	11	11	5	4	4	0	0	0	6	6	5	0	1	1	6	4	6	0	0	0	7	8	8	3	2	2	1	2	2	9	9	9	5	6	5	5	4	4	0	0	0	6
sp|Q9BXN1|ASPN_HUMAN	sp|Q9BXN1|ASPN_HUMAN	11	11	11	sp|Q9BXN1|ASPN_HUMAN Asporin OS=Homo sapiens GN=ASPN PE=1 SV=2	1	11	11	11	0	0	0	5	5	8	8	9	10	0	0	0	9	9	9	7	7	7	1	4	3	6	4	5	2	1	2	2	4	3	5	5	7	0	0	0	5	5	8	8
sp|Q9BXM0|PRAX_HUMAN	sp|Q9BXM0|PRAX_HUMAN	15	15	15	sp|Q9BXM0|PRAX_HUMAN Periaxin OS=Homo sapiens GN=PRX PE=1 SV=2	1	15	15	15	0	1	0	0	0	0	0	0	0	0	1	0	0	0	0	0	0	0	0	0	0	13	14	12	0	1	0	0	0	0	0	0	0	0	1	0	0	0	0	0
sp|Q9BXK5|B2L13_HUMAN	sp|Q9BXK5|B2L13_HUMAN	8	8	8	sp|Q9BXK5|B2L13_HUMAN Bcl-2-like protein 13 OS=Homo sapiens GN=BCL2L13 PE=1 SV=1	1	8	8	8	3	3	3	0	0	0	1	3	0	6	7	6	2	2	2	4	4	4	0	0	1	2	2	2	2	2	1	3	2	2	0	1	0	3	3	3	0	0	0	1
sp|Q9BXJ9|NAA15_HUMAN;sp|Q6N069|NAA16_HUMAN	sp|Q9BXJ9|NAA15_HUMAN	7;2	7;2	7;2	sp|Q9BXJ9|NAA15_HUMAN N-alpha-acetyltransferase 15, NatA auxiliary subunit OS=Homo sapiens GN=NAA15 PE=1 SV=1	2	7	7	7	3	4	2	0	0	0	4	1	2	1	1	2	6	6	5	2	1	2	3	2	4	1	2	1	1	1	0	1	2	3	5	4	4	3	4	2	0	0	0	4
sp|Q9BXJ8|T120A_HUMAN	sp|Q9BXJ8|T120A_HUMAN	2	2	2	sp|Q9BXJ8|T120A_HUMAN Transmembrane protein 120A OS=Homo sapiens GN=TMEM120A PE=1 SV=1	1	2	2	2	0	0	1	0	0	1	1	0	1	0	1	0	1	0	1	0	0	0	1	1	1	0	0	0	0	0	1	1	1	1	0	1	1	0	0	1	0	0	1	1
sp|Q9BXI3|5NT1A_HUMAN	sp|Q9BXI3|5NT1A_HUMAN	12	12	12	sp|Q9BXI3|5NT1A_HUMAN Cytosolic 5-nucleotidase 1A OS=Homo sapiens GN=NT5C1A PE=1 SV=1	1	12	12	12	1	1	1	0	0	0	1	1	1	0	0	0	0	1	1	11	10	10	1	1	1	0	0	0	0	1	0	0	0	1	0	0	0	1	1	1	0	0	0	1
sp|Q9BX97|PLVAP_HUMAN	sp|Q9BX97|PLVAP_HUMAN	5	5	5	sp|Q9BX97|PLVAP_HUMAN Plasmalemma vesicle-associated protein OS=Homo sapiens GN=PLVAP PE=2 SV=1	1	5	5	5	0	0	0	0	0	0	1	2	1	0	1	0	2	2	2	0	0	0	1	0	0	2	2	2	3	2	1	0	0	0	3	4	3	0	0	0	0	0	0	1
sp|Q9BX93|PG12B_HUMAN	sp|Q9BX93|PG12B_HUMAN	2	2	2	sp|Q9BX93|PG12B_HUMAN Group XIIB secretory phospholipase A2-like protein OS=Homo sapiens GN=PLA2G12B PE=1 SV=2	1	2	2	2	0	0	0	0	0	0	0	0	0	1	2	1	0	0	0	0	0	0	0	0	0	0	0	0	0	0	0	0	0	0	0	0	0	0	0	0	0	0	0	0
sp|Q9BX68|HINT2_HUMAN	sp|Q9BX68|HINT2_HUMAN	5	5	5	sp|Q9BX68|HINT2_HUMAN Histidine triad nucleotide-binding protein 2, mitochondrial OS=Homo sapiens GN=HINT2 PE=1 SV=1	1	5	5	5	3	4	3	1	2	2	4	3	4	4	4	4	4	5	5	5	5	5	4	4	4	3	4	4	3	4	2	5	4	5	4	4	5	3	4	3	1	2	2	4
sp|Q9BX67|JAM3_HUMAN	sp|Q9BX67|JAM3_HUMAN	2	2	2	sp|Q9BX67|JAM3_HUMAN Junctional adhesion molecule C OS=Homo sapiens GN=JAM3 PE=1 SV=1	1	2	2	2	0	1	0	0	0	0	1	0	0	0	0	0	0	0	0	0	0	0	0	0	0	0	0	0	0	0	0	2	2	2	0	0	0	0	1	0	0	0	0	1
sp|Q9BX66|SRBS1_HUMAN	sp|Q9BX66|SRBS1_HUMAN	15	15	15	sp|Q9BX66|SRBS1_HUMAN Sorbin and SH3 domain-containing protein 1 OS=Homo sapiens GN=SORBS1 PE=1 SV=3	1	15	15	15	6	7	6	12	11	8	9	9	10	3	3	3	9	11	11	0	0	0	6	6	6	10	11	11	0	0	0	2	3	1	0	0	0	6	7	6	12	11	8	9
sp|Q9BWU0|NADAP_HUMAN	sp|Q9BWU0|NADAP_HUMAN	3	3	3	sp|Q9BWU0|NADAP_HUMAN Kanadaptin OS=Homo sapiens GN=SLC4A1AP PE=1 SV=1	1	3	3	3	1	0	1	0	0	0	2	1	1	1	1	1	0	0	1	0	0	0	1	2	0	1	1	1	0	0	0	2	2	2	1	1	1	1	0	1	0	0	0	2
sp|Q9BWS9|CHID1_HUMAN	sp|Q9BWS9|CHID1_HUMAN	11	11	11	sp|Q9BWS9|CHID1_HUMAN Chitinase domain-containing protein 1 OS=Homo sapiens GN=CHID1 PE=1 SV=1	1	11	11	11	5	5	6	0	0	0	4	8	6	2	3	5	10	10	9	0	2	1	6	7	7	7	6	7	5	7	6	2	2	4	3	3	3	5	5	6	0	0	0	4
sp|Q9BWM7|SFXN3_HUMAN	sp|Q9BWM7|SFXN3_HUMAN	7	6	6	sp|Q9BWM7|SFXN3_HUMAN Sideroflexin-3 OS=Homo sapiens GN=SFXN3 PE=1 SV=3	1	7	6	6	5	6	4	0	0	1	4	4	4	2	2	2	3	4	2	0	0	0	2	2	2	3	3	2	2	3	2	4	4	4	3	2	3	4	5	3	0	0	0	3
sp|Q9BWH2|FUND2_HUMAN	sp|Q9BWH2|FUND2_HUMAN	5	5	5	sp|Q9BWH2|FUND2_HUMAN FUN14 domain-containing protein 2 OS=Homo sapiens GN=FUNDC2 PE=1 SV=2	1	5	5	5	0	2	0	5	5	5	2	2	1	1	0	2	2	1	2	4	4	5	1	1	1	1	2	2	0	0	0	1	0	0	1	1	0	0	2	0	5	5	5	2
sp|Q9BWF3|RBM4_HUMAN;sp|Q9BQ04|RBM4B_HUMAN	sp|Q9BWF3|RBM4_HUMAN;sp|Q9BQ04|RBM4B_HUMAN	5;3	5;3	5;3	sp|Q9BWF3|RBM4_HUMAN RNA-binding protein 4 OS=Homo sapiens GN=RBM4 PE=1 SV=1;sp|Q9BQ04|RBM4B_HUMAN RNA-binding protein 4B OS=Homo sapiens GN=RBM4B PE=1 SV=1	2	5	5	5	0	1	1	0	0	1	1	3	1	1	0	0	0	1	0	0	0	0	3	3	3	2	2	1	0	0	0	0	2	3	4	4	2	0	1	1	0	0	1	1
sp|Q9BWD1|THIC_HUMAN	sp|Q9BWD1|THIC_HUMAN	18	18	18	sp|Q9BWD1|THIC_HUMAN Acetyl-CoA acetyltransferase, cytosolic OS=Homo sapiens GN=ACAT2 PE=1 SV=2	1	18	18	18	8	9	9	7	7	8	8	7	8	17	18	18	10	9	10	2	3	2	7	8	9	8	9	9	7	7	5	10	10	9	8	8	9	8	9	9	7	7	8	8
sp|Q9BW92|SYTM_HUMAN	sp|Q9BW92|SYTM_HUMAN	2	2	2	sp|Q9BW92|SYTM_HUMAN Threonine--tRNA ligase, mitochondrial OS=Homo sapiens GN=TARS2 PE=1 SV=1	1	2	2	2	0	0	1	0	0	0	0	1	1	1	1	1	0	0	0	0	0	0	0	0	0	0	1	0	0	0	0	0	0	0	0	0	0	0	0	1	0	0	0	0
sp|Q9BW91|NUDT9_HUMAN	sp|Q9BW91|NUDT9_HUMAN	7	7	7	sp|Q9BW91|NUDT9_HUMAN ADP-ribose pyrophosphatase, mitochondrial OS=Homo sapiens GN=NUDT9 PE=1 SV=1	1	7	7	7	4	1	2	0	0	0	3	2	2	4	4	4	1	2	1	1	0	0	3	3	2	3	3	2	0	0	0	5	5	5	1	1	1	4	1	2	0	0	0	3
sp|Q9BW62|KATL1_HUMAN	sp|Q9BW62|KATL1_HUMAN	2	2	2	sp|Q9BW62|KATL1_HUMAN Katanin p60 ATPase-containing subunit A-like 1 OS=Homo sapiens GN=KATNAL1 PE=1 SV=1	1	2	2	2	1	2	2	0	0	1	0	0	0	0	1	1	0	0	0	0	0	0	0	0	0	0	0	0	0	0	0	0	2	0	0	0	0	1	2	2	0	0	1	0
sp|Q9BW60|ELOV1_HUMAN	sp|Q9BW60|ELOV1_HUMAN	3	3	3	sp|Q9BW60|ELOV1_HUMAN Elongation of very long chain fatty acids protein 1 OS=Homo sapiens GN=ELOVL1 PE=1 SV=1	1	3	3	3	1	1	1	0	0	0	2	2	1	0	0	1	1	1	2	0	0	0	0	1	1	2	2	1	0	0	0	0	0	0	0	1	1	1	1	1	0	0	0	2
sp|Q9BW30|TPPP3_HUMAN	sp|Q9BW30|TPPP3_HUMAN	6	6	6	sp|Q9BW30|TPPP3_HUMAN Tubulin polymerization-promoting protein family member 3 OS=Homo sapiens GN=TPPP3 PE=1 SV=1	1	6	6	6	4	4	3	2	2	2	4	2	2	0	0	1	4	2	3	2	1	0	2	1	3	5	5	6	2	1	1	2	2	1	0	1	0	4	4	3	2	2	2	4
sp|Q9BW04|SARG_HUMAN	sp|Q9BW04|SARG_HUMAN	8	8	8	sp|Q9BW04|SARG_HUMAN Specifically androgen-regulated gene protein OS=Homo sapiens GN=SARG PE=1 SV=2	1	8	8	8	0	0	2	0	0	0	0	0	0	0	0	0	0	0	0	0	0	0	0	0	0	7	8	8	0	0	0	0	0	0	0	0	0	0	0	2	0	0	0	0
sp|Q9BVM4|GGACT_HUMAN	sp|Q9BVM4|GGACT_HUMAN	3	3	3	sp|Q9BVM4|GGACT_HUMAN Gamma-glutamylaminecyclotransferase OS=Homo sapiens GN=GGACT PE=1 SV=2	1	3	3	3	0	0	0	0	0	0	0	2	1	2	2	3	0	2	1	0	0	1	1	0	0	1	1	1	1	1	1	2	2	1	2	1	2	0	0	0	0	0	0	0
sp|Q9BVM2|DPCD_HUMAN	sp|Q9BVM2|DPCD_HUMAN	5	5	5	sp|Q9BVM2|DPCD_HUMAN Protein DPCD OS=Homo sapiens GN=DPCD PE=1 SV=2	1	5	5	5	1	0	1	0	0	1	0	1	0	0	0	0	0	0	0	0	0	1	0	0	1	0	0	0	0	0	0	4	4	5	0	0	0	1	0	1	0	0	1	0
sp|Q9BVL4|SELO_HUMAN	sp|Q9BVL4|SELO_HUMAN	10	10	10	sp|Q9BVL4|SELO_HUMAN Selenoprotein O OS=Homo sapiens GN=SELENOO PE=2 SV=3	1	10	10	10	0	0	1	0	0	0	2	0	2	9	8	9	0	0	0	0	0	0	0	1	0	2	0	2	0	0	0	1	1	1	3	2	4	0	0	1	0	0	0	2
sp|Q9BVK6|TMED9_HUMAN	sp|Q9BVK6|TMED9_HUMAN	10	10	10	sp|Q9BVK6|TMED9_HUMAN Transmembrane emp24 domain-containing protein 9 OS=Homo sapiens GN=TMED9 PE=1 SV=2	1	10	10	10	3	4	2	2	2	2	6	5	6	6	5	5	4	6	4	2	2	2	5	5	4	6	5	5	4	4	3	6	6	5	7	5	7	3	4	2	2	2	2	6
sp|Q9BVJ7|DUS23_HUMAN	sp|Q9BVJ7|DUS23_HUMAN	5	5	5	sp|Q9BVJ7|DUS23_HUMAN Dual specificity protein phosphatase 23 OS=Homo sapiens GN=DUSP23 PE=1 SV=1	1	5	5	5	0	1	0	0	0	0	1	4	1	5	4	4	0	0	0	1	0	0	2	3	2	2	2	2	0	0	0	2	1	2	1	1	2	0	1	0	0	0	0	1
sp|Q9BVG4|PBDC1_HUMAN	sp|Q9BVG4|PBDC1_HUMAN	5	5	5	sp|Q9BVG4|PBDC1_HUMAN Protein PBDC1 OS=Homo sapiens GN=PBDC1 PE=1 SV=1	1	5	5	5	1	1	1	0	0	0	3	3	4	3	3	3	3	4	5	0	1	0	3	4	4	3	3	4	1	1	1	2	3	4	3	3	2	1	1	1	0	0	0	3
sp|Q9BVC6|TM109_HUMAN	sp|Q9BVC6|TM109_HUMAN	2	2	2	sp|Q9BVC6|TM109_HUMAN Transmembrane protein 109 OS=Homo sapiens GN=TMEM109 PE=1 SV=1	1	2	2	2	1	1	1	0	1	1	1	1	0	1	1	1	1	2	2	1	1	2	2	2	2	1	2	2	1	0	0	1	1	2	1	1	0	1	1	1	0	1	1	1
sp|Q9BVA1|TBB2B_HUMAN	sp|Q9BVA1|TBB2B_HUMAN	33	1	1	sp|Q9BVA1|TBB2B_HUMAN Tubulin beta-2B chain OS=Homo sapiens GN=TUBB2B PE=1 SV=1	1	33	1	1	31	31	32	12	15	14	29	30	28	26	25	25	27	27	26	26	26	28	27	27	25	28	29	26	19	18	20	30	28	28	30	28	31	1	1	1	0	0	0	1
sp|Q9BVA0|KTNB1_HUMAN	sp|Q9BVA0|KTNB1_HUMAN	2	2	2	sp|Q9BVA0|KTNB1_HUMAN Katanin p80 WD40 repeat-containing subunit B1 OS=Homo sapiens GN=KATNB1 PE=1 SV=1	1	2	2	2	2	2	2	1	1	1	1	1	0	0	0	0	1	1	1	1	1	1	1	1	1	1	1	1	0	0	1	0	1	2	0	0	1	2	2	2	1	1	1	1
sp|Q9BV86|NTM1A_HUMAN	sp|Q9BV86|NTM1A_HUMAN	3	3	3	sp|Q9BV86|NTM1A_HUMAN N-terminal Xaa-Pro-Lys N-methyltransferase 1 OS=Homo sapiens GN=NTMT1 PE=1 SV=3	1	3	3	3	1	2	1	0	0	0	0	0	0	0	2	2	0	0	0	0	0	0	0	1	0	0	0	0	0	0	0	3	3	3	0	0	0	1	2	1	0	0	0	0
sp|Q9BV79|MECR_HUMAN	sp|Q9BV79|MECR_HUMAN	9	9	9	sp|Q9BV79|MECR_HUMAN Trans-2-enoyl-CoA reductase, mitochondrial OS=Homo sapiens GN=MECR PE=1 SV=2	1	9	9	9	7	6	5	7	8	8	0	3	2	4	2	2	3	3	3	4	4	4	0	0	0	2	1	1	1	1	1	3	1	3	1	1	0	7	6	5	7	8	8	0
sp|Q9BV57|MTND_HUMAN	sp|Q9BV57|MTND_HUMAN	9	9	9	sp|Q9BV57|MTND_HUMAN 1,2-dihydroxy-3-keto-5-methylthiopentene dioxygenase OS=Homo sapiens GN=ADI1 PE=1 SV=1	1	9	9	9	2	1	1	1	1	1	1	1	1	9	9	8	0	1	1	1	1	1	2	1	0	0	1	0	1	1	1	2	2	2	1	0	1	2	1	1	1	1	1	1
sp|Q9BV44|THUM3_HUMAN	sp|Q9BV44|THUM3_HUMAN	3	3	3	sp|Q9BV44|THUM3_HUMAN THUMP domain-containing protein 3 OS=Homo sapiens GN=THUMPD3 PE=1 SV=1	1	3	3	3	0	0	0	0	0	0	0	1	0	0	0	0	0	0	0	0	0	0	0	0	0	0	0	0	0	0	0	1	2	3	1	0	0	0	0	0	0	0	0	0
sp|Q9BV40|VAMP8_HUMAN	sp|Q9BV40|VAMP8_HUMAN	3	3	3	sp|Q9BV40|VAMP8_HUMAN Vesicle-associated membrane protein 8 OS=Homo sapiens GN=VAMP8 PE=1 SV=1	1	3	3	3	1	0	1	1	0	0	3	2	2	1	2	0	3	2	3	0	1	0	3	3	2	2	2	2	2	2	2	1	1	2	3	2	2	1	0	1	1	0	0	3
sp|Q9BUT1|BDH2_HUMAN	sp|Q9BUT1|BDH2_HUMAN	10	10	10	sp|Q9BUT1|BDH2_HUMAN 3-hydroxybutyrate dehydrogenase type 2 OS=Homo sapiens GN=BDH2 PE=1 SV=2	1	10	10	10	3	4	3	3	3	3	3	4	3	8	9	10	5	4	4	3	2	2	6	6	6	5	6	5	2	2	2	5	4	5	5	5	4	3	4	3	3	3	3	3
sp|Q9BUR5|MIC26_HUMAN	sp|Q9BUR5|MIC26_HUMAN	4	4	4	sp|Q9BUR5|MIC26_HUMAN MICOS complex subunit MIC26 OS=Homo sapiens GN=APOO PE=1 SV=1	1	4	4	4	2	2	2	3	2	2	3	1	1	1	3	3	3	2	2	3	3	2	0	0	0	1	2	1	0	0	0	0	0	0	3	3	2	2	2	2	3	2	2	3
sp|Q9BUQ8|DDX23_HUMAN	sp|Q9BUQ8|DDX23_HUMAN	8	8	8	sp|Q9BUQ8|DDX23_HUMAN Probable ATP-dependent RNA helicase DDX23 OS=Homo sapiens GN=DDX23 PE=1 SV=3	1	8	8	8	0	0	0	0	0	0	3	3	1	1	1	2	2	5	4	0	0	0	1	1	1	2	2	4	0	0	1	0	0	1	7	7	6	0	0	0	0	0	0	3
sp|Q9BUP3|HTAI2_HUMAN	sp|Q9BUP3|HTAI2_HUMAN	5	5	5	sp|Q9BUP3|HTAI2_HUMAN Oxidoreductase HTATIP2 OS=Homo sapiens GN=HTATIP2 PE=1 SV=2	1	5	5	5	0	0	0	0	0	0	2	2	2	3	3	3	1	1	1	0	0	0	1	2	1	3	2	2	0	0	0	2	1	1	1	0	0	0	0	0	0	0	0	2
sp|Q9BUP0|EFHD1_HUMAN	sp|Q9BUP0|EFHD1_HUMAN	7	5	5	sp|Q9BUP0|EFHD1_HUMAN EF-hand domain-containing protein D1 OS=Homo sapiens GN=EFHD1 PE=1 SV=1	1	7	5	5	3	3	2	4	5	4	2	1	2	1	1	2	4	3	3	1	1	0	7	5	5	2	3	3	3	6	5	4	3	3	1	1	1	1	1	0	3	3	3	0
sp|Q9BUN8|DERL1_HUMAN	sp|Q9BUN8|DERL1_HUMAN	2	2	2	sp|Q9BUN8|DERL1_HUMAN Derlin-1 OS=Homo sapiens GN=DERL1 PE=1 SV=1	1	2	2	2	0	0	0	0	0	0	2	2	1	2	2	2	1	2	2	0	1	0	1	1	2	2	2	2	0	0	1	2	2	2	2	2	2	0	0	0	0	0	0	2
sp|Q9BUN1|MENT_HUMAN	sp|Q9BUN1|MENT_HUMAN	2	2	2	sp|Q9BUN1|MENT_HUMAN Protein MENT OS=Homo sapiens GN=MENT PE=2 SV=1	1	2	2	2	1	0	0	0	0	0	0	0	0	0	0	0	0	0	0	0	0	0	0	0	0	0	0	0	0	0	0	2	2	2	0	0	0	1	0	0	0	0	0	0
sp|Q9BUL8|PDC10_HUMAN	sp|Q9BUL8|PDC10_HUMAN	9	9	9	sp|Q9BUL8|PDC10_HUMAN Programmed cell death protein 10 OS=Homo sapiens GN=PDCD10 PE=1 SV=1	1	9	9	9	5	3	4	0	1	0	6	6	5	2	1	1	6	6	7	1	0	0	4	6	5	4	5	6	0	1	2	6	5	4	3	3	3	5	3	4	0	1	0	6
sp|Q9BUJ2|HNRL1_HUMAN	sp|Q9BUJ2|HNRL1_HUMAN	16	16	16	sp|Q9BUJ2|HNRL1_HUMAN Heterogeneous nuclear ribonucleoprotein U-like protein 1 OS=Homo sapiens GN=HNRNPUL1 PE=1 SV=2	1	16	16	16	2	2	3	0	0	0	13	12	9	3	4	3	5	6	5	1	2	4	11	11	11	10	10	12	0	0	0	11	13	11	9	9	10	2	2	3	0	0	0	13
sp|Q9BUH6|PAXX_HUMAN	sp|Q9BUH6|PAXX_HUMAN	6	6	6	sp|Q9BUH6|PAXX_HUMAN Protein PAXX OS=Homo sapiens GN=C9orf142 PE=1 SV=2	1	6	6	6	0	0	0	2	2	2	2	3	2	2	3	2	6	6	6	0	0	0	1	1	1	4	3	2	3	3	2	3	2	1	3	3	1	0	0	0	2	2	2	2
sp|Q9BUF5|TBB6_HUMAN	sp|Q9BUF5|TBB6_HUMAN	26	11	11	sp|Q9BUF5|TBB6_HUMAN Tubulin beta-6 chain OS=Homo sapiens GN=TUBB6 PE=1 SV=1	1	26	11	11	18	18	19	6	7	7	22	23	23	9	8	9	22	21	22	9	9	10	23	23	23	23	22	22	8	7	8	19	17	17	13	15	12	3	3	4	0	0	0	9
sp|Q9BU61|NDUF3_HUMAN	sp|Q9BU61|NDUF3_HUMAN	2	2	2	sp|Q9BU61|NDUF3_HUMAN NADH dehydrogenase [ubiquinone] 1 alpha subcomplex assembly factor 3 OS=Homo sapiens GN=NDUFAF3 PE=1 SV=1	1	2	2	2	1	1	1	1	1	0	1	1	1	0	0	0	1	1	0	1	1	2	1	0	0	0	1	1	0	0	0	0	1	0	0	0	1	1	1	1	1	1	0	1
sp|Q9BU23|LMF2_HUMAN	sp|Q9BU23|LMF2_HUMAN	5	5	5	sp|Q9BU23|LMF2_HUMAN Lipase maturation factor 2 OS=Homo sapiens GN=LMF2 PE=1 SV=2	1	5	5	5	1	0	0	0	0	0	1	1	1	3	3	4	1	1	1	0	0	0	2	1	2	1	1	1	0	0	0	2	1	1	0	1	1	1	0	0	0	0	0	1
sp|Q9BTZ2|DHRS4_HUMAN;sp|P0CG22|DR4L1_HUMAN	sp|Q9BTZ2|DHRS4_HUMAN	10;2	10;2	6;2	sp|Q9BTZ2|DHRS4_HUMAN Dehydrogenase/reductase SDR family member 4 OS=Homo sapiens GN=DHRS4 PE=1 SV=3	2	10	10	6	0	0	0	0	1	3	4	3	3	10	10	10	4	5	4	2	2	2	5	4	5	6	5	6	1	1	1	4	5	5	2	2	2	0	0	0	0	1	3	4
sp|Q9BTY2|FUCO2_HUMAN	sp|Q9BTY2|FUCO2_HUMAN	4	4	4	sp|Q9BTY2|FUCO2_HUMAN Plasma alpha-L-fucosidase OS=Homo sapiens GN=FUCA2 PE=1 SV=2	1	4	4	4	0	0	1	0	0	0	2	3	2	1	2	1	0	0	0	0	0	0	0	0	0	0	0	0	0	0	0	1	1	1	0	0	0	0	0	1	0	0	0	2
sp|Q9BTW9|TBCD_HUMAN	sp|Q9BTW9|TBCD_HUMAN	15	15	15	sp|Q9BTW9|TBCD_HUMAN Tubulin-specific chaperone D OS=Homo sapiens GN=TBCD PE=1 SV=2	1	15	15	15	12	13	12	0	0	0	4	5	6	2	0	2	0	0	0	0	0	0	5	11	8	6	4	6	1	1	1	10	10	11	0	2	1	12	13	12	0	0	0	4
sp|Q9BTV5|FSD1_HUMAN	sp|Q9BTV5|FSD1_HUMAN	6	6	6	sp|Q9BTV5|FSD1_HUMAN Fibronectin type III and SPRY domain-containing protein 1 OS=Homo sapiens GN=FSD1 PE=1 SV=1	1	6	6	6	6	6	6	0	0	0	0	0	0	0	0	0	0	0	0	0	0	0	0	0	0	0	0	0	0	0	0	3	3	4	1	0	0	6	6	6	0	0	0	0
sp|Q9BTV4|TMM43_HUMAN	sp|Q9BTV4|TMM43_HUMAN	12	12	12	sp|Q9BTV4|TMM43_HUMAN Transmembrane protein 43 OS=Homo sapiens GN=TMEM43 PE=1 SV=1	1	12	12	12	5	6	4	0	0	0	10	10	10	3	2	3	12	12	12	4	4	4	9	10	10	8	8	9	0	1	2	10	10	11	6	8	8	5	6	4	0	0	0	10
sp|Q9BTU6|P4K2A_HUMAN	sp|Q9BTU6|P4K2A_HUMAN	3	3	3	sp|Q9BTU6|P4K2A_HUMAN Phosphatidylinositol 4-kinase type 2-alpha OS=Homo sapiens GN=PI4K2A PE=1 SV=1	1	3	3	3	0	0	1	0	1	1	1	0	1	1	0	0	1	2	1	1	1	0	1	0	0	2	0	1	0	0	0	1	1	1	0	0	0	0	0	1	0	1	1	1
sp|Q9BTT6|LRRC1_HUMAN	sp|Q9BTT6|LRRC1_HUMAN	5	5	3	sp|Q9BTT6|LRRC1_HUMAN Leucine-rich repeat-containing protein 1 OS=Homo sapiens GN=LRRC1 PE=1 SV=1	1	5	5	3	0	1	0	0	0	0	4	4	2	0	0	0	0	0	0	1	0	1	2	1	0	1	2	2	0	0	0	1	1	0	0	0	1	0	1	0	0	0	0	4
sp|Q9BTT0|AN32E_HUMAN	sp|Q9BTT0|AN32E_HUMAN	5	5	5	sp|Q9BTT0|AN32E_HUMAN Acidic leucine-rich nuclear phosphoprotein 32 family member E OS=Homo sapiens GN=ANP32E PE=1 SV=1	1	5	5	5	2	2	2	0	0	0	2	3	3	1	1	1	2	2	2	2	2	2	4	5	4	4	2	2	0	0	0	4	3	3	4	4	4	2	2	2	0	0	0	2
sp|Q9BTE6|AASD1_HUMAN	sp|Q9BTE6|AASD1_HUMAN	10	10	10	sp|Q9BTE6|AASD1_HUMAN Alanyl-tRNA editing protein Aarsd1 OS=Homo sapiens GN=AARSD1 PE=1 SV=2	1	10	10	10	4	4	2	0	0	0	2	1	1	2	2	2	0	1	1	2	5	2	2	3	2	1	0	1	0	0	0	9	8	8	0	0	0	4	4	2	0	0	0	2
sp|Q9BTE3|MCMBP_HUMAN	sp|Q9BTE3|MCMBP_HUMAN	2	2	2	sp|Q9BTE3|MCMBP_HUMAN Mini-chromosome maintenance complex-binding protein OS=Homo sapiens GN=MCMBP PE=1 SV=2	1	2	2	2	0	0	0	0	0	0	0	0	0	0	0	0	0	0	0	0	0	0	0	0	1	0	0	0	0	0	0	1	1	1	2	2	2	0	0	0	0	0	0	0
sp|Q9BTE1|DCTN5_HUMAN	sp|Q9BTE1|DCTN5_HUMAN	3	3	3	sp|Q9BTE1|DCTN5_HUMAN Dynactin subunit 5 OS=Homo sapiens GN=DCTN5 PE=1 SV=1	1	3	3	3	2	2	2	0	0	0	1	1	2	0	1	0	2	2	3	1	1	2	1	2	2	1	2	1	1	0	1	3	3	3	0	0	1	2	2	2	0	0	0	1
sp|Q9BT78|CSN4_HUMAN	sp|Q9BT78|CSN4_HUMAN	18	18	18	sp|Q9BT78|CSN4_HUMAN COP9 signalosome complex subunit 4 OS=Homo sapiens GN=COPS4 PE=1 SV=1	1	18	18	18	12	13	11	0	0	0	12	12	15	9	7	8	12	13	12	12	12	11	13	12	13	9	10	8	8	10	10	14	14	14	15	14	13	12	13	11	0	0	0	12
sp|Q9BT09|CNPY3_HUMAN	sp|Q9BT09|CNPY3_HUMAN	3	3	3	sp|Q9BT09|CNPY3_HUMAN Protein canopy homolog 3 OS=Homo sapiens GN=CNPY3 PE=1 SV=1	1	3	3	3	1	1	1	0	0	0	0	2	0	1	1	1	3	2	3	0	0	0	2	3	2	1	1	2	0	0	0	2	3	3	0	0	0	1	1	1	0	0	0	0
sp|Q9BSU1|CP070_HUMAN	sp|Q9BSU1|CP070_HUMAN	4	4	4	sp|Q9BSU1|CP070_HUMAN UPF0183 protein C16orf70 OS=Homo sapiens GN=C16orf70 PE=1 SV=1	1	4	4	4	2	4	3	0	0	0	0	0	0	0	0	0	0	0	0	0	0	0	0	0	1	0	0	0	0	0	0	0	0	0	0	0	0	2	4	3	0	0	0	0
sp|Q9BSL1|UBAC1_HUMAN	sp|Q9BSL1|UBAC1_HUMAN	2	2	2	sp|Q9BSL1|UBAC1_HUMAN Ubiquitin-associated domain-containing protein 1 OS=Homo sapiens GN=UBAC1 PE=1 SV=1	1	2	2	2	0	0	1	0	0	0	0	0	0	0	0	0	0	0	0	1	2	2	0	1	1	2	1	1	0	1	0	1	1	1	0	0	0	0	0	1	0	0	0	0
sp|Q9BSJ8|ESYT1_HUMAN	sp|Q9BSJ8|ESYT1_HUMAN	30	30	30	sp|Q9BSJ8|ESYT1_HUMAN Extended synaptotagmin-1 OS=Homo sapiens GN=ESYT1 PE=1 SV=1	1	30	30	30	9	12	11	0	0	0	23	23	22	17	16	17	20	22	22	6	6	7	18	18	17	23	21	21	1	0	0	16	15	13	22	21	23	9	12	11	0	0	0	23
sp|Q9BSH5|HDHD3_HUMAN	sp|Q9BSH5|HDHD3_HUMAN	10	10	10	sp|Q9BSH5|HDHD3_HUMAN Haloacid dehalogenase-like hydrolase domain-containing protein 3 OS=Homo sapiens GN=HDHD3 PE=1 SV=1	1	10	10	10	4	5	3	3	4	5	7	7	8	9	10	10	7	6	6	1	1	1	4	4	4	5	4	5	2	2	2	4	4	4	3	3	4	4	5	3	3	4	5	7
sp|Q9BSH4|TACO1_HUMAN	sp|Q9BSH4|TACO1_HUMAN	5	5	5	sp|Q9BSH4|TACO1_HUMAN Translational activator of cytochrome c oxidase 1 OS=Homo sapiens GN=TACO1 PE=1 SV=1	1	5	5	5	2	2	2	1	1	0	2	1	2	4	4	3	1	1	1	3	2	2	2	2	1	2	2	1	0	1	0	1	1	0	0	0	0	2	2	2	1	1	0	2
sp|Q9BSE5|SPEB_HUMAN	sp|Q9BSE5|SPEB_HUMAN	10	10	10	sp|Q9BSE5|SPEB_HUMAN Agmatinase, mitochondrial OS=Homo sapiens GN=AGMAT PE=1 SV=2	1	10	10	10	0	0	0	1	1	5	2	2	2	9	8	9	0	0	0	4	4	4	0	0	0	0	0	0	0	0	0	0	0	0	0	0	0	0	0	0	1	1	5	2
sp|Q9BSD7|NTPCR_HUMAN	sp|Q9BSD7|NTPCR_HUMAN	2	2	2	sp|Q9BSD7|NTPCR_HUMAN Cancer-related nucleoside-triphosphatase OS=Homo sapiens GN=NTPCR PE=1 SV=1	1	2	2	2	1	0	0	0	0	0	1	2	1	1	1	1	1	1	0	2	2	1	0	1	0	0	1	0	0	0	0	2	1	1	0	0	0	1	0	0	0	0	0	1
sp|Q9BS92|NPS3B_HUMAN	sp|Q9BS92|NPS3B_HUMAN	11	9	9	sp|Q9BS92|NPS3B_HUMAN Protein NipSnap homolog 3B OS=Homo sapiens GN=NIPSNAP3B PE=2 SV=1	1	11	9	9	7	8	6	11	10	10	3	2	2	2	1	1	3	4	3	8	9	9	1	2	1	1	0	1	2	3	0	4	3	4	0	0	0	5	6	5	9	9	9	2
sp|Q9BS86|ZPBP1_HUMAN	sp|Q9BS86|ZPBP1_HUMAN	2	2	2	sp|Q9BS86|ZPBP1_HUMAN Zona pellucida-binding protein 1 OS=Homo sapiens GN=ZPBP PE=2 SV=1	1	2	2	2	0	0	0	0	0	0	0	0	0	0	0	0	0	0	0	0	0	0	0	0	0	0	0	0	0	0	0	1	2	1	0	0	0	0	0	0	0	0	0	0
sp|Q9BS40|LXN_HUMAN	sp|Q9BS40|LXN_HUMAN	3	3	3	sp|Q9BS40|LXN_HUMAN Latexin OS=Homo sapiens GN=LXN PE=1 SV=2	1	3	3	3	0	2	0	1	1	2	2	2	3	2	2	1	3	3	3	1	2	2	3	3	3	3	3	3	3	3	3	0	1	1	3	3	3	0	2	0	1	1	2	2
sp|Q9BS26|ERP44_HUMAN	sp|Q9BS26|ERP44_HUMAN	16	16	16	sp|Q9BS26|ERP44_HUMAN Endoplasmic reticulum resident protein 44 OS=Homo sapiens GN=ERP44 PE=1 SV=1	1	16	16	16	9	8	7	3	1	0	12	10	11	15	13	14	9	7	10	2	5	5	12	13	12	11	11	10	6	6	6	14	14	13	9	7	8	9	8	7	3	1	0	12
sp|Q9BRX8|F213A_HUMAN	sp|Q9BRX8|F213A_HUMAN	15	15	15	sp|Q9BRX8|F213A_HUMAN Redox-regulatory protein FAM213A OS=Homo sapiens GN=FAM213A PE=1 SV=3	1	15	15	15	11	10	9	7	6	6	8	7	7	13	13	13	9	10	10	8	3	4	4	5	4	7	5	5	2	1	1	9	12	10	8	7	7	11	10	9	7	6	6	8
sp|Q9BRR6|ADPGK_HUMAN	sp|Q9BRR6|ADPGK_HUMAN	8	8	8	sp|Q9BRR6|ADPGK_HUMAN ADP-dependent glucokinase OS=Homo sapiens GN=ADPGK PE=1 SV=1	1	8	8	8	0	0	1	1	0	0	3	2	3	0	2	2	5	5	5	0	0	0	4	5	5	5	4	4	3	5	3	3	5	4	6	6	8	0	0	1	1	0	0	3
sp|Q9BRP8|PYM1_HUMAN	sp|Q9BRP8|PYM1_HUMAN	2	2	2	sp|Q9BRP8|PYM1_HUMAN Partner of Y14 and mago OS=Homo sapiens GN=PYM1 PE=1 SV=1	1	2	2	2	1	1	1	0	0	0	0	1	0	2	2	2	1	1	1	0	0	0	1	1	1	1	1	1	0	0	0	1	1	0	0	0	0	1	1	1	0	0	0	0
sp|Q9BRK0|REEP2_HUMAN	sp|Q9BRK0|REEP2_HUMAN	3	3	3	sp|Q9BRK0|REEP2_HUMAN Receptor expression-enhancing protein 2 OS=Homo sapiens GN=REEP2 PE=1 SV=2	1	3	3	3	2	2	3	0	0	0	1	0	0	0	0	0	0	0	0	0	0	0	0	0	0	0	0	0	0	0	0	0	0	0	0	0	0	2	2	3	0	0	0	1
sp|Q9BRG1|VPS25_HUMAN	sp|Q9BRG1|VPS25_HUMAN	4	4	4	sp|Q9BRG1|VPS25_HUMAN Vacuolar protein-sorting-associated protein 25 OS=Homo sapiens GN=VPS25 PE=1 SV=1	1	4	4	4	2	2	2	0	0	0	4	4	4	1	1	1	4	4	3	3	3	2	4	2	3	3	3	3	0	1	0	3	1	2	2	2	2	2	2	2	0	0	0	4
sp|Q9BRF8|CPPED_HUMAN	sp|Q9BRF8|CPPED_HUMAN	14	14	14	sp|Q9BRF8|CPPED_HUMAN Serine/threonine-protein phosphatase CPPED1 OS=Homo sapiens GN=CPPED1 PE=1 SV=3	1	14	14	14	3	4	3	5	8	6	8	8	9	9	9	8	9	8	9	6	7	9	7	7	8	6	6	4	10	10	10	11	12	10	7	6	7	3	4	3	5	8	6	8
sp|Q9BRC7|PLCD4_HUMAN	sp|Q9BRC7|PLCD4_HUMAN	13	13	13	sp|Q9BRC7|PLCD4_HUMAN 1-phosphatidylinositol 4,5-bisphosphate phosphodiesterase delta-4 OS=Homo sapiens GN=PLCD4 PE=2 SV=1	1	13	13	13	0	0	1	1	0	0	3	1	1	0	0	0	1	0	0	12	12	11	1	0	1	1	0	1	1	0	0	0	0	0	0	0	0	0	0	1	1	0	0	3
sp|Q9BRA2|TXD17_HUMAN	sp|Q9BRA2|TXD17_HUMAN	4	4	4	sp|Q9BRA2|TXD17_HUMAN Thioredoxin domain-containing protein 17 OS=Homo sapiens GN=TXNDC17 PE=1 SV=1	1	4	4	4	4	4	3	4	4	3	4	3	4	4	4	4	4	4	4	4	4	3	4	4	4	4	4	4	3	3	3	4	4	4	3	4	3	4	4	3	4	4	3	4
sp|Q9BR76|COR1B_HUMAN	sp|Q9BR76|COR1B_HUMAN	16	16	15	sp|Q9BR76|COR1B_HUMAN Coronin-1B OS=Homo sapiens GN=CORO1B PE=1 SV=1	1	16	16	15	10	11	11	1	1	0	12	13	12	12	10	12	12	14	14	3	1	0	11	10	10	12	13	12	9	10	8	9	10	8	5	7	8	10	11	11	1	1	0	12
sp|Q9BR39|JPH2_HUMAN;sp|Q8WXH2|JPH3_HUMAN	sp|Q9BR39|JPH2_HUMAN	6;1	6;1	6;1	sp|Q9BR39|JPH2_HUMAN Junctophilin-2 OS=Homo sapiens GN=JPH2 PE=1 SV=2	2	6	6	6	1	0	0	0	0	0	2	2	2	0	0	0	1	1	1	6	5	5	1	1	0	0	0	0	0	0	0	0	0	0	0	0	0	1	0	0	0	0	0	2
sp|Q9BR01|ST4A1_HUMAN	sp|Q9BR01|ST4A1_HUMAN	4	4	4	sp|Q9BR01|ST4A1_HUMAN Sulfotransferase 4A1 OS=Homo sapiens GN=SULT4A1 PE=1 SV=2	1	4	4	4	4	4	4	0	0	0	0	0	0	0	0	0	0	0	0	0	0	0	0	0	0	0	0	0	0	0	0	0	0	0	0	0	0	4	4	4	0	0	0	0
sp|Q9BQS8|FYCO1_HUMAN	sp|Q9BQS8|FYCO1_HUMAN	10	10	10	sp|Q9BQS8|FYCO1_HUMAN FYVE and coiled-coil domain-containing protein 1 OS=Homo sapiens GN=FYCO1 PE=1 SV=3	1	10	10	10	0	1	1	0	0	0	4	5	5	1	0	0	0	1	0	5	5	5	8	7	7	3	4	4	1	1	1	1	3	3	2	2	1	0	1	1	0	0	0	4
sp|Q9BQS7|HEPH_HUMAN	sp|Q9BQS7|HEPH_HUMAN	4	4	4	sp|Q9BQS7|HEPH_HUMAN Hephaestin OS=Homo sapiens GN=HEPH PE=1 SV=3	1	4	4	4	0	0	0	0	0	0	4	4	4	0	0	0	0	0	0	0	0	0	0	1	1	0	0	0	0	0	1	0	0	0	0	0	0	0	0	0	0	0	0	4
sp|Q9BQI5|SGIP1_HUMAN	sp|Q9BQI5|SGIP1_HUMAN	13	13	13	sp|Q9BQI5|SGIP1_HUMAN SH3-containing GRB2-like protein 3-interacting protein 1 OS=Homo sapiens GN=SGIP1 PE=1 SV=2	1	13	13	13	12	13	13	0	0	0	0	0	0	0	0	0	0	0	0	0	0	0	0	0	0	0	0	0	0	0	0	0	0	1	1	1	0	12	13	13	0	0	0	0
sp|Q9BQI0|AIF1L_HUMAN	sp|Q9BQI0|AIF1L_HUMAN	4	4	4	sp|Q9BQI0|AIF1L_HUMAN Allograft inflammatory factor 1-like OS=Homo sapiens GN=AIF1L PE=1 SV=1	1	4	4	4	2	1	1	0	2	1	0	0	0	0	0	0	0	1	1	0	0	0	0	0	0	1	2	1	4	3	4	1	0	1	0	0	0	2	1	1	0	2	1	0
sp|Q9BQE5|APOL2_HUMAN	sp|Q9BQE5|APOL2_HUMAN	5	5	5	sp|Q9BQE5|APOL2_HUMAN Apolipoprotein L2 OS=Homo sapiens GN=APOL2 PE=1 SV=1	1	5	5	5	2	2	2	0	0	0	1	1	1	2	3	3	0	1	0	0	1	0	1	1	1	1	1	1	0	0	0	1	0	0	3	3	3	2	2	2	0	0	0	1
sp|Q9BQE3|TBA1C_HUMAN	sp|Q9BQE3|TBA1C_HUMAN	37	2	2	sp|Q9BQE3|TBA1C_HUMAN Tubulin alpha-1C chain OS=Homo sapiens GN=TUBA1C PE=1 SV=1	1	37	2	2	33	34	35	17	13	15	31	30	28	25	23	23	30	27	29	21	18	20	30	29	28	32	29	28	18	18	19	30	31	30	31	30	29	0	1	1	0	0	0	2
sp|Q9BQA9|CQ062_HUMAN	sp|Q9BQA9|CQ062_HUMAN	3	3	3	sp|Q9BQA9|CQ062_HUMAN Uncharacterized protein C17orf62 OS=Homo sapiens GN=C17orf62 PE=1 SV=1	1	3	3	3	1	0	0	0	0	0	2	2	1	0	0	0	3	3	2	0	0	0	0	0	0	2	2	1	0	0	0	0	0	0	1	1	1	1	0	0	0	0	0	2
sp|Q9BQA1|MEP50_HUMAN	sp|Q9BQA1|MEP50_HUMAN	9	9	9	sp|Q9BQA1|MEP50_HUMAN Methylosome protein 50 OS=Homo sapiens GN=WDR77 PE=1 SV=1	1	9	9	9	5	4	4	4	4	2	5	4	5	4	3	4	4	4	4	5	5	5	5	7	4	3	3	2	3	3	3	8	8	7	2	3	2	5	4	4	4	4	2	5
sp|Q9BQ69|MACD1_HUMAN	sp|Q9BQ69|MACD1_HUMAN	10	10	10	sp|Q9BQ69|MACD1_HUMAN O-acetyl-ADP-ribose deacetylase MACROD1 OS=Homo sapiens GN=MACROD1 PE=1 SV=2	1	10	10	10	2	2	3	4	5	3	3	4	5	6	6	5	3	3	3	8	9	9	6	4	5	5	4	2	0	0	0	4	4	2	1	0	0	2	2	3	4	5	3	3
sp|Q9BQ52|RNZ2_HUMAN	sp|Q9BQ52|RNZ2_HUMAN	3	3	3	sp|Q9BQ52|RNZ2_HUMAN Zinc phosphodiesterase ELAC protein 2 OS=Homo sapiens GN=ELAC2 PE=1 SV=2	1	3	3	3	0	0	0	1	0	0	1	1	1	2	2	1	1	1	1	0	0	0	1	1	1	0	1	1	0	1	0	1	1	1	1	2	2	0	0	0	1	0	0	1
sp|Q9BQ50|TREX2_HUMAN	sp|Q9BQ50|TREX2_HUMAN	3	3	3	sp|Q9BQ50|TREX2_HUMAN Three prime repair exonuclease 2 OS=Homo sapiens GN=TREX2 PE=1 SV=1	1	3	3	3	2	2	2	0	0	0	0	0	0	0	0	0	0	0	0	0	0	0	0	0	0	0	0	0	0	0	0	0	0	0	0	0	0	2	2	2	0	0	0	0
sp|Q9BPX5|ARP5L_HUMAN	sp|Q9BPX5|ARP5L_HUMAN	5	5	5	sp|Q9BPX5|ARP5L_HUMAN Actin-related protein 2/3 complex subunit 5-like protein OS=Homo sapiens GN=ARPC5L PE=1 SV=1	1	5	5	5	5	5	5	1	1	1	3	3	3	1	1	2	4	4	4	2	2	1	4	4	3	2	2	1	2	2	2	4	5	4	1	2	1	5	5	5	1	1	1	3
sp|Q9BPW8|NIPS1_HUMAN	sp|Q9BPW8|NIPS1_HUMAN	19	19	19	sp|Q9BPW8|NIPS1_HUMAN Protein NipSnap homolog 1 OS=Homo sapiens GN=NIPSNAP1 PE=1 SV=1	1	19	19	19	15	15	15	6	4	6	10	9	7	17	17	16	10	10	9	0	1	0	9	10	8	8	9	12	5	2	4	5	3	7	10	8	8	15	15	15	6	4	6	10
sp|Q9BPU6|DPYL5_HUMAN	sp|Q9BPU6|DPYL5_HUMAN	27	27	27	sp|Q9BPU6|DPYL5_HUMAN Dihydropyrimidinase-related protein 5 OS=Homo sapiens GN=DPYSL5 PE=1 SV=1	1	27	27	27	25	25	25	0	0	0	2	1	0	0	0	0	0	0	0	0	0	0	1	1	1	0	0	0	0	0	0	0	2	1	0	0	1	25	25	25	0	0	0	2
sp|Q99983|OMD_HUMAN	sp|Q99983|OMD_HUMAN	3	3	3	sp|Q99983|OMD_HUMAN Osteomodulin OS=Homo sapiens GN=OMD PE=1 SV=1	1	3	3	3	0	0	0	0	0	0	0	0	0	0	0	0	0	0	0	0	0	0	2	1	2	0	0	0	0	0	0	0	0	0	0	0	0	0	0	0	0	0	0	0
sp|Q99965|ADAM2_HUMAN	sp|Q99965|ADAM2_HUMAN	7	7	7	sp|Q99965|ADAM2_HUMAN Disintegrin and metalloproteinase domain-containing protein 2 OS=Homo sapiens GN=ADAM2 PE=2 SV=2	1	7	7	7	0	0	0	0	0	0	0	1	0	0	1	1	0	0	0	1	1	1	0	1	0	0	0	0	0	0	1	6	6	5	0	0	0	0	0	0	0	0	0	0
sp|Q99963|SH3G3_HUMAN	sp|Q99963|SH3G3_HUMAN	10	9	9	sp|Q99963|SH3G3_HUMAN Endophilin-A3 OS=Homo sapiens GN=SH3GL3 PE=1 SV=1	1	10	9	9	9	9	8	1	2	0	2	2	2	1	1	1	2	1	1	1	1	1	1	1	1	1	1	1	1	1	1	1	1	1	1	1	1	9	9	8	0	1	0	1
sp|Q99962|SH3G2_HUMAN	sp|Q99962|SH3G2_HUMAN	19	19	14	sp|Q99962|SH3G2_HUMAN Endophilin-A1 OS=Homo sapiens GN=SH3GL2 PE=1 SV=1	1	19	19	14	18	17	16	1	1	0	4	4	3	1	0	1	4	3	2	1	1	1	3	3	2	3	3	3	2	1	2	4	2	2	1	1	0	18	17	16	1	1	0	4
sp|Q99961|SH3G1_HUMAN	sp|Q99961|SH3G1_HUMAN	12	7	7	sp|Q99961|SH3G1_HUMAN Endophilin-A2 OS=Homo sapiens GN=SH3GL1 PE=1 SV=1	1	12	7	7	10	10	10	1	1	0	6	7	4	2	2	4	8	5	5	1	1	1	7	6	4	6	6	5	4	3	2	7	5	6	1	1	1	6	6	7	0	0	0	2
sp|Q99884|SC6A7_HUMAN	sp|Q99884|SC6A7_HUMAN	2	2	2	sp|Q99884|SC6A7_HUMAN Sodium-dependent proline transporter OS=Homo sapiens GN=SLC6A7 PE=2 SV=2	1	2	2	2	2	1	2	0	0	0	0	0	0	0	0	0	0	0	0	0	0	0	0	0	0	0	0	0	0	0	0	0	0	0	0	0	0	2	1	2	0	0	0	0
sp|Q99878|H2A1J_HUMAN;sp|Q96KK5|H2A1H_HUMAN;sp|Q9BTM1|H2AJ_HUMAN;sp|P20671|H2A1D_HUMAN;sp|P0C0S8|H2A1_HUMAN	sp|Q99878|H2A1J_HUMAN;sp|Q96KK5|H2A1H_HUMAN;sp|Q9BTM1|H2AJ_HUMAN;sp|P20671|H2A1D_HUMAN;sp|P0C0S8|H2A1_HUMAN	8;8;8;8;8	8;8;8;8;8	0;0;0;0;0	sp|Q99878|H2A1J_HUMAN Histone H2A type 1-J OS=Homo sapiens GN=HIST1H2AJ PE=1 SV=3;sp|Q96KK5|H2A1H_HUMAN Histone H2A type 1-H OS=Homo sapiens GN=HIST1H2AH PE=1 SV=3;sp|Q9BTM1|H2AJ_HUMAN Histone H2A.J OS=Homo sapiens GN=H2AFJ PE=1 SV=1;sp|P20671|H2A1D_HUMAN	5	8	8	0	5	5	5	5	5	5	4	6	4	3	3	3	6	6	5	2	2	3	4	4	4	5	5	3	6	7	7	3	3	3	8	8	8	5	5	5	5	5	5	4
sp|Q99873|ANM1_HUMAN;sp|Q9NR22|ANM8_HUMAN	sp|Q99873|ANM1_HUMAN	21;3	21;3	21;3	sp|Q99873|ANM1_HUMAN Protein arginine N-methyltransferase 1 OS=Homo sapiens GN=PRMT1 PE=1 SV=2	2	21	21	21	10	6	10	0	0	0	11	10	12	5	4	5	15	16	14	14	15	11	16	16	14	10	10	9	7	6	7	17	16	13	14	15	15	10	6	10	0	0	0	11
sp|Q99856|ARI3A_HUMAN;sp|A6NKF2|ARI3C_HUMAN	sp|Q99856|ARI3A_HUMAN;sp|A6NKF2|ARI3C_HUMAN	2;1	2;1	2;1	sp|Q99856|ARI3A_HUMAN AT-rich interactive domain-containing protein 3A OS=Homo sapiens GN=ARID3A PE=1 SV=2;sp|A6NKF2|ARI3C_HUMAN AT-rich interactive domain-containing protein 3C OS=Homo sapiens GN=ARID3C PE=3 SV=1	2	2	2	2	1	1	0	1	1	1	1	0	0	1	1	0	1	1	1	0	0	0	1	0	1	1	0	1	0	1	1	0	0	1	1	0	0	1	1	0	1	1	1	1
sp|Q99832|TCPH_HUMAN	sp|Q99832|TCPH_HUMAN	38	38	38	sp|Q99832|TCPH_HUMAN T-complex protein 1 subunit eta OS=Homo sapiens GN=CCT7 PE=1 SV=2	1	38	38	38	33	32	32	11	6	14	30	30	31	23	20	21	31	31	32	23	22	22	29	28	30	21	19	21	19	22	20	35	35	35	22	24	22	33	32	32	11	6	14	30
sp|Q99829|CPNE1_HUMAN	sp|Q99829|CPNE1_HUMAN	15	15	15	sp|Q99829|CPNE1_HUMAN Copine-1 OS=Homo sapiens GN=CPNE1 PE=1 SV=1	1	15	15	15	10	9	8	0	0	1	9	10	7	5	5	4	12	10	13	7	4	5	12	13	11	10	12	9	5	8	7	10	11	11	12	11	12	10	9	8	0	0	1	9
sp|Q99816|TS101_HUMAN	sp|Q99816|TS101_HUMAN	10	10	10	sp|Q99816|TS101_HUMAN Tumor susceptibility gene 101 protein OS=Homo sapiens GN=TSG101 PE=1 SV=2	1	10	10	10	6	6	6	2	2	2	6	5	6	0	0	1	3	3	3	4	2	2	4	5	4	2	2	3	0	0	0	6	7	7	4	4	1	6	6	6	2	2	2	6
sp|Q99808|S29A1_HUMAN	sp|Q99808|S29A1_HUMAN	3	3	3	sp|Q99808|S29A1_HUMAN Equilibrative nucleoside transporter 1 OS=Homo sapiens GN=SLC29A1 PE=1 SV=3	1	3	3	3	0	0	0	1	0	1	0	0	0	1	1	1	0	0	0	0	0	0	0	0	0	0	0	0	0	0	0	0	0	0	2	2	2	0	0	0	1	0	1	0
sp|Q99807|COQ7_HUMAN	sp|Q99807|COQ7_HUMAN	8	8	8	sp|Q99807|COQ7_HUMAN 5-demethoxyubiquinone hydroxylase, mitochondrial OS=Homo sapiens GN=COQ7 PE=1 SV=3	1	8	8	8	1	2	1	5	8	8	1	1	1	1	1	1	1	2	2	6	7	7	0	0	0	0	0	1	0	1	0	0	0	0	0	0	0	1	2	1	5	8	8	1
sp|Q99805|TM9S2_HUMAN	sp|Q99805|TM9S2_HUMAN	8	8	8	sp|Q99805|TM9S2_HUMAN Transmembrane 9 superfamily member 2 OS=Homo sapiens GN=TM9SF2 PE=1 SV=1	1	8	8	8	1	2	3	0	0	0	7	7	8	1	2	3	2	4	4	0	0	0	1	2	4	3	3	6	2	2	1	4	5	5	4	3	4	1	2	3	0	0	0	7
sp|Q99798|ACON_HUMAN	sp|Q99798|ACON_HUMAN	58	58	58	sp|Q99798|ACON_HUMAN Aconitate hydratase, mitochondrial OS=Homo sapiens GN=ACO2 PE=1 SV=2	1	58	58	58	49	47	46	56	56	57	39	38	38	34	34	34	40	38	38	47	48	47	30	30	30	29	30	33	31	29	25	41	39	36	31	29	29	49	47	46	56	56	57	39
sp|Q99795|GPA33_HUMAN	sp|Q99795|GPA33_HUMAN	7	7	7	sp|Q99795|GPA33_HUMAN Cell surface A33 antigen OS=Homo sapiens GN=GPA33 PE=1 SV=1	1	7	7	7	0	0	0	0	0	0	7	7	6	0	0	0	0	0	0	0	0	0	0	0	0	0	0	0	0	0	0	0	0	0	0	0	1	0	0	0	0	0	0	7
sp|Q99758|ABCA3_HUMAN	sp|Q99758|ABCA3_HUMAN	19	19	19	sp|Q99758|ABCA3_HUMAN ATP-binding cassette sub-family A member 3 OS=Homo sapiens GN=ABCA3 PE=1 SV=2	1	19	19	19	0	0	0	0	2	1	1	1	1	0	0	0	1	1	0	1	0	0	0	0	0	16	18	18	0	0	0	0	0	0	0	0	0	0	0	0	0	2	1	1
sp|Q99757|THIOM_HUMAN	sp|Q99757|THIOM_HUMAN	2	2	2	sp|Q99757|THIOM_HUMAN Thioredoxin, mitochondrial OS=Homo sapiens GN=TXN2 PE=1 SV=2	1	2	2	2	1	1	1	1	0	1	1	1	1	2	1	2	0	1	0	1	1	1	0	0	0	1	2	1	1	1	0	2	1	1	1	0	1	1	1	1	1	0	1	1
sp|Q99747|SNAG_HUMAN	sp|Q99747|SNAG_HUMAN	13	13	13	sp|Q99747|SNAG_HUMAN Gamma-soluble NSF attachment protein OS=Homo sapiens GN=NAPG PE=1 SV=1	1	13	13	13	12	12	13	1	1	1	3	3	3	1	1	0	2	2	3	2	2	2	1	2	3	3	3	2	0	0	0	4	5	2	0	0	1	12	12	13	1	1	1	3
sp|Q99733|NP1L4_HUMAN	sp|Q99733|NP1L4_HUMAN	14	12	12	sp|Q99733|NP1L4_HUMAN Nucleosome assembly protein 1-like 4 OS=Homo sapiens GN=NAP1L4 PE=1 SV=1	1	14	12	12	14	14	14	1	0	0	9	10	10	7	6	5	12	11	12	13	13	13	10	11	10	12	11	12	5	3	3	14	13	14	7	7	7	12	12	12	1	0	0	7
sp|Q99729|ROAA_HUMAN	sp|Q99729|ROAA_HUMAN	8	8	8	sp|Q99729|ROAA_HUMAN Heterogeneous nuclear ribonucleoprotein A/B OS=Homo sapiens GN=HNRNPAB PE=1 SV=2	1	8	8	8	4	2	4	0	1	1	5	4	5	7	7	6	6	6	5	2	1	0	7	6	7	5	4	5	5	3	4	8	8	7	5	6	7	4	2	4	0	1	1	5
sp|Q99726|ZNT3_HUMAN	sp|Q99726|ZNT3_HUMAN	5	5	5	sp|Q99726|ZNT3_HUMAN Zinc transporter 3 OS=Homo sapiens GN=SLC30A3 PE=1 SV=2	1	5	5	5	5	5	5	0	0	0	0	0	0	0	0	0	0	0	0	0	0	0	0	0	0	0	0	0	0	0	0	2	0	1	0	0	0	5	5	5	0	0	0	0
sp|Q99720|SGMR1_HUMAN	sp|Q99720|SGMR1_HUMAN	3	3	3	sp|Q99720|SGMR1_HUMAN Sigma non-opioid intracellular receptor 1 OS=Homo sapiens GN=SIGMAR1 PE=1 SV=1	1	3	3	3	1	1	0	0	0	0	3	3	1	3	3	3	3	3	2	0	0	0	2	3	3	1	2	2	0	1	0	3	2	3	1	1	1	1	1	0	0	0	0	3
sp|Q99719|SEPT5_HUMAN	sp|Q99719|SEPT5_HUMAN	25	25	23	sp|Q99719|SEPT5_HUMAN Septin-5 OS=Homo sapiens GN=SEPT5 PE=1 SV=1	1	25	25	23	25	25	25	1	0	0	1	1	0	1	1	0	9	8	5	1	0	0	10	8	7	2	3	1	0	2	1	1	4	3	0	0	1	25	25	25	1	0	0	1
sp|Q99715|COCA1_HUMAN	sp|Q99715|COCA1_HUMAN	43	43	43	sp|Q99715|COCA1_HUMAN Collagen alpha-1(XII) chain OS=Homo sapiens GN=COL12A1 PE=1 SV=2	1	43	43	43	3	2	0	2	1	3	3	2	4	3	2	0	15	14	14	3	2	4	35	32	35	22	22	25	4	5	6	1	1	1	0	1	0	3	2	0	2	1	3	3
sp|Q99714|HCD2_HUMAN	sp|Q99714|HCD2_HUMAN	17	17	17	sp|Q99714|HCD2_HUMAN 3-hydroxyacyl-CoA dehydrogenase type-2 OS=Homo sapiens GN=HSD17B10 PE=1 SV=3	1	17	17	17	14	13	11	3	4	3	14	12	13	15	15	14	15	13	14	13	11	12	13	13	13	12	12	12	11	10	9	15	12	12	13	15	13	14	13	11	3	4	3	14
sp|Q99685|MGLL_HUMAN	sp|Q99685|MGLL_HUMAN	13	13	13	sp|Q99685|MGLL_HUMAN Monoglyceride lipase OS=Homo sapiens GN=MGLL PE=1 SV=2	1	13	13	13	11	12	11	8	10	9	6	6	6	9	9	8	9	7	8	5	4	4	7	7	5	4	4	4	4	3	3	1	0	0	4	5	4	11	12	11	8	10	9	6
sp|Q99666|RGPD5_HUMAN;sp|O14715|RGPD8_HUMAN	sp|Q99666|RGPD5_HUMAN;sp|O14715|RGPD8_HUMAN	6;6	1;1	1;1	sp|Q99666|RGPD5_HUMAN RANBP2-like and GRIP domain-containing protein 5/6 OS=Homo sapiens GN=RGPD5 PE=1 SV=3;sp|O14715|RGPD8_HUMAN RANBP2-like and GRIP domain-containing protein 8 OS=Homo sapiens GN=RGPD8 PE=1 SV=2	2	6	1	1	2	2	2	2	2	2	2	2	1	0	0	0	1	1	1	3	3	3	1	1	1	2	2	1	1	1	1	1	2	2	3	2	4	1	1	1	1	1	1	0
sp|Q99643|C560_HUMAN	sp|Q99643|C560_HUMAN	4	4	4	sp|Q99643|C560_HUMAN Succinate dehydrogenase cytochrome b560 subunit, mitochondrial OS=Homo sapiens GN=SDHC PE=1 SV=1	1	4	4	4	2	2	1	4	4	4	1	1	1	2	2	2	2	2	2	3	3	3	1	2	2	2	2	1	2	1	1	2	3	1	2	1	2	2	2	1	4	4	4	1
sp|Q99627|CSN8_HUMAN	sp|Q99627|CSN8_HUMAN	7	7	7	sp|Q99627|CSN8_HUMAN COP9 signalosome complex subunit 8 OS=Homo sapiens GN=COPS8 PE=1 SV=1	1	7	7	7	3	4	5	2	1	0	3	3	3	4	3	3	5	5	6	4	4	5	3	4	4	3	4	4	1	3	2	4	3	4	4	4	4	3	4	5	2	1	0	3
sp|Q99623|PHB2_HUMAN	sp|Q99623|PHB2_HUMAN	17	17	17	sp|Q99623|PHB2_HUMAN Prohibitin-2 OS=Homo sapiens GN=PHB2 PE=1 SV=2	1	17	17	17	11	12	12	13	14	13	14	14	15	15	15	15	13	12	11	15	13	12	12	13	13	12	14	13	11	10	11	12	11	11	15	14	11	11	12	12	13	14	13	14
sp|Q99615|DNJC7_HUMAN	sp|Q99615|DNJC7_HUMAN	5	5	5	sp|Q99615|DNJC7_HUMAN DnaJ homolog subfamily C member 7 OS=Homo sapiens GN=DNAJC7 PE=1 SV=2	1	5	5	5	2	1	1	0	0	0	1	2	4	0	0	0	1	1	2	0	2	2	3	1	2	1	2	1	0	0	1	3	5	3	1	1	0	2	1	1	0	0	0	1
sp|Q99614|TTC1_HUMAN	sp|Q99614|TTC1_HUMAN	3	3	3	sp|Q99614|TTC1_HUMAN Tetratricopeptide repeat protein 1 OS=Homo sapiens GN=TTC1 PE=1 SV=1	1	3	3	3	3	3	2	1	1	2	2	3	3	1	1	1	3	3	2	1	1	1	2	1	2	2	3	1	2	2	1	3	1	1	1	1	0	3	3	2	1	1	2	2
sp|Q99613|EIF3C_HUMAN;sp|B5ME19|EIFCL_HUMAN	sp|Q99613|EIF3C_HUMAN;sp|B5ME19|EIFCL_HUMAN	23;21	23;21	23;21	sp|Q99613|EIF3C_HUMAN Eukaryotic translation initiation factor 3 subunit C OS=Homo sapiens GN=EIF3C PE=1 SV=1;sp|B5ME19|EIFCL_HUMAN Eukaryotic translation initiation factor 3 subunit C-like protein OS=Homo sapiens GN=EIF3CL PE=3 SV=1	2	23	23	23	12	12	14	1	1	1	16	15	17	16	16	17	18	15	17	12	13	12	14	15	16	13	14	14	7	7	5	16	14	14	11	12	12	12	12	14	1	1	1	16
sp|Q99611|SPS2_HUMAN	sp|Q99611|SPS2_HUMAN	8	8	8	sp|Q99611|SPS2_HUMAN Selenide, water dikinase 2 OS=Homo sapiens GN=SEPHS2 PE=1 SV=3	1	8	8	8	0	0	0	1	0	1	1	1	1	8	8	8	1	1	1	0	0	1	0	0	0	0	0	0	0	1	1	1	1	1	1	1	2	0	0	0	1	0	1	1
sp|Q99598|TSNAX_HUMAN	sp|Q99598|TSNAX_HUMAN	11	11	11	sp|Q99598|TSNAX_HUMAN Translin-associated protein X OS=Homo sapiens GN=TSNAX PE=1 SV=1	1	11	11	11	3	6	5	4	4	4	6	5	7	3	3	3	9	9	11	3	3	4	8	8	9	6	5	6	7	5	5	11	11	11	7	7	7	3	6	5	4	4	4	6
sp|Q99584|S10AD_HUMAN	sp|Q99584|S10AD_HUMAN	5	5	5	sp|Q99584|S10AD_HUMAN Protein S100-A13 OS=Homo sapiens GN=S100A13 PE=1 SV=1	1	5	5	5	5	5	5	3	4	3	1	1	2	2	2	2	4	4	2	1	1	3	4	3	3	2	3	3	2	2	2	4	3	4	0	0	0	5	5	5	3	4	3	1
sp|Q99574|NEUS_HUMAN	sp|Q99574|NEUS_HUMAN	3	3	3	sp|Q99574|NEUS_HUMAN Neuroserpin OS=Homo sapiens GN=SERPINI1 PE=1 SV=1	1	3	3	3	2	3	2	0	0	0	0	0	0	0	0	0	0	0	0	0	0	0	0	0	0	0	0	0	0	0	0	1	0	1	0	0	0	2	3	2	0	0	0	0
sp|Q99572|P2RX7_HUMAN	sp|Q99572|P2RX7_HUMAN	2	2	2	sp|Q99572|P2RX7_HUMAN P2X purinoceptor 7 OS=Homo sapiens GN=P2RX7 PE=1 SV=4	1	2	2	2	2	2	1	0	0	0	1	0	0	0	0	0	1	0	1	0	0	0	1	1	1	1	1	1	0	0	0	0	0	0	0	0	0	2	2	1	0	0	0	1
sp|Q99571|P2RX4_HUMAN	sp|Q99571|P2RX4_HUMAN	2	2	2	sp|Q99571|P2RX4_HUMAN P2X purinoceptor 4 OS=Homo sapiens GN=P2RX4 PE=1 SV=2	1	2	2	2	0	0	0	0	0	0	2	2	1	0	0	0	2	1	0	0	0	0	1	0	1	2	2	2	1	0	1	0	0	0	1	0	0	0	0	0	0	0	0	2
sp|Q99567|NUP88_HUMAN	sp|Q99567|NUP88_HUMAN	3	3	3	sp|Q99567|NUP88_HUMAN Nuclear pore complex protein Nup88 OS=Homo sapiens GN=NUP88 PE=1 SV=2	1	3	3	3	0	0	0	0	0	0	2	2	3	1	1	1	2	3	3	0	0	1	2	2	2	1	2	3	1	0	0	1	2	2	3	3	3	0	0	0	0	0	0	2
sp|Q99541|PLIN2_HUMAN	sp|Q99541|PLIN2_HUMAN	11	11	11	sp|Q99541|PLIN2_HUMAN Perilipin-2 OS=Homo sapiens GN=PLIN2 PE=1 SV=2	1	11	11	11	0	0	0	0	0	0	0	0	0	7	7	7	0	0	0	6	7	7	6	6	6	1	0	0	0	0	0	0	0	0	0	0	0	0	0	0	0	0	0	0
sp|Q99538|LGMN_HUMAN	sp|Q99538|LGMN_HUMAN	4	4	4	sp|Q99538|LGMN_HUMAN Legumain OS=Homo sapiens GN=LGMN PE=1 SV=1	1	4	4	4	1	1	1	3	2	2	3	3	3	2	1	3	3	2	4	0	0	1	2	2	2	3	3	3	3	3	3	1	1	1	2	2	2	1	1	1	3	2	2	3
sp|Q99536|VAT1_HUMAN	sp|Q99536|VAT1_HUMAN	27	27	27	sp|Q99536|VAT1_HUMAN Synaptic vesicle membrane protein VAT-1 homolog OS=Homo sapiens GN=VAT1 PE=1 SV=2	1	27	27	27	14	13	15	11	11	11	19	21	19	18	16	18	19	21	20	12	8	8	24	24	22	24	24	24	14	16	13	25	23	25	21	18	18	14	13	15	11	11	11	19
sp|Q99523|SORT_HUMAN	sp|Q99523|SORT_HUMAN	5	5	5	sp|Q99523|SORT_HUMAN Sortilin OS=Homo sapiens GN=SORT1 PE=1 SV=3	1	5	5	5	4	4	5	2	1	1	1	0	2	1	1	1	0	1	1	0	0	0	1	2	1	4	3	3	1	1	1	4	5	5	1	2	1	4	4	5	2	1	1	1
sp|Q99501|GA2L1_HUMAN	sp|Q99501|GA2L1_HUMAN	2	2	2	sp|Q99501|GA2L1_HUMAN GAS2-like protein 1 OS=Homo sapiens GN=GAS2L1 PE=1 SV=2	1	2	2	2	1	1	0	0	0	0	0	0	0	1	1	1	0	0	0	0	0	0	0	0	0	0	0	0	0	0	0	0	1	1	0	0	1	1	1	0	0	0	0	0
sp|Q99497|PARK7_HUMAN	sp|Q99497|PARK7_HUMAN	23	23	23	sp|Q99497|PARK7_HUMAN Protein deglycase DJ-1 OS=Homo sapiens GN=PARK7 PE=1 SV=2	1	23	23	23	18	18	18	20	18	14	17	17	15	18	19	16	18	17	16	21	20	17	17	16	19	15	15	16	15	17	15	19	18	18	14	12	13	18	18	18	20	18	14	17
sp|Q99471|PFD5_HUMAN	sp|Q99471|PFD5_HUMAN	5	5	5	sp|Q99471|PFD5_HUMAN Prefoldin subunit 5 OS=Homo sapiens GN=PFDN5 PE=1 SV=2	1	5	5	5	4	4	4	1	2	3	3	3	3	3	4	3	4	4	4	2	2	2	3	3	2	3	3	3	4	2	3	4	4	4	4	4	5	4	4	4	1	2	3	3
sp|Q99467|CD180_HUMAN	sp|Q99467|CD180_HUMAN	3	3	3	sp|Q99467|CD180_HUMAN CD180 antigen OS=Homo sapiens GN=CD180 PE=1 SV=2	1	3	3	3	0	0	0	0	0	0	0	2	3	1	1	1	2	3	2	0	0	0	0	0	0	0	2	1	1	1	1	0	0	0	0	1	1	0	0	0	0	0	0	0
sp|Q99460|PSMD1_HUMAN	sp|Q99460|PSMD1_HUMAN	34	34	34	sp|Q99460|PSMD1_HUMAN 26S proteasome non-ATPase regulatory subunit 1 OS=Homo sapiens GN=PSMD1 PE=1 SV=2	1	34	34	34	22	23	23	7	3	5	24	24	21	20	21	21	26	24	26	22	24	21	25	28	26	23	21	21	6	9	8	30	30	29	24	25	23	22	23	23	7	3	5	24
sp|Q99447|PCY2_HUMAN	sp|Q99447|PCY2_HUMAN	21	21	21	sp|Q99447|PCY2_HUMAN Ethanolamine-phosphate cytidylyltransferase OS=Homo sapiens GN=PCYT2 PE=1 SV=1	1	21	21	21	7	7	8	1	0	1	4	4	4	19	20	19	3	3	5	6	5	4	5	5	4	2	2	3	2	1	1	6	4	5	5	5	5	7	7	8	1	0	1	4
sp|Q99442|SEC62_HUMAN	sp|Q99442|SEC62_HUMAN	4	4	4	sp|Q99442|SEC62_HUMAN Translocation protein SEC62 OS=Homo sapiens GN=SEC62 PE=1 SV=1	1	4	4	4	1	2	1	0	0	0	2	3	3	1	1	1	3	3	3	1	2	2	2	2	2	3	3	3	2	1	2	2	2	1	3	3	3	1	2	1	0	0	0	2
sp|Q99439|CNN2_HUMAN	sp|Q99439|CNN2_HUMAN	12	11	11	sp|Q99439|CNN2_HUMAN Calponin-2 OS=Homo sapiens GN=CNN2 PE=1 SV=4	1	12	11	11	2	3	2	0	0	1	5	4	4	2	3	4	10	10	10	0	1	1	8	8	7	12	11	12	6	4	5	5	3	2	4	4	7	2	2	2	0	0	0	4
sp|Q99436|PSB7_HUMAN	sp|Q99436|PSB7_HUMAN	13	13	13	sp|Q99436|PSB7_HUMAN Proteasome subunit beta type-7 OS=Homo sapiens GN=PSMB7 PE=1 SV=1	1	13	13	13	10	9	9	11	11	8	10	11	9	7	7	8	10	10	7	10	8	7	13	9	9	10	10	11	10	10	10	12	10	9	11	9	9	10	9	9	11	11	8	10
sp|Q99426|TBCB_HUMAN	sp|Q99426|TBCB_HUMAN	9	9	9	sp|Q99426|TBCB_HUMAN Tubulin-folding cofactor B OS=Homo sapiens GN=TBCB PE=1 SV=2	1	9	9	9	7	7	7	2	1	1	6	6	5	4	2	2	7	5	5	7	6	6	6	6	7	6	7	7	3	4	4	7	7	8	4	3	4	7	7	7	2	1	1	6
sp|Q99424|ACOX2_HUMAN	sp|Q99424|ACOX2_HUMAN	36	36	36	sp|Q99424|ACOX2_HUMAN Peroxisomal acyl-coenzyme A oxidase 2 OS=Homo sapiens GN=ACOX2 PE=1 SV=1	1	36	36	36	0	0	0	8	9	9	1	1	1	36	36	35	0	0	0	0	0	0	1	0	0	0	0	0	0	0	0	6	3	6	0	0	0	0	0	0	8	9	9	1
sp|Q99259|DCE1_HUMAN	sp|Q99259|DCE1_HUMAN	3	2	2	sp|Q99259|DCE1_HUMAN Glutamate decarboxylase 1 OS=Homo sapiens GN=GAD1 PE=1 SV=1	1	3	2	2	3	3	3	0	0	0	0	0	0	0	0	0	0	0	0	0	0	0	0	0	0	0	0	0	0	0	0	0	0	0	0	0	0	2	2	2	0	0	0	0
sp|Q99250|SCN2A_HUMAN;sp|Q9UQD0|SCN8A_HUMAN	sp|Q99250|SCN2A_HUMAN	13;1	13;1	10;0	sp|Q99250|SCN2A_HUMAN Sodium channel protein type 2 subunit alpha OS=Homo sapiens GN=SCN2A PE=1 SV=3	2	13	13	10	12	12	12	1	1	1	2	2	2	0	0	1	1	1	1	1	0	0	1	1	1	0	0	0	1	1	2	1	1	1	0	0	0	12	12	12	1	1	1	2
sp|Q96TC7|RMD3_HUMAN	sp|Q96TC7|RMD3_HUMAN	4	4	4	sp|Q96TC7|RMD3_HUMAN Regulator of microtubule dynamics protein 3 OS=Homo sapiens GN=RMDN3 PE=1 SV=2	1	4	4	4	1	1	2	1	1	1	2	2	2	2	2	3	1	2	1	0	0	0	1	2	2	2	1	2	0	0	0	2	1	0	0	1	0	1	1	2	1	1	1	2
sp|Q96TA1|NIBL1_HUMAN	sp|Q96TA1|NIBL1_HUMAN	30	30	30	sp|Q96TA1|NIBL1_HUMAN Niban-like protein 1 OS=Homo sapiens GN=FAM129B PE=1 SV=3	1	30	30	30	7	8	5	0	0	0	20	20	18	3	4	5	13	8	10	1	1	2	16	16	14	20	22	21	0	1	0	13	13	14	3	5	6	7	8	5	0	0	0	20
sp|Q96T76|MMS19_HUMAN	sp|Q96T76|MMS19_HUMAN	3	3	3	sp|Q96T76|MMS19_HUMAN MMS19 nucleotide excision repair protein homolog OS=Homo sapiens GN=MMS19 PE=1 SV=2	1	3	3	3	3	2	2	0	0	0	1	3	3	0	1	1	0	1	1	0	1	2	2	3	0	3	3	3	0	0	0	3	3	3	2	2	1	3	2	2	0	0	0	1
sp|Q96T51|RUFY1_HUMAN	sp|Q96T51|RUFY1_HUMAN	9	9	9	sp|Q96T51|RUFY1_HUMAN RUN and FYVE domain-containing protein 1 OS=Homo sapiens GN=RUFY1 PE=1 SV=2	1	9	9	9	0	0	0	0	0	0	2	2	1	0	1	0	3	2	1	0	0	0	3	3	2	3	3	4	1	0	1	2	1	1	6	6	6	0	0	0	0	0	0	2
sp|Q96T17|MA7D2_HUMAN	sp|Q96T17|MA7D2_HUMAN	5	5	5	sp|Q96T17|MA7D2_HUMAN MAP7 domain-containing protein 2 OS=Homo sapiens GN=MAP7D2 PE=1 SV=2	1	5	5	5	2	1	3	0	2	0	0	0	1	0	0	0	0	0	0	0	0	0	0	1	1	0	0	0	1	1	0	0	1	1	0	0	0	2	1	3	0	2	0	0
sp|Q96SZ5|AEDO_HUMAN	sp|Q96SZ5|AEDO_HUMAN	3	3	3	sp|Q96SZ5|AEDO_HUMAN 2-aminoethanethiol dioxygenase OS=Homo sapiens GN=ADO PE=1 SV=2	1	3	3	3	2	1	2	1	0	0	0	0	0	0	0	0	1	0	1	1	0	0	1	0	2	0	0	0	0	0	0	1	1	1	0	0	0	2	1	2	1	0	0	0
sp|Q96SW2|CRBN_HUMAN	sp|Q96SW2|CRBN_HUMAN	3	3	3	sp|Q96SW2|CRBN_HUMAN Protein cereblon OS=Homo sapiens GN=CRBN PE=1 SV=1	1	3	3	3	2	2	1	0	0	0	0	0	1	0	0	0	0	0	2	1	1	0	0	2	1	0	1	1	0	1	0	2	2	3	0	1	0	2	2	1	0	0	0	0
sp|Q96SU4|OSBL9_HUMAN	sp|Q96SU4|OSBL9_HUMAN	2	2	2	sp|Q96SU4|OSBL9_HUMAN Oxysterol-binding protein-related protein 9 OS=Homo sapiens GN=OSBPL9 PE=1 SV=2	1	2	2	2	0	0	0	0	0	0	0	0	1	1	1	1	0	0	0	0	0	0	0	0	0	0	0	1	0	0	0	1	1	0	0	0	0	0	0	0	0	0	0	0
sp|Q96ST3|SIN3A_HUMAN	sp|Q96ST3|SIN3A_HUMAN	3	3	3	sp|Q96ST3|SIN3A_HUMAN Paired amphipathic helix protein Sin3a OS=Homo sapiens GN=SIN3A PE=1 SV=2	1	3	3	3	0	0	0	0	0	0	0	0	0	0	0	0	1	0	1	0	0	0	0	3	2	0	0	1	0	0	0	1	0	0	2	2	2	0	0	0	0	0	0	0
sp|Q96SI9|STRBP_HUMAN	sp|Q96SI9|STRBP_HUMAN	5	1	1	sp|Q96SI9|STRBP_HUMAN Spermatid perinuclear RNA-binding protein OS=Homo sapiens GN=STRBP PE=1 SV=1	1	5	1	1	2	2	2	2	3	3	3	4	3	1	3	2	3	4	4	0	1	1	3	2	2	3	3	3	2	2	2	4	2	3	4	4	5	1	0	0	0	0	0	0
sp|Q96S97|MYADM_HUMAN	sp|Q96S97|MYADM_HUMAN	3	3	3	sp|Q96S97|MYADM_HUMAN Myeloid-associated differentiation marker OS=Homo sapiens GN=MYADM PE=1 SV=2	1	3	3	3	3	3	3	1	1	2	3	3	3	0	0	0	2	3	3	1	0	0	3	3	3	3	3	3	1	1	1	2	2	2	2	1	3	3	3	3	1	1	2	3
sp|Q96S86|HPLN3_HUMAN	sp|Q96S86|HPLN3_HUMAN	2	1	0	sp|Q96S86|HPLN3_HUMAN Hyaluronan and proteoglycan link protein 3 OS=Homo sapiens GN=HAPLN3 PE=2 SV=1	1	2	1	0	1	2	2	0	0	0	0	0	0	0	1	0	0	0	0	0	0	0	0	0	0	0	0	0	0	0	0	0	0	0	0	0	0	1	1	1	0	0	0	0
sp|Q96S66|CLCC1_HUMAN	sp|Q96S66|CLCC1_HUMAN	9	9	9	sp|Q96S66|CLCC1_HUMAN Chloride channel CLIC-like protein 1 OS=Homo sapiens GN=CLCC1 PE=1 SV=1	1	9	9	9	1	3	3	1	0	1	3	2	3	5	5	4	3	4	4	1	2	2	3	3	1	4	3	4	1	1	1	3	4	4	2	0	1	1	3	3	1	0	1	3
sp|Q96S44|PRPK_HUMAN	sp|Q96S44|PRPK_HUMAN	3	3	3	sp|Q96S44|PRPK_HUMAN TP53-regulating kinase OS=Homo sapiens GN=TP53RK PE=1 SV=2	1	3	3	3	0	1	1	0	0	0	1	1	1	1	0	1	1	1	1	0	0	0	2	1	1	0	0	0	0	0	0	2	2	2	1	2	1	0	1	1	0	0	0	1
sp|Q96RU3|FNBP1_HUMAN	sp|Q96RU3|FNBP1_HUMAN	14	14	14	sp|Q96RU3|FNBP1_HUMAN Formin-binding protein 1 OS=Homo sapiens GN=FNBP1 PE=1 SV=2	1	14	14	14	3	2	4	0	0	1	5	5	4	0	0	1	10	10	11	0	0	0	4	2	2	6	5	6	6	7	7	3	2	3	7	5	5	3	2	4	0	0	1	5
sp|Q96RS6|NUDC1_HUMAN	sp|Q96RS6|NUDC1_HUMAN	3	3	3	sp|Q96RS6|NUDC1_HUMAN NudC domain-containing protein 1 OS=Homo sapiens GN=NUDCD1 PE=1 SV=2	1	3	3	3	0	0	0	0	1	0	0	0	1	0	0	0	0	0	1	2	0	0	0	2	1	0	0	0	0	0	0	1	2	2	1	1	1	0	0	0	0	1	0	0
sp|Q96RR4|KKCC2_HUMAN	sp|Q96RR4|KKCC2_HUMAN	11	11	11	sp|Q96RR4|KKCC2_HUMAN Calcium/calmodulin-dependent protein kinase kinase 2 OS=Homo sapiens GN=CAMKK2 PE=1 SV=2	1	11	11	11	9	9	9	0	1	0	1	1	3	1	2	1	0	1	0	0	0	0	1	0	0	2	0	1	0	0	0	1	1	1	2	2	1	9	9	9	0	1	0	1
sp|Q96RQ3|MCCA_HUMAN	sp|Q96RQ3|MCCA_HUMAN	17	17	17	sp|Q96RQ3|MCCA_HUMAN Methylcrotonoyl-CoA carboxylase subunit alpha, mitochondrial OS=Homo sapiens GN=MCCC1 PE=1 SV=3	1	17	17	17	7	7	7	0	0	0	8	8	8	16	16	13	7	6	6	3	0	1	8	6	8	9	9	9	0	0	0	2	2	2	5	6	6	7	7	7	0	0	0	8
sp|Q96RQ1|ERGI2_HUMAN	sp|Q96RQ1|ERGI2_HUMAN	2	2	2	sp|Q96RQ1|ERGI2_HUMAN Endoplasmic reticulum-Golgi intermediate compartment protein 2 OS=Homo sapiens GN=ERGIC2 PE=1 SV=2	1	2	2	2	1	1	0	1	0	0	1	1	1	1	0	1	1	1	1	0	0	0	1	1	1	1	1	1	0	1	1	1	0	1	1	2	2	1	1	0	1	0	0	1
sp|Q96RP9|EFGM_HUMAN	sp|Q96RP9|EFGM_HUMAN	8	8	8	sp|Q96RP9|EFGM_HUMAN Elongation factor G, mitochondrial OS=Homo sapiens GN=GFM1 PE=1 SV=2	1	8	8	8	2	2	2	0	0	0	1	3	3	6	6	6	3	2	1	0	1	1	2	2	1	1	1	1	0	0	0	3	3	4	3	1	2	2	2	2	0	0	0	1
sp|Q96RF0|SNX18_HUMAN	sp|Q96RF0|SNX18_HUMAN	3	3	3	sp|Q96RF0|SNX18_HUMAN Sorting nexin-18 OS=Homo sapiens GN=SNX18 PE=1 SV=2	1	3	3	3	1	0	0	0	0	0	0	0	1	0	0	0	1	1	1	1	0	1	2	1	1	1	1	1	0	0	0	1	2	0	0	0	0	1	0	0	0	0	0	0
sp|Q96R05|RET7_HUMAN	sp|Q96R05|RET7_HUMAN	2	2	2	sp|Q96R05|RET7_HUMAN Retinoid-binding protein 7 OS=Homo sapiens GN=RBP7 PE=1 SV=1	1	2	2	2	0	0	0	0	0	0	0	0	0	0	0	0	2	2	2	0	0	0	2	1	1	1	0	0	2	2	2	0	0	0	1	1	1	0	0	0	0	0	0	0
sp|Q96QR8|PURB_HUMAN	sp|Q96QR8|PURB_HUMAN	7	6	6	sp|Q96QR8|PURB_HUMAN Transcriptional activator protein Pur-beta OS=Homo sapiens GN=PURB PE=1 SV=3	1	7	6	6	5	6	6	0	0	0	5	6	5	0	0	0	5	4	4	1	1	1	6	5	5	4	4	4	2	2	2	2	3	3	5	5	4	5	6	6	0	0	0	5
sp|Q96QK1|VPS35_HUMAN	sp|Q96QK1|VPS35_HUMAN	32	32	32	sp|Q96QK1|VPS35_HUMAN Vacuolar protein sorting-associated protein 35 OS=Homo sapiens GN=VPS35 PE=1 SV=2	1	32	32	32	28	27	26	0	0	1	25	25	23	18	18	17	25	25	24	14	14	12	25	27	22	29	26	26	10	9	12	22	23	22	23	26	22	28	27	26	0	0	1	25
sp|Q96QA5|GSDMA_HUMAN	sp|Q96QA5|GSDMA_HUMAN	4	4	4	sp|Q96QA5|GSDMA_HUMAN Gasdermin-A OS=Homo sapiens GN=GSDMA PE=1 SV=4	1	4	4	4	2	3	3	0	0	0	0	0	0	1	0	0	1	1	1	0	0	1	0	0	0	0	0	0	0	0	0	0	0	0	0	0	0	2	3	3	0	0	0	0
sp|Q96Q11|TRNT1_HUMAN	sp|Q96Q11|TRNT1_HUMAN	7	7	7	sp|Q96Q11|TRNT1_HUMAN CCA tRNA nucleotidyltransferase 1, mitochondrial OS=Homo sapiens GN=TRNT1 PE=1 SV=2	1	7	7	7	3	4	6	0	0	0	4	2	3	0	1	0	5	6	5	0	1	1	5	5	5	2	3	3	2	2	3	6	6	6	3	4	4	3	4	6	0	0	0	4
sp|Q96Q06|PLIN4_HUMAN	sp|Q96Q06|PLIN4_HUMAN	46	46	46	sp|Q96Q06|PLIN4_HUMAN Perilipin-4 OS=Homo sapiens GN=PLIN4 PE=1 SV=2	1	46	46	46	0	1	0	7	6	8	21	19	22	0	1	2	38	38	37	34	34	31	3	2	3	0	0	0	0	1	0	1	1	1	9	9	7	0	1	0	7	6	8	21
sp|Q96PY5|FMNL2_HUMAN	sp|Q96PY5|FMNL2_HUMAN	3	2	1	sp|Q96PY5|FMNL2_HUMAN Formin-like protein 2 OS=Homo sapiens GN=FMNL2 PE=1 SV=3	1	3	2	1	2	2	2	1	0	0	0	0	0	0	0	0	0	0	0	0	0	0	1	1	1	0	0	0	0	0	0	0	0	0	1	1	1	1	1	1	1	0	0	0
sp|Q96PU8|QKI_HUMAN	sp|Q96PU8|QKI_HUMAN	2	2	2	sp|Q96PU8|QKI_HUMAN Protein quaking OS=Homo sapiens GN=QKI PE=1 SV=1	1	2	2	2	2	2	2	0	0	0	0	0	1	1	1	1	1	0	0	0	0	0	2	2	0	2	2	2	0	0	0	2	1	0	0	0	1	2	2	2	0	0	0	0
sp|Q96PK6|RBM14_HUMAN	sp|Q96PK6|RBM14_HUMAN	5	5	5	sp|Q96PK6|RBM14_HUMAN RNA-binding protein 14 OS=Homo sapiens GN=RBM14 PE=1 SV=2	1	5	5	5	2	1	4	0	0	0	1	1	1	0	0	0	2	1	2	0	0	0	4	4	4	1	3	3	0	0	0	5	5	5	1	1	1	2	1	4	0	0	0	1
sp|Q96PE7|MCEE_HUMAN	sp|Q96PE7|MCEE_HUMAN	4	4	4	sp|Q96PE7|MCEE_HUMAN Methylmalonyl-CoA epimerase, mitochondrial OS=Homo sapiens GN=MCEE PE=1 SV=1	1	4	4	4	0	0	1	3	3	4	1	1	0	4	3	3	1	0	0	1	0	0	1	1	0	1	0	0	1	1	0	0	0	1	0	0	1	0	0	1	3	3	4	1
sp|Q96PE5|OPALI_HUMAN	sp|Q96PE5|OPALI_HUMAN	5	5	5	sp|Q96PE5|OPALI_HUMAN Opalin OS=Homo sapiens GN=OPALIN PE=2 SV=1	1	5	5	5	5	5	5	0	0	0	0	0	0	0	0	0	0	0	0	0	0	0	0	0	0	0	0	0	0	0	0	0	0	0	0	0	0	5	5	5	0	0	0	0
sp|Q96PE3|INP4A_HUMAN	sp|Q96PE3|INP4A_HUMAN	5	5	5	sp|Q96PE3|INP4A_HUMAN Type I inositol 3,4-bisphosphate 4-phosphatase OS=Homo sapiens GN=INPP4A PE=1 SV=1	1	5	5	5	4	4	5	0	1	0	0	1	2	0	0	0	2	2	3	0	0	0	1	1	0	0	0	1	0	0	0	0	0	0	2	1	1	4	4	5	0	1	0	0
sp|Q96PD5|PGRP2_HUMAN;CON__ENSEMBL:ENSBTAP00000016285	sp|Q96PD5|PGRP2_HUMAN	18;3	18;3	18;3	sp|Q96PD5|PGRP2_HUMAN N-acetylmuramoyl-L-alanine amidase OS=Homo sapiens GN=PGLYRP2 PE=1 SV=1	2	18	18	18	0	1	1	10	10	8	12	15	12	5	5	5	14	12	12	3	6	2	16	15	12	9	11	12	4	5	4	11	11	11	7	7	9	0	1	1	10	10	8	12
sp|Q96PC5|MIA2_HUMAN;sp|O15320|CTGE5_HUMAN;sp|Q96RT6|CTGE2_HUMAN;sp|A4FU28|CTGE9_HUMAN	sp|Q96PC5|MIA2_HUMAN;sp|O15320|CTGE5_HUMAN	8;7;2;1	8;7;2;1	8;7;2;1	sp|Q96PC5|MIA2_HUMAN Melanoma inhibitory activity protein 2 OS=Homo sapiens GN=MIA2 PE=1 SV=4;sp|O15320|CTGE5_HUMAN cTAGE family member 5 OS=Homo sapiens GN=CTAGE5 PE=1 SV=4	4	8	8	8	1	1	1	0	0	0	1	0	1	7	5	6	1	1	1	0	0	0	0	0	1	1	1	1	1	0	1	2	2	1	1	0	1	1	1	1	0	0	0	1
sp|Q96P70|IPO9_HUMAN	sp|Q96P70|IPO9_HUMAN	8	8	8	sp|Q96P70|IPO9_HUMAN Importin-9 OS=Homo sapiens GN=IPO9 PE=1 SV=3	1	8	8	8	3	2	6	0	0	0	2	3	3	3	2	4	1	2	0	0	0	0	2	2	4	1	3	3	0	0	1	4	4	3	3	3	4	3	2	6	0	0	0	2
sp|Q96P63|SPB12_HUMAN	sp|Q96P63|SPB12_HUMAN	5	5	5	sp|Q96P63|SPB12_HUMAN Serpin B12 OS=Homo sapiens GN=SERPINB12 PE=1 SV=1	1	5	5	5	1	0	1	1	0	1	1	0	1	0	0	0	1	1	0	1	0	2	3	4	4	0	1	1	0	0	0	1	2	1	2	3	1	1	0	1	1	0	1	1
sp|Q96P48|ARAP1_HUMAN	sp|Q96P48|ARAP1_HUMAN	5	5	5	sp|Q96P48|ARAP1_HUMAN Arf-GAP with Rho-GAP domain, ANK repeat and PH domain-containing protein 1 OS=Homo sapiens GN=ARAP1 PE=1 SV=3	1	5	5	5	0	0	0	1	1	0	3	0	1	0	1	0	1	0	1	0	0	0	1	0	1	3	3	3	0	0	0	1	0	0	1	1	1	0	0	0	1	1	0	3
sp|Q96P47|AGAP3_HUMAN;sp|Q9UPQ3|AGAP1_HUMAN	sp|Q96P47|AGAP3_HUMAN	7;2	7;2	7;2	sp|Q96P47|AGAP3_HUMAN Arf-GAP with GTPase, ANK repeat and PH domain-containing protein 3 OS=Homo sapiens GN=AGAP3 PE=1 SV=2	2	7	7	7	7	7	7	0	0	0	1	0	0	0	0	0	0	0	0	0	0	0	1	0	0	1	1	0	0	0	0	0	0	0	0	0	0	7	7	7	0	0	0	1
sp|Q96NY8|NECT4_HUMAN	sp|Q96NY8|NECT4_HUMAN	2	2	2	sp|Q96NY8|NECT4_HUMAN Nectin-4 OS=Homo sapiens GN=NECTIN4 PE=1 SV=1	1	2	2	2	0	0	0	0	0	0	0	0	0	0	0	0	0	0	0	0	0	0	0	0	0	0	0	0	0	0	0	0	0	0	0	0	0	0	0	0	0	0	0	0
sp|Q96NU7|HUTI_HUMAN	sp|Q96NU7|HUTI_HUMAN	15	15	15	sp|Q96NU7|HUTI_HUMAN Probable imidazolonepropionase OS=Homo sapiens GN=AMDHD1 PE=1 SV=2	1	15	15	15	0	0	1	4	5	4	0	0	0	14	15	15	0	0	0	0	0	0	0	0	0	0	0	0	0	0	0	0	0	0	0	0	0	0	0	1	4	5	4	0
sp|Q96ND0|F210A_HUMAN	sp|Q96ND0|F210A_HUMAN	4	4	4	sp|Q96ND0|F210A_HUMAN Protein FAM210A OS=Homo sapiens GN=FAM210A PE=1 SV=2	1	4	4	4	2	2	2	3	4	4	0	0	0	0	0	1	1	1	1	0	1	0	0	0	0	0	0	1	0	0	0	0	0	0	0	1	0	2	2	2	3	4	4	0
sp|Q96N76|HUTU_HUMAN	sp|Q96N76|HUTU_HUMAN	20	20	20	sp|Q96N76|HUTU_HUMAN Urocanate hydratase OS=Homo sapiens GN=UROC1 PE=1 SV=1	1	20	20	20	0	1	1	3	2	2	0	1	0	20	19	19	0	0	0	0	0	0	0	0	1	1	0	0	0	0	0	0	0	0	0	0	0	0	1	1	3	2	2	0
sp|Q96N66|MBOA7_HUMAN	sp|Q96N66|MBOA7_HUMAN	8	8	8	sp|Q96N66|MBOA7_HUMAN Lysophospholipid acyltransferase 7 OS=Homo sapiens GN=MBOAT7 PE=1 SV=2	1	8	8	8	4	5	5	0	0	0	5	5	4	0	0	0	5	5	4	0	1	0	4	3	4	3	5	5	1	1	1	8	7	7	2	4	3	4	5	5	0	0	0	5
sp|Q96MZ0|GD1L1_HUMAN	sp|Q96MZ0|GD1L1_HUMAN	8	8	8	sp|Q96MZ0|GD1L1_HUMAN Ganglioside-induced differentiation-associated protein 1-like 1 OS=Homo sapiens GN=GDAP1L1 PE=2 SV=2	1	8	8	8	8	8	8	0	0	0	0	0	0	0	0	0	0	0	0	0	0	0	0	0	0	0	0	0	0	0	0	0	0	0	0	0	0	8	8	8	0	0	0	0
sp|Q96MM6|HS12B_HUMAN	sp|Q96MM6|HS12B_HUMAN	17	14	14	sp|Q96MM6|HS12B_HUMAN Heat shock 70 kDa protein 12B OS=Homo sapiens GN=HSPA12B PE=1 SV=2	1	17	14	14	3	5	4	0	0	0	4	2	3	0	0	0	5	3	5	2	0	0	6	5	8	16	13	16	0	0	0	3	4	3	3	5	1	1	2	1	0	0	0	3
sp|Q96MG2|JSPR1_HUMAN	sp|Q96MG2|JSPR1_HUMAN	5	5	5	sp|Q96MG2|JSPR1_HUMAN Junctional sarcoplasmic reticulum protein 1 OS=Homo sapiens GN=JSRP1 PE=1 SV=1	1	5	5	5	0	0	0	0	0	0	0	0	0	0	0	0	0	0	0	5	5	4	0	0	0	0	0	0	0	0	0	0	0	0	0	0	0	0	0	0	0	0	0	0
sp|Q96MF2|STAC3_HUMAN	sp|Q96MF2|STAC3_HUMAN	3	3	3	sp|Q96MF2|STAC3_HUMAN SH3 and cysteine-rich domain-containing protein 3 OS=Homo sapiens GN=STAC3 PE=1 SV=1	1	3	3	3	0	0	0	0	0	0	0	0	0	0	0	0	0	0	0	3	3	3	0	0	0	0	0	0	0	0	0	0	0	0	0	0	0	0	0	0	0	0	0	0
sp|Q96M27|PRRC1_HUMAN	sp|Q96M27|PRRC1_HUMAN	6	6	6	sp|Q96M27|PRRC1_HUMAN Protein PRRC1 OS=Homo sapiens GN=PRRC1 PE=1 SV=1	1	6	6	6	0	2	2	1	1	1	5	5	5	2	3	1	5	4	4	2	3	3	4	3	3	3	5	4	2	2	4	1	0	1	3	3	1	0	2	2	1	1	1	5
sp|Q96LJ7|DHRS1_HUMAN	sp|Q96LJ7|DHRS1_HUMAN	13	13	13	sp|Q96LJ7|DHRS1_HUMAN Dehydrogenase/reductase SDR family member 1 OS=Homo sapiens GN=DHRS1 PE=1 SV=1	1	13	13	13	1	2	2	1	1	0	6	5	5	13	12	12	3	3	2	0	0	0	2	1	1	4	4	2	0	0	0	2	2	2	1	1	1	1	2	2	1	1	0	6
sp|Q96L96|ALPK3_HUMAN	sp|Q96L96|ALPK3_HUMAN	5	5	5	sp|Q96L96|ALPK3_HUMAN Alpha-protein kinase 3 OS=Homo sapiens GN=ALPK3 PE=2 SV=2	1	5	5	5	0	0	1	0	0	0	0	0	0	0	0	0	0	0	0	4	3	3	0	0	0	0	0	0	0	0	0	0	0	0	0	0	1	0	0	1	0	0	0	0
sp|Q96L92|SNX27_HUMAN	sp|Q96L92|SNX27_HUMAN	4	4	4	sp|Q96L92|SNX27_HUMAN Sorting nexin-27 OS=Homo sapiens GN=SNX27 PE=1 SV=2	1	4	4	4	3	3	4	0	0	0	1	3	2	0	1	1	1	1	1	0	0	0	3	3	3	2	1	1	0	0	0	4	4	4	0	0	0	3	3	4	0	0	0	1
sp|Q96KR6|F210B_HUMAN	sp|Q96KR6|F210B_HUMAN	2	2	2	sp|Q96KR6|F210B_HUMAN Protein FAM210B OS=Homo sapiens GN=FAM210B PE=1 SV=2	1	2	2	2	0	0	0	0	0	0	0	0	0	2	2	2	0	0	1	0	0	0	0	1	1	1	0	1	0	0	0	0	1	0	1	1	1	0	0	0	0	0	0	0
sp|Q96KR1|ZFR_HUMAN	sp|Q96KR1|ZFR_HUMAN	2	2	2	sp|Q96KR1|ZFR_HUMAN Zinc finger RNA-binding protein OS=Homo sapiens GN=ZFR PE=1 SV=2	1	2	2	2	0	1	0	0	0	0	0	0	0	0	0	0	1	1	0	0	0	0	1	1	1	1	1	0	0	0	0	0	1	0	1	1	1	0	1	0	0	0	0	0
sp|Q96KP4|CNDP2_HUMAN	sp|Q96KP4|CNDP2_HUMAN	32	32	32	sp|Q96KP4|CNDP2_HUMAN Cytosolic non-specific dipeptidase OS=Homo sapiens GN=CNDP2 PE=1 SV=2	1	32	32	32	25	25	27	13	12	11	26	25	25	28	29	29	26	28	26	16	13	14	25	24	25	27	26	26	27	26	29	22	24	23	21	20	24	25	25	27	13	12	11	26
sp|Q96KP1|EXOC2_HUMAN	sp|Q96KP1|EXOC2_HUMAN	5	5	5	sp|Q96KP1|EXOC2_HUMAN Exocyst complex component 2 OS=Homo sapiens GN=EXOC2 PE=1 SV=1	1	5	5	5	3	3	3	0	0	0	2	2	3	0	1	0	2	2	2	0	0	0	1	2	3	1	1	2	0	0	2	1	1	1	0	0	1	3	3	3	0	0	0	2
sp|Q96KG9|SCYL1_HUMAN	sp|Q96KG9|SCYL1_HUMAN	5	5	5	sp|Q96KG9|SCYL1_HUMAN N-terminal kinase-like protein OS=Homo sapiens GN=SCYL1 PE=1 SV=1	1	5	5	5	4	2	3	0	0	0	2	1	1	3	3	3	1	1	1	0	0	0	3	3	3	0	0	1	0	0	0	2	4	4	1	1	1	4	2	3	0	0	0	2
sp|Q96KC9|CABS1_HUMAN	sp|Q96KC9|CABS1_HUMAN	5	5	5	sp|Q96KC9|CABS1_HUMAN Calcium-binding and spermatid-specific protein 1 OS=Homo sapiens GN=CABS1 PE=2 SV=3	1	5	5	5	0	0	0	0	0	0	0	0	0	0	0	0	0	0	0	0	0	0	0	0	0	0	0	0	0	0	0	5	5	5	0	0	0	0	0	0	0	0	0	0
sp|Q96KB5|TOPK_HUMAN	sp|Q96KB5|TOPK_HUMAN	8	8	8	sp|Q96KB5|TOPK_HUMAN Lymphokine-activated killer T-cell-originated protein kinase OS=Homo sapiens GN=PBK PE=1 SV=3	1	8	8	8	0	1	1	0	0	0	0	0	0	0	0	0	1	0	0	0	0	0	1	0	0	0	0	0	0	0	0	8	8	7	1	1	1	0	1	1	0	0	0	0
sp|Q96KA5|CLP1L_HUMAN	sp|Q96KA5|CLP1L_HUMAN	3	3	3	sp|Q96KA5|CLP1L_HUMAN Cleft lip and palate transmembrane protein 1-like protein OS=Homo sapiens GN=CLPTM1L PE=1 SV=1	1	3	3	3	1	0	0	0	0	0	3	3	3	1	1	0	3	3	3	0	0	0	1	1	1	0	2	2	1	0	1	3	2	2	3	3	2	1	0	0	0	0	0	3
sp|Q96K76|UBP47_HUMAN	sp|Q96K76|UBP47_HUMAN	11	11	11	sp|Q96K76|UBP47_HUMAN Ubiquitin carboxyl-terminal hydrolase 47 OS=Homo sapiens GN=USP47 PE=1 SV=3	1	11	11	11	1	3	2	0	0	0	4	2	1	3	2	5	1	2	3	1	3	2	3	4	2	2	1	3	0	0	0	7	8	8	5	4	3	1	3	2	0	0	0	4
sp|Q96K17|BT3L4_HUMAN	sp|Q96K17|BT3L4_HUMAN	3	3	3	sp|Q96K17|BT3L4_HUMAN Transcription factor BTF3 homolog 4 OS=Homo sapiens GN=BTF3L4 PE=1 SV=1	1	3	3	3	2	1	2	1	1	1	1	1	3	1	1	0	3	3	3	2	1	1	3	2	2	2	2	2	1	1	1	2	2	3	2	1	1	2	1	2	1	1	1	1
sp|Q96JY6|PDLI2_HUMAN	sp|Q96JY6|PDLI2_HUMAN	10	10	10	sp|Q96JY6|PDLI2_HUMAN PDZ and LIM domain protein 2 OS=Homo sapiens GN=PDLIM2 PE=1 SV=1	1	10	10	10	0	0	1	0	0	0	1	0	0	1	3	2	1	1	2	0	0	0	3	3	3	9	10	9	1	1	2	2	2	4	0	0	0	0	0	1	0	0	0	1
sp|Q96JQ2|CLMN_HUMAN	sp|Q96JQ2|CLMN_HUMAN	2	2	2	sp|Q96JQ2|CLMN_HUMAN Calmin OS=Homo sapiens GN=CLMN PE=1 SV=1	1	2	2	2	0	0	0	0	0	0	1	1	1	0	0	1	0	0	0	0	0	0	0	0	0	0	0	1	0	1	0	0	0	0	0	0	0	0	0	0	0	0	0	1
sp|Q96JJ7|TMX3_HUMAN	sp|Q96JJ7|TMX3_HUMAN	9	9	9	sp|Q96JJ7|TMX3_HUMAN Protein disulfide-isomerase TMX3 OS=Homo sapiens GN=TMX3 PE=1 SV=2	1	9	9	9	6	6	5	0	0	0	3	3	3	0	0	0	6	5	5	1	0	0	1	1	2	6	6	5	0	0	0	3	2	2	5	4	5	6	6	5	0	0	0	3
sp|Q96JJ3|ELMO2_HUMAN	sp|Q96JJ3|ELMO2_HUMAN	3	3	3	sp|Q96JJ3|ELMO2_HUMAN Engulfment and cell motility protein 2 OS=Homo sapiens GN=ELMO2 PE=1 SV=2	1	3	3	3	1	2	1	0	0	0	0	1	1	0	0	0	0	1	1	0	0	0	2	2	1	2	1	1	0	0	0	1	1	1	1	0	0	1	2	1	0	0	0	0
sp|Q96JH7|VCIP1_HUMAN	sp|Q96JH7|VCIP1_HUMAN	4	4	4	sp|Q96JH7|VCIP1_HUMAN Deubiquitinating protein VCIP135 OS=Homo sapiens GN=VCPIP1 PE=1 SV=2	1	4	4	4	2	2	2	0	0	0	1	1	1	0	0	0	0	0	0	0	0	0	0	0	0	0	0	0	0	0	0	0	0	0	2	1	1	2	2	2	0	0	0	1
sp|Q96JG6|VPS50_HUMAN	sp|Q96JG6|VPS50_HUMAN	2	2	2	sp|Q96JG6|VPS50_HUMAN Syndetin OS=Homo sapiens GN=VPS50 PE=1 SV=3	1	2	2	2	1	1	1	0	0	0	0	0	0	0	0	0	0	0	0	0	0	0	0	0	0	1	0	0	0	0	0	0	0	0	0	0	0	1	1	1	0	0	0	0
sp|Q96JE9|MAP6_HUMAN	sp|Q96JE9|MAP6_HUMAN	25	25	25	sp|Q96JE9|MAP6_HUMAN Microtubule-associated protein 6 OS=Homo sapiens GN=MAP6 PE=1 SV=2	1	25	25	25	23	24	24	0	0	0	0	0	0	0	0	0	1	0	0	0	0	0	0	0	0	1	1	1	0	0	0	0	0	0	0	0	0	23	24	24	0	0	0	0
sp|Q96JB5|CK5P3_HUMAN	sp|Q96JB5|CK5P3_HUMAN	9	9	9	sp|Q96JB5|CK5P3_HUMAN CDK5 regulatory subunit-associated protein 3 OS=Homo sapiens GN=CDK5RAP3 PE=1 SV=2	1	9	9	9	2	1	2	1	1	1	3	3	2	4	3	3	2	3	1	1	1	0	1	2	2	2	3	4	0	0	1	1	2	2	4	5	2	2	1	2	1	1	1	3
sp|Q96J94|PIWL1_HUMAN	sp|Q96J94|PIWL1_HUMAN	3	3	3	sp|Q96J94|PIWL1_HUMAN Piwi-like protein 1 OS=Homo sapiens GN=PIWIL1 PE=1 SV=1	1	3	3	3	1	1	1	0	0	0	1	1	1	1	1	1	0	1	0	0	0	0	1	1	1	1	1	1	0	0	0	2	3	2	0	1	1	1	1	1	0	0	0	1
sp|Q96IZ0|PAWR_HUMAN	sp|Q96IZ0|PAWR_HUMAN	2	2	2	sp|Q96IZ0|PAWR_HUMAN PRKC apoptosis WT1 regulator protein OS=Homo sapiens GN=PAWR PE=1 SV=1	1	2	2	2	0	0	0	0	0	0	0	0	0	0	0	0	0	0	0	0	0	0	2	2	2	0	0	0	0	0	0	2	2	2	0	0	0	0	0	0	0	0	0	0
sp|Q96IY4|CBPB2_HUMAN	sp|Q96IY4|CBPB2_HUMAN	6	6	5	sp|Q96IY4|CBPB2_HUMAN Carboxypeptidase B2 OS=Homo sapiens GN=CPB2 PE=1 SV=2	1	6	6	5	0	0	0	6	6	4	3	3	3	0	0	0	4	3	3	0	0	0	3	3	3	3	2	1	0	0	0	3	3	3	1	1	0	0	0	0	6	6	4	3
sp|Q96IX5|USMG5_HUMAN	sp|Q96IX5|USMG5_HUMAN	4	4	4	sp|Q96IX5|USMG5_HUMAN Up-regulated during skeletal muscle growth protein 5 OS=Homo sapiens GN=USMG5 PE=1 SV=1	1	4	4	4	1	3	3	4	3	4	2	2	2	3	3	3	1	2	2	0	3	3	2	2	2	2	2	2	2	0	0	2	2	1	2	3	2	1	3	3	4	3	4	2
sp|Q96IU4|ABHEB_HUMAN	sp|Q96IU4|ABHEB_HUMAN	8	8	8	sp|Q96IU4|ABHEB_HUMAN Protein ABHD14B OS=Homo sapiens GN=ABHD14B PE=1 SV=1	1	8	8	8	8	8	7	4	4	4	8	8	7	7	7	7	7	8	8	7	7	6	8	8	8	8	7	8	4	5	5	8	7	8	6	6	6	8	8	7	4	4	4	8
sp|Q96IJ6|GMPPA_HUMAN	sp|Q96IJ6|GMPPA_HUMAN	13	13	13	sp|Q96IJ6|GMPPA_HUMAN Mannose-1-phosphate guanyltransferase alpha OS=Homo sapiens GN=GMPPA PE=1 SV=1	1	13	13	13	4	3	4	0	0	0	6	4	5	11	10	9	7	8	7	1	1	0	1	1	2	5	3	6	4	5	6	1	1	3	6	5	5	4	3	4	0	0	0	6
sp|Q96ID5|IGS21_HUMAN	sp|Q96ID5|IGS21_HUMAN	9	9	9	sp|Q96ID5|IGS21_HUMAN Immunoglobulin superfamily member 21 OS=Homo sapiens GN=IGSF21 PE=2 SV=1	1	9	9	9	9	8	9	0	0	0	0	0	0	0	0	0	0	0	0	0	0	0	0	0	0	0	0	0	0	0	0	0	0	0	0	0	0	9	8	9	0	0	0	0
sp|Q96I99|SUCB2_HUMAN	sp|Q96I99|SUCB2_HUMAN	27	27	27	sp|Q96I99|SUCB2_HUMAN Succinate--CoA ligase [GDP-forming] subunit beta, mitochondrial OS=Homo sapiens GN=SUCLG2 PE=1 SV=2	1	27	27	27	11	13	15	15	17	20	20	20	21	21	21	22	19	19	18	12	9	13	15	16	14	19	21	18	0	1	0	18	16	17	8	11	6	11	13	15	15	17	20	20
sp|Q96I59|SYNM_HUMAN	sp|Q96I59|SYNM_HUMAN	2	2	2	sp|Q96I59|SYNM_HUMAN Probable asparagine--tRNA ligase, mitochondrial OS=Homo sapiens GN=NARS2 PE=1 SV=3	1	2	2	2	0	0	0	0	0	0	2	2	2	0	1	1	1	0	1	2	2	1	0	1	0	2	1	2	0	0	0	0	1	1	1	1	0	0	0	0	0	0	0	2
sp|Q96I24|FUBP3_HUMAN	sp|Q96I24|FUBP3_HUMAN	8	7	7	sp|Q96I24|FUBP3_HUMAN Far upstream element-binding protein 3 OS=Homo sapiens GN=FUBP3 PE=1 SV=2	1	8	7	7	2	1	2	1	0	0	3	2	1	5	3	1	2	2	1	0	0	1	2	3	3	4	5	5	2	2	2	4	3	1	5	4	5	1	0	1	1	0	0	2
sp|Q96I15|SCLY_HUMAN	sp|Q96I15|SCLY_HUMAN	13	13	13	sp|Q96I15|SCLY_HUMAN Selenocysteine lyase OS=Homo sapiens GN=SCLY PE=1 SV=4	1	13	13	13	0	1	1	0	0	0	4	1	2	13	12	12	6	5	5	0	0	0	3	4	2	0	0	0	0	1	1	0	1	0	0	2	0	0	1	1	0	0	0	4
sp|Q96HY7|DHTK1_HUMAN	sp|Q96HY7|DHTK1_HUMAN	19	19	19	sp|Q96HY7|DHTK1_HUMAN Probable 2-oxoglutarate dehydrogenase E1 component DHKTD1, mitochondrial OS=Homo sapiens GN=DHTKD1 PE=1 SV=2	1	19	19	19	3	1	2	0	0	1	6	0	2	17	18	16	1	1	0	3	2	1	2	1	2	1	0	1	0	0	0	6	4	2	2	5	1	3	1	2	0	0	1	6
sp|Q96HY6|DDRGK_HUMAN	sp|Q96HY6|DDRGK_HUMAN	5	5	5	sp|Q96HY6|DDRGK_HUMAN DDRGK domain-containing protein 1 OS=Homo sapiens GN=DDRGK1 PE=1 SV=2	1	5	5	5	2	3	3	0	0	0	4	4	1	4	4	4	3	1	4	1	0	1	3	3	3	3	2	4	0	0	0	2	0	2	0	0	0	2	3	3	0	0	0	4
sp|Q96HU8|DIRA2_HUMAN	sp|Q96HU8|DIRA2_HUMAN	4	4	4	sp|Q96HU8|DIRA2_HUMAN GTP-binding protein Di-Ras2 OS=Homo sapiens GN=DIRAS2 PE=1 SV=1	1	4	4	4	4	3	4	0	0	0	0	0	0	0	0	0	0	0	0	0	0	0	0	0	0	0	0	0	0	0	0	0	0	0	0	0	0	4	3	4	0	0	0	0
sp|Q96HS1|PGAM5_HUMAN	sp|Q96HS1|PGAM5_HUMAN	6	6	6	sp|Q96HS1|PGAM5_HUMAN Serine/threonine-protein phosphatase PGAM5, mitochondrial OS=Homo sapiens GN=PGAM5 PE=1 SV=2	1	6	6	6	4	4	4	1	1	2	4	4	5	5	4	4	2	3	2	1	0	0	0	1	1	2	1	2	1	1	0	0	1	0	3	3	5	4	4	4	1	1	2	4
sp|Q96HR9|REEP6_HUMAN	sp|Q96HR9|REEP6_HUMAN	6	6	6	sp|Q96HR9|REEP6_HUMAN Receptor expression-enhancing protein 6 OS=Homo sapiens GN=REEP6 PE=1 SV=1	1	6	6	6	2	1	1	2	2	1	0	1	0	3	3	3	1	1	0	0	0	0	2	2	0	0	1	0	0	0	0	5	6	6	0	0	0	2	1	1	2	2	1	0
sp|Q96HN2|SAHH3_HUMAN	sp|Q96HN2|SAHH3_HUMAN	16	9	9	sp|Q96HN2|SAHH3_HUMAN Adenosylhomocysteinase 3 OS=Homo sapiens GN=AHCYL2 PE=1 SV=1	1	16	9	9	14	14	14	2	2	1	12	12	12	5	5	5	8	10	8	7	9	9	8	9	4	7	8	7	3	3	4	11	9	9	4	3	3	7	7	7	0	0	0	7
sp|Q96HJ9|FMC1_HUMAN	sp|Q96HJ9|FMC1_HUMAN	4	4	4	sp|Q96HJ9|FMC1_HUMAN Protein FMC1 homolog OS=Homo sapiens GN=FMC1 PE=1 SV=2	1	4	4	4	0	0	0	1	2	1	1	3	0	4	4	4	0	0	1	2	1	3	0	0	0	2	2	2	0	0	0	1	0	0	2	1	0	0	0	0	1	2	1	1
sp|Q96HE7|ERO1A_HUMAN	sp|Q96HE7|ERO1A_HUMAN	22	22	20	sp|Q96HE7|ERO1A_HUMAN ERO1-like protein alpha OS=Homo sapiens GN=ERO1A PE=1 SV=2	1	22	22	20	13	12	11	10	8	9	15	13	16	11	12	13	16	17	16	1	1	2	12	15	9	10	15	12	10	9	11	16	16	16	8	8	9	13	12	11	10	8	9	15
sp|Q96HD9|ACY3_HUMAN	sp|Q96HD9|ACY3_HUMAN	4	4	4	sp|Q96HD9|ACY3_HUMAN N-acyl-aromatic-L-amino acid amidohydrolase (carboxylate-forming) OS=Homo sapiens GN=ACY3 PE=1 SV=1	1	4	4	4	0	0	0	0	0	0	0	0	0	4	4	2	0	0	0	0	0	0	0	0	0	0	0	0	0	0	0	0	0	0	0	0	0	0	0	0	0	0	0	0
sp|Q96HC4|PDLI5_HUMAN	sp|Q96HC4|PDLI5_HUMAN	20	20	20	sp|Q96HC4|PDLI5_HUMAN PDZ and LIM domain protein 5 OS=Homo sapiens GN=PDLIM5 PE=1 SV=5	1	20	20	20	5	7	5	7	7	7	9	7	9	10	10	11	8	10	8	8	8	8	17	16	15	16	14	13	5	6	7	10	9	8	5	4	3	5	7	5	7	7	7	9
sp|Q96HA9|PX11C_HUMAN	sp|Q96HA9|PX11C_HUMAN	3	3	3	sp|Q96HA9|PX11C_HUMAN Peroxisomal membrane protein 11C OS=Homo sapiens GN=PEX11G PE=1 SV=1	1	3	3	3	0	0	0	0	0	0	0	0	0	3	2	1	0	0	0	0	0	0	0	0	0	0	0	0	0	0	0	0	0	0	0	0	0	0	0	0	0	0	0	0
sp|Q96GX9|MTNB_HUMAN	sp|Q96GX9|MTNB_HUMAN	3	3	3	sp|Q96GX9|MTNB_HUMAN Methylthioribulose-1-phosphate dehydratase OS=Homo sapiens GN=APIP PE=1 SV=1	1	3	3	3	0	0	0	0	1	1	0	0	0	1	1	1	3	2	3	2	3	2	1	2	2	1	2	2	1	2	1	1	1	1	2	2	2	0	0	0	0	1	1	0
sp|Q96GW7|PGCB_HUMAN	sp|Q96GW7|PGCB_HUMAN	28	28	27	sp|Q96GW7|PGCB_HUMAN Brevican core protein OS=Homo sapiens GN=BCAN PE=1 SV=2	1	28	28	27	28	27	26	1	0	0	0	1	1	0	1	0	0	0	0	0	0	0	0	0	0	0	0	1	0	1	1	1	0	0	1	0	0	28	27	26	1	0	0	0
sp|Q96GQ5|RUS1_HUMAN	sp|Q96GQ5|RUS1_HUMAN	5	5	5	sp|Q96GQ5|RUS1_HUMAN RUS1 family protein C16orf58 OS=Homo sapiens GN=C16orf58 PE=1 SV=2	1	5	5	5	3	3	4	0	0	0	2	2	2	0	2	2	2	2	2	1	0	1	2	1	1	1	2	2	0	0	0	2	3	2	3	2	3	3	3	4	0	0	0	2
sp|Q96GK7|FAH2A_HUMAN;sp|Q6P2I3|FAH2B_HUMAN	sp|Q96GK7|FAH2A_HUMAN;sp|Q6P2I3|FAH2B_HUMAN	15;10	15;10	15;10	sp|Q96GK7|FAH2A_HUMAN Fumarylacetoacetate hydrolase domain-containing protein 2A OS=Homo sapiens GN=FAHD2A PE=1 SV=1;sp|Q6P2I3|FAH2B_HUMAN Fumarylacetoacetate hydrolase domain-containing protein 2B OS=Homo sapiens GN=FAHD2B PE=1 SV=1	2	15	15	15	8	8	8	12	10	10	4	3	4	12	13	12	4	2	1	2	1	5	5	7	4	2	3	4	0	1	1	7	8	7	4	4	3	8	8	8	12	10	10	4
sp|Q96GG9|DCNL1_HUMAN	sp|Q96GG9|DCNL1_HUMAN	7	7	7	sp|Q96GG9|DCNL1_HUMAN DCN1-like protein 1 OS=Homo sapiens GN=DCUN1D1 PE=1 SV=1	1	7	7	7	3	3	5	0	0	0	3	4	4	3	3	4	4	4	4	3	3	2	3	2	3	3	2	3	5	4	4	3	2	2	3	3	3	3	3	5	0	0	0	3
sp|Q96GD0|PLPP_HUMAN	sp|Q96GD0|PLPP_HUMAN	14	14	14	sp|Q96GD0|PLPP_HUMAN Pyridoxal phosphate phosphatase OS=Homo sapiens GN=PDXP PE=1 SV=2	1	14	14	14	12	12	12	5	4	4	4	3	5	6	6	5	7	5	2	3	3	3	4	3	3	2	2	2	2	3	2	10	8	8	3	4	4	12	12	12	5	4	4	4
sp|Q96GA7|SDSL_HUMAN	sp|Q96GA7|SDSL_HUMAN	13	13	13	sp|Q96GA7|SDSL_HUMAN Serine dehydratase-like OS=Homo sapiens GN=SDSL PE=1 SV=1	1	13	13	13	3	3	4	0	0	0	5	4	5	10	10	11	1	1	1	1	1	1	1	1	2	2	2	2	0	0	0	7	7	7	0	0	1	3	3	4	0	0	0	5
sp|Q96G61|NUD11_HUMAN	sp|Q96G61|NUD11_HUMAN	6	1	1	sp|Q96G61|NUD11_HUMAN Diphosphoinositol polyphosphate phosphohydrolase 3-beta OS=Homo sapiens GN=NUDT11 PE=1 SV=1	1	6	1	1	2	2	2	0	0	0	0	0	1	0	0	0	1	0	0	0	0	0	3	2	2	1	1	0	0	0	0	6	6	6	1	1	1	0	0	0	0	0	0	0
sp|Q96G28|CFA36_HUMAN	sp|Q96G28|CFA36_HUMAN	3	3	3	sp|Q96G28|CFA36_HUMAN Cilia- and flagella-associated protein 36 OS=Homo sapiens GN=CFAP36 PE=1 SV=2	1	3	3	3	0	0	2	0	0	0	0	0	0	0	0	0	0	0	0	0	0	0	0	0	0	0	1	0	0	0	0	3	3	3	0	0	0	0	0	2	0	0	0	0
sp|Q96G23|CERS2_HUMAN	sp|Q96G23|CERS2_HUMAN	4	4	4	sp|Q96G23|CERS2_HUMAN Ceramide synthase 2 OS=Homo sapiens GN=CERS2 PE=1 SV=1	1	4	4	4	0	0	0	0	0	0	0	0	0	3	3	3	0	1	0	0	0	0	0	0	0	1	1	1	1	0	0	0	0	0	1	2	0	0	0	0	0	0	0	0
sp|Q96G03|PGM2_HUMAN	sp|Q96G03|PGM2_HUMAN	31	31	31	sp|Q96G03|PGM2_HUMAN Phosphoglucomutase-2 OS=Homo sapiens GN=PGM2 PE=1 SV=4	1	31	31	31	12	13	12	16	16	16	22	20	20	22	20	18	27	26	26	5	6	2	22	23	20	22	19	19	25	26	23	23	23	22	20	21	20	12	13	12	16	16	16	22
sp|Q96FZ7|CHMP6_HUMAN	sp|Q96FZ7|CHMP6_HUMAN	3	3	3	sp|Q96FZ7|CHMP6_HUMAN Charged multivesicular body protein 6 OS=Homo sapiens GN=CHMP6 PE=1 SV=3	1	3	3	3	2	2	2	0	0	0	3	2	3	1	2	2	2	2	2	2	1	2	2	2	3	2	2	3	1	1	0	1	2	1	1	1	1	2	2	2	0	0	0	3
sp|Q96FW1|OTUB1_HUMAN	sp|Q96FW1|OTUB1_HUMAN	14	14	14	sp|Q96FW1|OTUB1_HUMAN Ubiquitin thioesterase OTUB1 OS=Homo sapiens GN=OTUB1 PE=1 SV=2	1	14	14	14	11	12	12	0	0	0	10	12	10	9	9	9	11	12	12	11	11	11	10	9	9	12	12	12	6	4	4	12	11	12	8	8	9	11	12	12	0	0	0	10
sp|Q96FV2|SCRN2_HUMAN	sp|Q96FV2|SCRN2_HUMAN	11	11	11	sp|Q96FV2|SCRN2_HUMAN Secernin-2 OS=Homo sapiens GN=SCRN2 PE=1 SV=3	1	11	11	11	0	4	4	2	2	3	8	6	6	9	8	8	6	8	7	7	7	7	8	9	9	6	6	6	1	6	3	6	7	6	5	6	5	0	4	4	2	2	3	8
sp|Q96FQ6|S10AG_HUMAN	sp|Q96FQ6|S10AG_HUMAN	3	3	3	sp|Q96FQ6|S10AG_HUMAN Protein S100-A16 OS=Homo sapiens GN=S100A16 PE=1 SV=1	1	3	3	3	3	3	3	2	1	1	2	1	2	0	0	0	1	2	2	0	0	0	2	3	2	1	2	1	0	2	2	3	3	3	1	1	1	3	3	3	2	1	1	2
sp|Q96FN4|CPNE2_HUMAN	sp|Q96FN4|CPNE2_HUMAN	3	2	2	sp|Q96FN4|CPNE2_HUMAN Copine-2 OS=Homo sapiens GN=CPNE2 PE=1 SV=3	1	3	2	2	3	2	2	2	2	2	2	3	3	2	3	2	2	2	2	2	1	1	3	3	3	3	3	3	3	2	3	2	2	1	3	2	2	2	1	1	1	1	1	1
sp|Q96FJ2|DYL2_HUMAN	sp|Q96FJ2|DYL2_HUMAN	7	4	4	sp|Q96FJ2|DYL2_HUMAN Dynein light chain 2, cytoplasmic OS=Homo sapiens GN=DYNLL2 PE=1 SV=1	1	7	4	4	7	7	7	3	3	2	4	6	5	3	4	4	4	6	6	5	5	4	7	6	6	6	5	6	0	1	1	6	6	7	2	2	2	4	4	4	3	2	1	2
sp|Q96FE5|LIGO1_HUMAN;sp|Q7L985|LIGO2_HUMAN	sp|Q96FE5|LIGO1_HUMAN	4;1	4;1	4;1	sp|Q96FE5|LIGO1_HUMAN Leucine-rich repeat and immunoglobulin-like domain-containing nogo receptor-interacting protein 1 OS=Homo sapiens GN=LINGO1 PE=1 SV=2	2	4	4	4	4	4	4	0	1	1	0	0	0	0	0	0	0	0	0	0	0	0	0	0	0	0	0	0	0	0	0	0	0	0	0	0	0	4	4	4	0	1	1	0
sp|Q96FC7|PHIPL_HUMAN	sp|Q96FC7|PHIPL_HUMAN	8	8	8	sp|Q96FC7|PHIPL_HUMAN Phytanoyl-CoA hydroxylase-interacting protein-like OS=Homo sapiens GN=PHYHIPL PE=1 SV=3	1	8	8	8	8	8	8	0	0	0	0	0	0	0	0	0	0	0	0	0	0	0	0	0	0	0	0	0	0	0	0	4	6	3	0	0	0	8	8	8	0	0	0	0
sp|Q96F85|CNRP1_HUMAN	sp|Q96F85|CNRP1_HUMAN	10	10	10	sp|Q96F85|CNRP1_HUMAN CB1 cannabinoid receptor-interacting protein 1 OS=Homo sapiens GN=CNRIP1 PE=1 SV=1	1	10	10	10	8	9	8	0	0	0	1	2	1	0	0	0	2	5	2	0	0	0	7	8	8	1	2	3	1	2	2	4	3	2	1	0	1	8	9	8	0	0	0	1
sp|Q96F10|SAT2_HUMAN	sp|Q96F10|SAT2_HUMAN	2	2	2	sp|Q96F10|SAT2_HUMAN Diamine acetyltransferase 2 OS=Homo sapiens GN=SAT2 PE=1 SV=1	1	2	2	2	0	0	1	2	1	1	0	0	0	2	2	2	0	0	0	0	0	0	0	0	0	0	0	0	0	1	0	2	1	1	0	0	0	0	0	1	2	1	1	0
sp|Q96F07|CYFP2_HUMAN	sp|Q96F07|CYFP2_HUMAN	42	42	26	sp|Q96F07|CYFP2_HUMAN Cytoplasmic FMR1-interacting protein 2 OS=Homo sapiens GN=CYFIP2 PE=1 SV=2	1	42	42	26	38	37	38	3	4	5	15	13	13	5	6	6	29	27	28	3	3	2	14	14	14	14	16	15	13	13	12	12	11	9	15	12	15	38	37	38	3	4	5	15
sp|Q96EY8|MMAB_HUMAN	sp|Q96EY8|MMAB_HUMAN	7	7	7	sp|Q96EY8|MMAB_HUMAN Cob(I)yrinic acid a,c-diamide adenosyltransferase, mitochondrial OS=Homo sapiens GN=MMAB PE=1 SV=1	1	7	7	7	0	1	0	0	0	0	0	0	0	7	6	4	0	0	0	0	0	0	0	0	0	0	0	0	0	0	0	0	0	0	0	1	0	0	1	0	0	0	0	0
sp|Q96EQ0|SGTB_HUMAN	sp|Q96EQ0|SGTB_HUMAN	2	2	2	sp|Q96EQ0|SGTB_HUMAN Small glutamine-rich tetratricopeptide repeat-containing protein beta OS=Homo sapiens GN=SGTB PE=1 SV=1	1	2	2	2	2	2	2	0	0	0	0	0	0	0	0	0	0	0	1	0	0	0	0	0	0	0	0	0	0	0	0	0	0	0	0	0	0	2	2	2	0	0	0	0
sp|Q96EP5|DAZP1_HUMAN	sp|Q96EP5|DAZP1_HUMAN	9	9	9	sp|Q96EP5|DAZP1_HUMAN DAZ-associated protein 1 OS=Homo sapiens GN=DAZAP1 PE=1 SV=1	1	9	9	9	5	5	7	0	1	0	7	6	6	6	5	5	9	9	9	3	3	2	5	7	6	6	7	6	7	7	7	7	8	8	7	7	7	5	5	7	0	1	0	7
sp|Q96EK6|GNA1_HUMAN	sp|Q96EK6|GNA1_HUMAN	7	7	7	sp|Q96EK6|GNA1_HUMAN Glucosamine 6-phosphate N-acetyltransferase OS=Homo sapiens GN=GNPNAT1 PE=1 SV=1	1	7	7	7	0	0	1	2	4	1	1	1	1	5	6	5	0	1	1	1	1	2	3	5	4	0	1	1	2	2	2	6	7	6	0	1	1	0	0	1	2	4	1	1
sp|Q96EK5|KBP_HUMAN	sp|Q96EK5|KBP_HUMAN	5	5	5	sp|Q96EK5|KBP_HUMAN KIF1-binding protein OS=Homo sapiens GN=KIF1BP PE=1 SV=1	1	5	5	5	2	2	2	1	1	1	1	1	1	1	1	1	0	0	1	2	2	3	2	2	1	2	3	4	0	0	0	4	4	3	1	0	0	2	2	2	1	1	1	1
sp|Q96EE3|SEH1_HUMAN	sp|Q96EE3|SEH1_HUMAN	4	4	4	sp|Q96EE3|SEH1_HUMAN Nucleoporin SEH1 OS=Homo sapiens GN=SEH1L PE=1 SV=3	1	4	4	4	0	0	0	1	1	1	1	0	0	1	1	1	2	1	0	0	1	0	0	1	0	0	0	0	0	0	0	0	0	0	3	1	2	0	0	0	1	1	1	1
sp|Q96E17|RAB3C_HUMAN	sp|Q96E17|RAB3C_HUMAN	8	6	6	sp|Q96E17|RAB3C_HUMAN Ras-related protein Rab-3C OS=Homo sapiens GN=RAB3C PE=2 SV=1	1	8	6	6	8	7	7	0	0	0	1	1	1	0	0	0	1	1	0	0	1	0	1	1	1	1	1	1	1	1	1	1	2	1	1	1	1	6	6	6	0	0	0	0
sp|Q96DX5|ASB9_HUMAN	sp|Q96DX5|ASB9_HUMAN	7	7	7	sp|Q96DX5|ASB9_HUMAN Ankyrin repeat and SOCS box protein 9 OS=Homo sapiens GN=ASB9 PE=1 SV=1	1	7	7	7	0	0	0	0	0	0	0	0	0	1	2	3	0	0	0	0	0	0	0	0	1	2	2	2	0	0	0	6	7	7	1	1	1	0	0	0	0	0	0	0
sp|Q96DI7|SNR40_HUMAN	sp|Q96DI7|SNR40_HUMAN	4	4	4	sp|Q96DI7|SNR40_HUMAN U5 small nuclear ribonucleoprotein 40 kDa protein OS=Homo sapiens GN=SNRNP40 PE=1 SV=1	1	4	4	4	0	0	0	0	0	0	2	1	2	0	0	0	1	1	1	0	0	0	1	1	1	0	2	0	0	0	0	1	0	0	4	4	3	0	0	0	0	0	0	2
sp|Q96DH6|MSI2H_HUMAN	sp|Q96DH6|MSI2H_HUMAN	4	4	4	sp|Q96DH6|MSI2H_HUMAN RNA-binding protein Musashi homolog 2 OS=Homo sapiens GN=MSI2 PE=1 SV=1	1	4	4	4	1	1	1	0	0	1	2	2	2	0	0	0	0	2	1	0	0	0	2	3	3	1	0	0	0	0	0	3	3	2	3	4	3	1	1	1	0	0	1	2
sp|Q96DG6|CMBL_HUMAN	sp|Q96DG6|CMBL_HUMAN	26	26	26	sp|Q96DG6|CMBL_HUMAN Carboxymethylenebutenolidase homolog OS=Homo sapiens GN=CMBL PE=1 SV=1	1	26	26	26	12	12	11	16	16	15	15	16	15	23	22	22	9	11	10	21	22	20	12	14	13	8	10	10	3	4	2	16	15	14	6	8	7	12	12	11	16	16	15	15
sp|Q96DE0|NUD16_HUMAN	sp|Q96DE0|NUD16_HUMAN	5	5	5	sp|Q96DE0|NUD16_HUMAN U8 snoRNA-decapping enzyme OS=Homo sapiens GN=NUDT16 PE=1 SV=2	1	5	5	5	2	2	2	3	3	3	2	1	2	3	2	3	2	2	3	1	1	1	2	2	3	1	2	0	1	0	0	4	3	3	0	0	0	2	2	2	3	3	3	2
sp|Q96DD7|SHSA4_HUMAN	sp|Q96DD7|SHSA4_HUMAN	2	2	2	sp|Q96DD7|SHSA4_HUMAN Protein shisa-4 OS=Homo sapiens GN=SHISA4 PE=2 SV=3	1	2	2	2	2	2	2	0	0	0	0	0	0	0	0	0	0	0	0	0	0	0	0	0	0	0	0	0	0	0	0	0	0	0	0	0	0	2	2	2	0	0	0	0
sp|Q96DC8|ECHD3_HUMAN	sp|Q96DC8|ECHD3_HUMAN	12	12	12	sp|Q96DC8|ECHD3_HUMAN Enoyl-CoA hydratase domain-containing protein 3, mitochondrial OS=Homo sapiens GN=ECHDC3 PE=1 SV=2	1	12	12	12	0	0	0	6	8	8	0	0	1	12	11	12	3	2	3	4	4	5	0	0	1	5	5	4	0	2	3	4	4	4	2	3	2	0	0	0	6	8	8	0
sp|Q96DB5|RMD1_HUMAN	sp|Q96DB5|RMD1_HUMAN	10	10	10	sp|Q96DB5|RMD1_HUMAN Regulator of microtubule dynamics protein 1 OS=Homo sapiens GN=RMDN1 PE=1 SV=1	1	10	10	10	1	5	4	6	8	9	6	4	7	6	7	6	3	3	2	1	2	2	0	1	1	6	6	6	0	1	0	8	8	9	4	2	2	1	5	4	6	8	9	6
sp|Q96DA6|TIM14_HUMAN	sp|Q96DA6|TIM14_HUMAN	2	2	2	sp|Q96DA6|TIM14_HUMAN Mitochondrial import inner membrane translocase subunit TIM14 OS=Homo sapiens GN=DNAJC19 PE=1 SV=3	1	2	2	2	0	1	1	1	0	0	0	1	1	0	0	1	0	1	1	1	1	1	1	0	0	1	2	2	0	0	0	0	1	1	1	1	1	0	1	1	1	0	0	0
sp|Q96DA2|RB39B_HUMAN	sp|Q96DA2|RB39B_HUMAN	2	1	1	sp|Q96DA2|RB39B_HUMAN Ras-related protein Rab-39B OS=Homo sapiens GN=RAB39B PE=1 SV=1	1	2	1	1	2	1	2	0	0	0	0	0	0	0	0	0	0	0	1	0	0	0	0	0	0	0	0	0	0	0	0	0	0	0	0	0	0	1	1	1	0	0	0	0
sp|Q96DA0|ZG16B_HUMAN	sp|Q96DA0|ZG16B_HUMAN	7	7	7	sp|Q96DA0|ZG16B_HUMAN Zymogen granule protein 16 homolog B OS=Homo sapiens GN=ZG16B PE=1 SV=3	1	7	7	7	1	1	3	4	5	5	1	0	1	0	1	0	4	2	4	4	4	3	4	4	4	0	0	1	0	0	0	5	4	3	0	0	0	1	1	3	4	5	5	1
sp|Q96D96|HVCN1_HUMAN	sp|Q96D96|HVCN1_HUMAN	5	5	5	sp|Q96D96|HVCN1_HUMAN Voltage-gated hydrogen channel 1 OS=Homo sapiens GN=HVCN1 PE=1 SV=1	1	5	5	5	0	0	1	0	0	0	3	1	2	0	0	0	5	5	5	0	0	0	3	2	3	2	3	4	0	0	0	1	2	2	2	3	3	0	0	1	0	0	0	3
sp|Q96D15|RCN3_HUMAN	sp|Q96D15|RCN3_HUMAN	2	2	2	sp|Q96D15|RCN3_HUMAN Reticulocalbin-3 OS=Homo sapiens GN=RCN3 PE=1 SV=1	1	2	2	2	0	0	0	0	0	0	0	0	0	0	0	0	0	1	1	0	0	0	2	2	2	1	1	1	0	0	0	1	2	1	0	0	0	0	0	0	0	0	0	0
sp|Q96D05|CJ035_HUMAN	sp|Q96D05|CJ035_HUMAN	2	2	2	sp|Q96D05|CJ035_HUMAN Uncharacterized protein C10orf35 OS=Homo sapiens GN=C10orf35 PE=1 SV=1	1	2	2	2	2	2	2	0	0	0	0	0	0	0	0	0	0	0	0	0	0	0	0	0	0	0	0	0	0	0	0	0	0	0	0	0	0	2	2	2	0	0	0	0
sp|Q96CX2|KCD12_HUMAN	sp|Q96CX2|KCD12_HUMAN	16	16	14	sp|Q96CX2|KCD12_HUMAN BTB/POZ domain-containing protein KCTD12 OS=Homo sapiens GN=KCTD12 PE=1 SV=1	1	16	16	14	12	11	11	11	11	11	13	14	13	4	4	4	14	16	14	5	5	7	16	16	16	15	16	15	15	15	14	15	13	13	9	10	9	12	11	11	11	11	11	13
sp|Q96CW1|AP2M1_HUMAN	sp|Q96CW1|AP2M1_HUMAN	27	27	27	sp|Q96CW1|AP2M1_HUMAN AP-2 complex subunit mu OS=Homo sapiens GN=AP2M1 PE=1 SV=2	1	27	27	27	26	24	24	5	7	6	14	14	14	8	8	9	15	15	19	5	5	7	16	17	16	15	15	18	14	12	12	14	12	11	10	10	10	26	24	24	5	7	6	14
sp|Q96CV9|OPTN_HUMAN	sp|Q96CV9|OPTN_HUMAN	12	12	12	sp|Q96CV9|OPTN_HUMAN Optineurin OS=Homo sapiens GN=OPTN PE=1 SV=2	1	12	12	12	7	5	7	1	0	0	3	3	4	2	1	1	3	5	3	5	3	4	7	8	7	0	3	2	0	0	0	9	7	4	2	2	3	7	5	7	1	0	0	3
sp|Q96CS3|FAF2_HUMAN	sp|Q96CS3|FAF2_HUMAN	9	9	9	sp|Q96CS3|FAF2_HUMAN FAS-associated factor 2 OS=Homo sapiens GN=FAF2 PE=1 SV=2	1	9	9	9	4	3	2	0	0	0	7	4	3	2	3	2	3	3	4	0	0	1	3	4	5	4	6	3	0	0	1	8	7	8	3	3	4	4	3	2	0	0	0	7
sp|Q96CN7|ISOC1_HUMAN	sp|Q96CN7|ISOC1_HUMAN	16	16	16	sp|Q96CN7|ISOC1_HUMAN Isochorismatase domain-containing protein 1 OS=Homo sapiens GN=ISOC1 PE=1 SV=3	1	16	16	16	13	9	9	15	15	15	15	15	13	15	13	14	15	15	14	8	9	6	14	13	13	10	12	14	10	11	9	14	12	12	10	11	9	13	9	9	15	15	15	15
sp|Q96CM8|ACSF2_HUMAN	sp|Q96CM8|ACSF2_HUMAN	12	12	12	sp|Q96CM8|ACSF2_HUMAN Acyl-CoA synthetase family member 2, mitochondrial OS=Homo sapiens GN=ACSF2 PE=1 SV=2	1	12	12	12	4	4	3	0	0	0	9	8	7	11	11	11	1	1	1	7	5	6	7	6	5	9	9	8	0	0	0	7	7	6	3	4	3	4	4	3	0	0	0	9
sp|Q96C86|DCPS_HUMAN	sp|Q96C86|DCPS_HUMAN	13	13	13	sp|Q96C86|DCPS_HUMAN m7GpppX diphosphatase OS=Homo sapiens GN=DCPS PE=1 SV=2	1	13	13	13	0	3	0	1	2	2	9	7	7	6	5	4	11	10	10	3	3	2	9	8	6	7	8	4	7	6	3	10	8	7	11	9	8	0	3	0	1	2	2	9
sp|Q96C74|ROP1L_HUMAN	sp|Q96C74|ROP1L_HUMAN	2	2	2	sp|Q96C74|ROP1L_HUMAN Ropporin-1-like protein OS=Homo sapiens GN=ROPN1L PE=1 SV=2	1	2	2	2	0	0	0	0	0	0	0	0	0	0	0	0	0	0	0	0	0	0	0	0	0	0	0	0	0	0	0	2	1	1	0	0	0	0	0	0	0	0	0	0
sp|Q96C36|P5CR2_HUMAN	sp|Q96C36|P5CR2_HUMAN	2	1	1	sp|Q96C36|P5CR2_HUMAN Pyrroline-5-carboxylate reductase 2 OS=Homo sapiens GN=PYCR2 PE=1 SV=1	1	2	1	1	0	0	0	0	0	0	1	1	1	0	0	0	0	0	0	0	0	0	0	0	0	0	1	0	0	0	0	0	0	0	0	1	1	0	0	0	0	0	0	0
sp|Q96C23|GALM_HUMAN	sp|Q96C23|GALM_HUMAN	11	11	11	sp|Q96C23|GALM_HUMAN Aldose 1-epimerase OS=Homo sapiens GN=GALM PE=1 SV=1	1	11	11	11	2	1	1	7	7	8	8	8	9	10	9	10	8	7	8	8	5	6	10	9	7	6	6	7	3	2	2	8	8	6	5	6	4	2	1	1	7	7	8	8
sp|Q96C19|EFHD2_HUMAN	sp|Q96C19|EFHD2_HUMAN	17	17	15	sp|Q96C19|EFHD2_HUMAN EF-hand domain-containing protein D2 OS=Homo sapiens GN=EFHD2 PE=1 SV=1	1	17	17	15	13	14	13	1	2	4	11	11	13	6	5	7	13	12	13	1	1	0	10	11	11	11	11	10	9	11	11	14	14	13	6	5	6	13	14	13	1	2	4	11
sp|Q96C11|FGGY_HUMAN	sp|Q96C11|FGGY_HUMAN	8	8	8	sp|Q96C11|FGGY_HUMAN FGGY carbohydrate kinase domain-containing protein OS=Homo sapiens GN=FGGY PE=1 SV=2	1	8	8	8	0	0	0	0	0	0	0	1	1	8	8	7	3	1	1	3	3	3	1	1	1	1	1	0	0	0	0	2	1	2	0	0	1	0	0	0	0	0	0	0
sp|Q96BY6|DOC10_HUMAN	sp|Q96BY6|DOC10_HUMAN	4	4	4	sp|Q96BY6|DOC10_HUMAN Dedicator of cytokinesis protein 10 OS=Homo sapiens GN=DOCK10 PE=1 SV=3	1	4	4	4	0	0	0	0	0	0	0	0	0	0	0	0	3	3	3	0	0	0	0	0	0	0	0	0	0	0	0	0	0	0	1	1	1	0	0	0	0	0	0	0
sp|Q96BW5|PTER_HUMAN	sp|Q96BW5|PTER_HUMAN	14	14	14	sp|Q96BW5|PTER_HUMAN Phosphotriesterase-related protein OS=Homo sapiens GN=PTER PE=1 SV=1	1	14	14	14	0	0	0	12	12	11	7	7	6	8	6	4	12	11	12	4	2	6	3	4	2	6	9	8	8	8	6	0	0	1	6	4	4	0	0	0	12	12	11	7
sp|Q96BQ1|FAM3D_HUMAN	sp|Q96BQ1|FAM3D_HUMAN	5	5	5	sp|Q96BQ1|FAM3D_HUMAN Protein FAM3D OS=Homo sapiens GN=FAM3D PE=1 SV=1	1	5	5	5	0	0	0	0	0	0	5	5	5	0	0	0	0	0	0	0	0	0	0	0	0	0	0	0	0	0	0	0	0	0	0	0	0	0	0	0	0	0	0	5
sp|Q96BM9|ARL8A_HUMAN	sp|Q96BM9|ARL8A_HUMAN	7	3	3	sp|Q96BM9|ARL8A_HUMAN ADP-ribosylation factor-like protein 8A OS=Homo sapiens GN=ARL8A PE=1 SV=1	1	7	3	3	5	4	5	0	1	0	5	5	5	4	5	5	5	5	5	7	5	5	3	5	3	6	6	5	1	1	0	5	5	5	6	7	6	2	1	2	0	1	0	1
sp|Q96BJ3|AIDA_HUMAN	sp|Q96BJ3|AIDA_HUMAN	6	6	6	sp|Q96BJ3|AIDA_HUMAN Axin interactor, dorsalization-associated protein OS=Homo sapiens GN=AIDA PE=1 SV=1	1	6	6	6	0	3	4	0	0	0	4	4	4	0	0	0	2	1	2	0	0	0	4	5	4	3	4	3	0	0	0	5	4	5	1	1	1	0	3	4	0	0	0	4
sp|Q96B97|SH3K1_HUMAN	sp|Q96B97|SH3K1_HUMAN	11	11	11	sp|Q96B97|SH3K1_HUMAN SH3 domain-containing kinase-binding protein 1 OS=Homo sapiens GN=SH3KBP1 PE=1 SV=2	1	11	11	11	4	1	4	0	0	0	4	3	4	0	0	0	11	10	11	1	1	1	2	0	1	4	5	5	3	1	1	1	1	1	0	0	0	4	1	4	0	0	0	4
sp|Q96B96|TM159_HUMAN	sp|Q96B96|TM159_HUMAN	4	4	4	sp|Q96B96|TM159_HUMAN Promethin OS=Homo sapiens GN=TMEM159 PE=1 SV=2	1	4	4	4	0	1	1	3	4	4	0	0	0	0	0	1	0	0	0	0	0	0	1	1	2	0	0	0	0	0	0	1	1	1	0	1	0	0	1	1	3	4	4	0
sp|Q96AZ6|ISG20_HUMAN	sp|Q96AZ6|ISG20_HUMAN	7	7	7	sp|Q96AZ6|ISG20_HUMAN Interferon-stimulated gene 20 kDa protein OS=Homo sapiens GN=ISG20 PE=1 SV=2	1	7	7	7	0	0	0	0	0	0	2	4	1	0	0	0	6	7	7	0	1	0	0	0	0	0	1	1	5	3	3	0	0	1	4	4	4	0	0	0	0	0	0	2
sp|Q96AY3|FKB10_HUMAN	sp|Q96AY3|FKB10_HUMAN	4	4	4	sp|Q96AY3|FKB10_HUMAN Peptidyl-prolyl cis-trans isomerase FKBP10 OS=Homo sapiens GN=FKBP10 PE=1 SV=1	1	4	4	4	0	0	1	0	0	0	0	2	1	0	0	0	0	0	0	0	0	0	2	3	3	1	1	2	0	0	0	2	1	1	0	0	0	0	0	1	0	0	0	0
sp|Q96AQ6|PBIP1_HUMAN	sp|Q96AQ6|PBIP1_HUMAN	10	10	10	sp|Q96AQ6|PBIP1_HUMAN Pre-B-cell leukemia transcription factor-interacting protein 1 OS=Homo sapiens GN=PBXIP1 PE=1 SV=1	1	10	10	10	2	1	1	0	0	0	2	2	3	0	0	0	3	2	4	6	6	6	6	4	4	3	4	3	1	0	1	3	1	3	0	1	0	2	1	1	0	0	0	2
sp|Q96AP7|ESAM_HUMAN	sp|Q96AP7|ESAM_HUMAN	4	4	4	sp|Q96AP7|ESAM_HUMAN Endothelial cell-selective adhesion molecule OS=Homo sapiens GN=ESAM PE=1 SV=1	1	4	4	4	1	1	0	4	4	4	1	0	0	0	0	0	3	3	3	0	0	0	2	1	2	4	4	4	1	1	1	0	1	1	1	1	1	1	1	0	4	4	4	1
sp|Q96AN5|TM143_HUMAN	sp|Q96AN5|TM143_HUMAN	6	6	6	sp|Q96AN5|TM143_HUMAN Transmembrane protein 143 OS=Homo sapiens GN=TMEM143 PE=2 SV=1	1	6	6	6	2	0	0	4	4	6	1	0	0	0	0	0	0	0	1	3	1	3	0	0	0	0	0	0	0	0	0	0	0	0	0	0	0	2	0	0	4	4	6	1
sp|Q96AM1|MRGRF_HUMAN	sp|Q96AM1|MRGRF_HUMAN	2	2	2	sp|Q96AM1|MRGRF_HUMAN Mas-related G-protein coupled receptor member F OS=Homo sapiens GN=MRGPRF PE=2 SV=1	1	2	2	2	0	0	0	0	0	0	2	2	2	0	0	0	1	2	1	0	0	0	1	2	1	1	1	1	0	0	0	1	1	1	0	0	0	0	0	0	0	0	0	2
sp|Q96AG4|LRC59_HUMAN	sp|Q96AG4|LRC59_HUMAN	8	8	8	sp|Q96AG4|LRC59_HUMAN Leucine-rich repeat-containing protein 59 OS=Homo sapiens GN=LRRC59 PE=1 SV=1	1	8	8	8	6	6	6	6	3	4	6	7	8	7	8	7	6	5	7	0	1	0	6	6	6	5	6	5	3	3	3	6	3	4	1	2	3	6	6	6	6	3	4	6
sp|Q96AE4|FUBP1_HUMAN	sp|Q96AE4|FUBP1_HUMAN	21	19	18	sp|Q96AE4|FUBP1_HUMAN Far upstream element-binding protein 1 OS=Homo sapiens GN=FUBP1 PE=1 SV=3	1	21	19	18	14	15	15	10	8	5	16	15	14	9	6	10	19	21	20	6	5	10	15	16	16	14	14	17	17	17	15	18	16	19	16	16	17	13	14	13	9	8	5	15
sp|Q96AC1|FERM2_HUMAN	sp|Q96AC1|FERM2_HUMAN	37	37	35	sp|Q96AC1|FERM2_HUMAN Fermitin family homolog 2 OS=Homo sapiens GN=FERMT2 PE=1 SV=1	1	37	37	35	23	20	24	16	19	18	33	33	32	21	24	23	31	32	30	19	18	18	31	29	31	31	32	29	26	26	27	27	26	25	14	15	14	23	20	24	16	19	18	33
sp|Q96AB3|ISOC2_HUMAN	sp|Q96AB3|ISOC2_HUMAN	8	8	8	sp|Q96AB3|ISOC2_HUMAN Isochorismatase domain-containing protein 2 OS=Homo sapiens GN=ISOC2 PE=1 SV=1	1	8	8	8	4	4	4	3	4	4	5	4	4	8	8	8	4	4	3	3	5	2	3	3	3	4	3	3	3	4	1	3	2	3	3	3	3	4	4	4	3	4	4	5
sp|Q96A65|EXOC4_HUMAN	sp|Q96A65|EXOC4_HUMAN	7	7	7	sp|Q96A65|EXOC4_HUMAN Exocyst complex component 4 OS=Homo sapiens GN=EXOC4 PE=1 SV=1	1	7	7	7	6	5	6	1	0	0	5	4	4	0	0	1	4	5	6	0	0	0	5	5	4	4	6	5	2	1	1	1	1	3	4	4	3	6	5	6	1	0	0	5
sp|Q96A33|CCD47_HUMAN	sp|Q96A33|CCD47_HUMAN	7	7	7	sp|Q96A33|CCD47_HUMAN Coiled-coil domain-containing protein 47 OS=Homo sapiens GN=CCDC47 PE=1 SV=1	1	7	7	7	3	1	3	0	0	0	4	3	3	5	5	4	5	5	4	2	4	2	3	3	1	3	3	3	1	1	2	2	2	1	2	2	1	3	1	3	0	0	0	4
sp|Q96A32|MLRS_HUMAN	sp|Q96A32|MLRS_HUMAN	20	20	20	sp|Q96A32|MLRS_HUMAN Myosin regulatory light chain 2, skeletal muscle isoform OS=Homo sapiens GN=MYLPF PE=2 SV=1	1	20	20	20	0	0	0	1	0	0	0	0	0	0	0	1	0	0	0	19	20	20	0	0	2	0	0	0	0	0	0	0	1	2	0	0	0	0	0	0	1	0	0	0
sp|Q96A26|F162A_HUMAN	sp|Q96A26|F162A_HUMAN	8	8	8	sp|Q96A26|F162A_HUMAN Protein FAM162A OS=Homo sapiens GN=FAM162A PE=1 SV=2	1	8	8	8	4	4	4	4	4	4	6	5	6	6	6	7	6	4	4	4	4	5	4	4	3	3	3	3	2	2	2	5	4	3	4	4	5	4	4	4	4	4	4	6
sp|Q96A05|VATE2_HUMAN	sp|Q96A05|VATE2_HUMAN	8	2	1	sp|Q96A05|VATE2_HUMAN V-type proton ATPase subunit E 2 OS=Homo sapiens GN=ATP6V1E2 PE=1 SV=1	1	8	2	1	6	6	6	0	1	0	1	1	2	0	1	2	2	1	1	1	1	1	1	2	2	4	4	2	1	0	0	1	2	2	2	1	1	0	0	0	0	0	0	0
sp|Q969Z3|MARC2_HUMAN	sp|Q969Z3|MARC2_HUMAN	16	16	15	sp|Q969Z3|MARC2_HUMAN Mitochondrial amidoxime reducing component 2 OS=Homo sapiens GN=MARC2 PE=1 SV=1	1	16	16	15	4	3	2	5	5	3	3	4	2	16	16	15	4	5	4	0	0	0	2	1	1	5	7	6	0	0	0	3	1	1	0	0	0	4	3	2	5	5	3	3
sp|Q969X5|ERGI1_HUMAN	sp|Q969X5|ERGI1_HUMAN	10	10	10	sp|Q969X5|ERGI1_HUMAN Endoplasmic reticulum-Golgi intermediate compartment protein 1 OS=Homo sapiens GN=ERGIC1 PE=1 SV=1	1	10	10	10	4	4	4	1	1	0	5	5	5	6	6	6	7	5	5	1	2	1	5	5	5	7	7	6	6	6	5	7	5	7	7	8	8	4	4	4	1	1	0	5
sp|Q969V3|NCLN_HUMAN	sp|Q969V3|NCLN_HUMAN	5	5	5	sp|Q969V3|NCLN_HUMAN Nicalin OS=Homo sapiens GN=NCLN PE=1 SV=2	1	5	5	5	1	1	2	0	0	0	2	2	2	3	3	3	1	2	2	1	0	0	2	2	1	1	2	4	0	0	0	1	1	1	1	0	0	1	1	2	0	0	0	2
sp|Q969U7|PSMG2_HUMAN	sp|Q969U7|PSMG2_HUMAN	5	5	5	sp|Q969U7|PSMG2_HUMAN Proteasome assembly chaperone 2 OS=Homo sapiens GN=PSMG2 PE=1 SV=1	1	5	5	5	0	0	0	0	0	0	0	0	0	0	2	2	1	0	0	0	0	0	0	1	0	0	2	0	0	0	0	4	4	5	1	1	2	0	0	0	0	0	0	0
sp|Q969T9|WBP2_HUMAN	sp|Q969T9|WBP2_HUMAN	8	8	8	sp|Q969T9|WBP2_HUMAN WW domain-binding protein 2 OS=Homo sapiens GN=WBP2 PE=1 SV=1	1	8	8	8	7	7	6	5	5	4	4	4	3	2	2	2	6	5	3	3	4	3	2	2	2	5	5	3	4	5	4	4	4	4	5	5	5	7	7	6	5	5	4	4
sp|Q969Q5|RAB24_HUMAN	sp|Q969Q5|RAB24_HUMAN	2	2	2	sp|Q969Q5|RAB24_HUMAN Ras-related protein Rab-24 OS=Homo sapiens GN=RAB24 PE=1 SV=1	1	2	2	2	1	1	2	0	0	0	0	0	0	0	0	0	0	0	0	1	2	1	0	0	0	0	0	0	0	0	0	0	0	0	0	0	0	1	1	2	0	0	0	0
sp|Q969Q1|TRI63_HUMAN;sp|Q9BYV6|TRI55_HUMAN	sp|Q969Q1|TRI63_HUMAN;sp|Q9BYV6|TRI55_HUMAN	2;1	2;1	1;0	sp|Q969Q1|TRI63_HUMAN E3 ubiquitin-protein ligase TRIM63 OS=Homo sapiens GN=TRIM63 PE=1 SV=1;sp|Q9BYV6|TRI55_HUMAN Tripartite motif-containing protein 55 OS=Homo sapiens GN=TRIM55 PE=1 SV=2	2	2	2	1	1	1	1	1	1	0	0	0	0	0	0	0	0	0	0	2	2	2	0	0	0	0	0	0	0	0	0	0	0	0	0	0	0	1	1	1	1	1	0	0
sp|Q969P0|IGSF8_HUMAN	sp|Q969P0|IGSF8_HUMAN	18	18	18	sp|Q969P0|IGSF8_HUMAN Immunoglobulin superfamily member 8 OS=Homo sapiens GN=IGSF8 PE=1 SV=1	1	18	18	18	18	17	18	1	2	1	2	2	1	1	2	1	3	2	5	0	0	0	4	4	4	3	3	4	1	2	2	9	9	7	2	1	2	18	17	18	1	2	1	2
sp|Q969I6|S38A4_HUMAN	sp|Q969I6|S38A4_HUMAN	2	2	2	sp|Q969I6|S38A4_HUMAN Sodium-coupled neutral amino acid transporter 4 OS=Homo sapiens GN=SLC38A4 PE=1 SV=1	1	2	2	2	0	0	0	0	0	0	0	0	0	1	1	2	0	0	0	0	0	0	0	0	0	0	0	0	0	0	0	0	0	0	0	0	0	0	0	0	0	0	0	0
sp|Q969I3|GLYL1_HUMAN	sp|Q969I3|GLYL1_HUMAN	5	5	5	sp|Q969I3|GLYL1_HUMAN Glycine N-acyltransferase-like protein 1 OS=Homo sapiens GN=GLYATL1 PE=1 SV=1	1	5	5	5	0	0	0	0	0	0	0	0	0	4	4	4	0	0	1	1	1	0	0	1	0	0	1	1	0	0	0	0	1	0	0	1	0	0	0	0	0	0	0	0
sp|Q969H8|MYDGF_HUMAN	sp|Q969H8|MYDGF_HUMAN	4	4	4	sp|Q969H8|MYDGF_HUMAN Myeloid-derived growth factor OS=Homo sapiens GN=MYDGF PE=1 SV=1	1	4	4	4	3	2	3	2	2	3	4	4	4	4	4	4	4	4	4	2	2	3	4	4	3	4	4	4	4	4	3	4	4	3	4	4	3	3	2	3	2	2	3	4
sp|Q969G5|PRDBP_HUMAN	sp|Q969G5|PRDBP_HUMAN	6	6	6	sp|Q969G5|PRDBP_HUMAN Protein kinase C delta-binding protein OS=Homo sapiens GN=PRKCDBP PE=1 SV=3	1	6	6	6	0	0	1	0	0	1	5	4	4	1	0	0	6	5	5	3	2	2	5	5	5	4	4	3	0	0	0	5	5	5	3	3	3	0	0	1	0	0	1	5
sp|Q969E4|TCAL3_HUMAN	sp|Q969E4|TCAL3_HUMAN	6	6	2	sp|Q969E4|TCAL3_HUMAN Transcription elongation factor A protein-like 3 OS=Homo sapiens GN=TCEAL3 PE=1 SV=1	1	6	6	2	4	4	5	0	0	0	2	1	0	0	0	0	5	4	4	0	0	0	6	6	6	2	3	3	1	2	2	5	5	5	1	0	1	4	4	5	0	0	0	2
sp|Q95604|1C17_HUMAN	sp|Q95604|1C17_HUMAN	16	2	0	sp|Q95604|1C17_HUMAN HLA class I histocompatibility antigen, Cw-17 alpha chain OS=Homo sapiens GN=HLA-C PE=1 SV=1	1	16	2	0	4	4	4	2	2	2	9	9	10	4	5	5	11	11	11	3	3	2	8	7	7	12	12	13	6	8	7	5	5	6	13	13	13	0	0	0	0	0	0	0
sp|Q95365|1B38_HUMAN;sp|Q29836|1B67_HUMAN;sp|P30475|1B39_HUMAN	sp|Q95365|1B38_HUMAN;sp|Q29836|1B67_HUMAN;sp|P30475|1B39_HUMAN	18;17;17	4;4;4	3;3;3	sp|Q95365|1B38_HUMAN HLA class I histocompatibility antigen, B-38 alpha chain OS=Homo sapiens GN=HLA-B PE=1 SV=1;sp|Q29836|1B67_HUMAN HLA class I histocompatibility antigen, B-67 alpha chain OS=Homo sapiens GN=HLA-B PE=1 SV=1;sp|P30475|1B39_HUMAN HLA class	3	18	4	3	6	5	6	7	8	7	10	9	9	7	6	8	15	15	15	5	4	4	7	6	5	12	12	12	10	10	10	6	4	7	13	13	12	1	1	1	1	2	1	1
sp|Q93100|KPBB_HUMAN	sp|Q93100|KPBB_HUMAN	29	29	29	sp|Q93100|KPBB_HUMAN Phosphorylase b kinase regulatory subunit beta OS=Homo sapiens GN=PHKB PE=1 SV=3	1	29	29	29	4	7	8	0	1	1	3	2	4	14	14	12	2	2	1	27	29	29	3	4	1	3	1	2	0	0	0	2	3	3	2	1	4	4	7	8	0	1	1	3
sp|Q93099|HGD_HUMAN	sp|Q93099|HGD_HUMAN	18	18	18	sp|Q93099|HGD_HUMAN Homogentisate 1,2-dioxygenase OS=Homo sapiens GN=HGD PE=1 SV=2	1	18	18	18	1	0	1	10	10	10	1	3	1	18	18	18	0	1	0	1	0	1	0	0	0	0	0	1	0	1	0	0	1	0	0	0	0	1	0	1	10	10	10	1
sp|Q93088|BHMT1_HUMAN	sp|Q93088|BHMT1_HUMAN	35	35	28	sp|Q93088|BHMT1_HUMAN Betaine--homocysteine S-methyltransferase 1 OS=Homo sapiens GN=BHMT PE=1 SV=2	1	35	35	28	1	1	2	22	22	22	2	1	1	30	32	32	7	5	6	2	2	1	1	0	0	0	0	0	1	4	0	0	0	0	2	2	0	1	1	2	22	22	22	2
sp|Q93084|AT2A3_HUMAN	sp|Q93084|AT2A3_HUMAN	28	17	17	sp|Q93084|AT2A3_HUMAN Sarcoplasmic/endoplasmic reticulum calcium ATPase 3 OS=Homo sapiens GN=ATP2A3 PE=1 SV=2	1	28	17	17	8	8	8	5	5	5	16	17	17	3	3	2	15	13	13	14	16	15	5	5	5	7	7	7	0	2	2	6	6	5	16	15	17	2	2	2	0	0	0	9
sp|Q93077|H2A1C_HUMAN;sp|Q7L7L0|H2A3_HUMAN;sp|P04908|H2A1B_HUMAN	sp|Q93077|H2A1C_HUMAN;sp|Q7L7L0|H2A3_HUMAN;sp|P04908|H2A1B_HUMAN	7;7;7	1;1;1	1;1;1	sp|Q93077|H2A1C_HUMAN Histone H2A type 1-C OS=Homo sapiens GN=HIST1H2AC PE=1 SV=3;sp|Q7L7L0|H2A3_HUMAN Histone H2A type 3 OS=Homo sapiens GN=HIST3H2A PE=1 SV=3;sp|P04908|H2A1B_HUMAN Histone H2A type 1-B/E OS=Homo sapiens GN=HIST1H2AB PE=1 SV=2	3	7	1	1	5	5	5	5	5	5	5	5	5	3	3	3	6	6	5	2	2	3	3	3	3	5	5	3	4	5	5	3	3	3	7	7	7	1	1	1	1	1	1	1
sp|Q93052|LPP_HUMAN	sp|Q93052|LPP_HUMAN	27	27	27	sp|Q93052|LPP_HUMAN Lipoma-preferred partner OS=Homo sapiens GN=LPP PE=1 SV=1	1	27	27	27	6	5	4	2	2	3	27	27	25	9	12	10	15	17	17	7	5	8	25	24	24	26	26	27	6	5	4	21	21	18	3	3	3	6	5	4	2	2	3	27
sp|Q93050|VPP1_HUMAN;sp|Q9Y487|VPP2_HUMAN;sp|Q9HBG4|VPP4_HUMAN	sp|Q93050|VPP1_HUMAN	32;2;1	32;2;1	31;1;0	sp|Q93050|VPP1_HUMAN V-type proton ATPase 116 kDa subunit a isoform 1 OS=Homo sapiens GN=ATP6V0A1 PE=1 SV=3	3	32	32	31	30	30	30	0	0	0	6	2	5	0	2	1	2	4	3	1	1	1	5	5	4	9	6	8	1	3	1	2	6	6	4	1	2	30	30	30	0	0	0	6
sp|Q93045|STMN2_HUMAN	sp|Q93045|STMN2_HUMAN	3	1	1	sp|Q93045|STMN2_HUMAN Stathmin-2 OS=Homo sapiens GN=STMN2 PE=1 SV=3	1	3	1	1	3	3	3	1	1	0	2	2	2	0	0	0	2	1	1	0	0	0	3	3	2	1	2	2	1	1	1	3	3	3	2	1	2	1	1	1	1	0	0	1
sp|Q93034|CUL5_HUMAN	sp|Q93034|CUL5_HUMAN	19	19	19	sp|Q93034|CUL5_HUMAN Cullin-5 OS=Homo sapiens GN=CUL5 PE=1 SV=4	1	19	19	19	10	11	8	2	2	3	8	8	5	4	4	2	7	11	9	13	15	15	12	9	9	4	5	6	3	3	3	10	12	9	3	4	4	10	11	8	2	2	3	8
sp|Q93009|UBP7_HUMAN	sp|Q93009|UBP7_HUMAN	28	28	28	sp|Q93009|UBP7_HUMAN Ubiquitin carboxyl-terminal hydrolase 7 OS=Homo sapiens GN=USP7 PE=1 SV=2	1	28	28	28	20	14	19	1	2	0	17	15	17	6	2	3	21	22	20	5	6	5	19	16	16	11	12	15	5	7	7	20	20	21	24	21	23	20	14	19	1	2	0	17
sp|Q93008|USP9X_HUMAN;sp|O00507|USP9Y_HUMAN	sp|Q93008|USP9X_HUMAN	18;5	18;5	18;5	sp|Q93008|USP9X_HUMAN Probable ubiquitin carboxyl-terminal hydrolase FAF-X OS=Homo sapiens GN=USP9X PE=1 SV=3	2	18	18	18	11	12	13	0	0	0	9	10	9	9	7	8	9	12	9	7	7	5	8	8	11	9	10	10	1	1	2	12	14	11	8	10	9	11	12	13	0	0	0	9
sp|Q92974|ARHG2_HUMAN	sp|Q92974|ARHG2_HUMAN	11	11	11	sp|Q92974|ARHG2_HUMAN Rho guanine nucleotide exchange factor 2 OS=Homo sapiens GN=ARHGEF2 PE=1 SV=4	1	11	11	11	9	9	10	0	0	0	4	4	6	0	0	0	2	7	5	0	0	0	1	3	4	6	9	5	0	0	0	1	0	0	5	6	6	9	9	10	0	0	0	4
sp|Q92973|TNPO1_HUMAN	sp|Q92973|TNPO1_HUMAN	18	18	14	sp|Q92973|TNPO1_HUMAN Transportin-1 OS=Homo sapiens GN=TNPO1 PE=1 SV=2	1	18	18	14	10	9	10	0	0	0	13	12	14	3	4	4	12	13	17	5	5	6	15	15	16	10	10	8	2	1	1	18	17	17	9	7	7	10	9	10	0	0	0	13
sp|Q92947|GCDH_HUMAN	sp|Q92947|GCDH_HUMAN	15	15	15	sp|Q92947|GCDH_HUMAN Glutaryl-CoA dehydrogenase, mitochondrial OS=Homo sapiens GN=GCDH PE=1 SV=1	1	15	15	15	7	6	7	10	10	10	7	8	6	14	14	14	4	5	7	3	4	4	6	5	4	6	6	6	0	2	2	2	0	0	5	7	5	7	6	7	10	10	10	7
sp|Q92945|FUBP2_HUMAN	sp|Q92945|FUBP2_HUMAN	26	26	24	sp|Q92945|FUBP2_HUMAN Far upstream element-binding protein 2 OS=Homo sapiens GN=KHSRP PE=1 SV=4	1	26	26	24	18	18	18	5	3	2	16	18	18	13	12	13	21	22	22	5	6	7	21	22	24	16	18	19	14	13	13	24	24	22	16	16	15	18	18	18	5	3	2	16
sp|Q92930|RAB8B_HUMAN	sp|Q92930|RAB8B_HUMAN	8	3	3	sp|Q92930|RAB8B_HUMAN Ras-related protein Rab-8B OS=Homo sapiens GN=RAB8B PE=1 SV=2	1	8	3	3	7	7	7	2	1	2	6	6	5	4	3	4	8	8	5	4	2	1	6	6	7	6	6	6	4	4	5	7	8	7	5	6	6	3	3	3	1	0	1	2
sp|Q92925|SMRD2_HUMAN	sp|Q92925|SMRD2_HUMAN	3	3	2	sp|Q92925|SMRD2_HUMAN SWI/SNF-related matrix-associated actin-dependent regulator of chromatin subfamily D member 2 OS=Homo sapiens GN=SMARCD2 PE=1 SV=3	1	3	3	2	0	0	0	0	0	0	0	0	0	0	0	0	1	0	0	0	0	0	0	0	0	1	1	0	0	0	0	0	0	0	0	1	3	0	0	0	0	0	0	0
sp|Q92922|SMRC1_HUMAN	sp|Q92922|SMRC1_HUMAN	3	1	1	sp|Q92922|SMRC1_HUMAN SWI/SNF complex subunit SMARCC1 OS=Homo sapiens GN=SMARCC1 PE=1 SV=3	1	3	1	1	0	0	1	0	0	0	2	2	2	0	0	0	2	1	2	0	0	0	1	1	2	2	2	2	0	0	0	1	1	1	1	2	2	0	0	0	0	0	0	0
sp|Q92905|CSN5_HUMAN	sp|Q92905|CSN5_HUMAN	13	13	13	sp|Q92905|CSN5_HUMAN COP9 signalosome complex subunit 5 OS=Homo sapiens GN=COPS5 PE=1 SV=4	1	13	13	13	9	9	10	3	1	2	7	7	7	5	5	2	9	9	9	8	8	7	9	9	7	4	6	6	4	3	1	12	11	12	5	7	7	9	9	10	3	1	2	7
sp|Q92901|RL3L_HUMAN	sp|Q92901|RL3L_HUMAN	3	1	1	sp|Q92901|RL3L_HUMAN 60S ribosomal protein L3-like OS=Homo sapiens GN=RPL3L PE=2 SV=3	1	3	1	1	1	1	1	2	1	2	0	1	0	2	2	2	1	1	1	1	1	1	1	1	1	2	2	2	1	1	2	1	0	1	2	2	2	0	0	0	1	1	1	0
sp|Q92900|RENT1_HUMAN	sp|Q92900|RENT1_HUMAN	18	18	18	sp|Q92900|RENT1_HUMAN Regulator of nonsense transcripts 1 OS=Homo sapiens GN=UPF1 PE=1 SV=2	1	18	18	18	8	5	7	1	0	0	10	11	11	10	8	8	9	9	7	5	5	2	11	11	12	12	10	9	2	3	3	14	14	13	9	10	8	8	5	7	1	0	0	10
sp|Q92896|GSLG1_HUMAN	sp|Q92896|GSLG1_HUMAN	10	10	10	sp|Q92896|GSLG1_HUMAN Golgi apparatus protein 1 OS=Homo sapiens GN=GLG1 PE=1 SV=2	1	10	10	10	7	8	6	2	1	5	10	6	9	1	2	2	7	6	7	2	2	1	8	9	9	4	3	5	3	3	5	10	10	10	5	6	6	7	8	6	2	1	5	10
sp|Q92890|UFD1_HUMAN	sp|Q92890|UFD1_HUMAN	7	7	7	sp|Q92890|UFD1_HUMAN Ubiquitin fusion degradation protein 1 homolog OS=Homo sapiens GN=UFD1L PE=1 SV=3	1	7	7	7	4	4	5	3	3	1	2	2	3	1	2	2	4	3	4	2	2	1	5	4	4	3	3	3	1	2	1	6	6	4	2	2	1	4	4	5	3	3	1	2
sp|Q92888|ARHG1_HUMAN	sp|Q92888|ARHG1_HUMAN	14	14	14	sp|Q92888|ARHG1_HUMAN Rho guanine nucleotide exchange factor 1 OS=Homo sapiens GN=ARHGEF1 PE=1 SV=2	1	14	14	14	0	0	0	0	0	0	5	3	4	2	0	0	7	6	7	1	0	0	3	2	3	2	5	5	0	0	0	0	0	1	12	11	11	0	0	0	0	0	0	5
sp|Q92882|OSTF1_HUMAN	sp|Q92882|OSTF1_HUMAN	5	5	5	sp|Q92882|OSTF1_HUMAN Osteoclast-stimulating factor 1 OS=Homo sapiens GN=OSTF1 PE=1 SV=2	1	5	5	5	4	4	3	1	0	0	4	5	5	3	3	2	5	4	5	0	0	1	3	4	3	5	5	5	2	2	1	3	4	4	2	2	3	4	4	3	1	0	0	4
sp|Q92878|RAD50_HUMAN	sp|Q92878|RAD50_HUMAN	16	16	16	sp|Q92878|RAD50_HUMAN DNA repair protein RAD50 OS=Homo sapiens GN=RAD50 PE=1 SV=1	1	16	16	16	1	0	1	0	0	0	4	5	5	2	1	1	2	2	0	0	0	0	7	5	6	7	5	5	1	0	0	0	0	0	7	14	12	1	0	1	0	0	0	4
sp|Q92859|NEO1_HUMAN	sp|Q92859|NEO1_HUMAN	6	6	6	sp|Q92859|NEO1_HUMAN Neogenin OS=Homo sapiens GN=NEO1 PE=1 SV=2	1	6	6	6	4	3	4	0	0	2	0	0	0	1	0	1	0	0	0	1	0	0	1	0	1	1	2	0	1	1	1	0	0	0	0	0	0	4	3	4	0	0	2	0
sp|Q92854|SEM4D_HUMAN	sp|Q92854|SEM4D_HUMAN	3	3	3	sp|Q92854|SEM4D_HUMAN Semaphorin-4D OS=Homo sapiens GN=SEMA4D PE=1 SV=1	1	3	3	3	2	2	2	0	0	0	1	0	0	0	0	0	0	0	0	0	0	0	0	0	0	0	0	0	0	0	0	0	0	0	2	2	2	2	2	2	0	0	0	1
sp|Q92845|KIFA3_HUMAN	sp|Q92845|KIFA3_HUMAN	2	2	2	sp|Q92845|KIFA3_HUMAN Kinesin-associated protein 3 OS=Homo sapiens GN=KIFAP3 PE=1 SV=2	1	2	2	2	1	2	1	0	0	0	0	0	0	0	0	0	0	0	0	0	0	0	0	0	0	0	0	1	0	0	0	1	0	0	0	0	0	1	2	1	0	0	0	0
sp|Q92841|DDX17_HUMAN	sp|Q92841|DDX17_HUMAN	30	30	22	sp|Q92841|DDX17_HUMAN Probable ATP-dependent RNA helicase DDX17 OS=Homo sapiens GN=DDX17 PE=1 SV=2	1	30	30	22	20	16	15	0	0	0	22	21	20	10	11	9	25	22	25	4	8	5	24	23	23	19	18	19	6	7	6	23	21	22	17	18	20	20	16	15	0	0	0	22
sp|Q92835|SHIP1_HUMAN	sp|Q92835|SHIP1_HUMAN	5	5	5	sp|Q92835|SHIP1_HUMAN Phosphatidylinositol 3,4,5-trisphosphate 5-phosphatase 1 OS=Homo sapiens GN=INPP5D PE=1 SV=2	1	5	5	5	0	0	0	0	0	0	1	1	0	0	0	0	4	4	4	0	0	0	0	1	1	1	2	1	0	0	0	0	0	0	2	2	1	0	0	0	0	0	0	1
sp|Q92823|NRCAM_HUMAN	sp|Q92823|NRCAM_HUMAN	29	29	29	sp|Q92823|NRCAM_HUMAN Neuronal cell adhesion molecule OS=Homo sapiens GN=NRCAM PE=1 SV=3	1	29	29	29	27	28	28	0	0	0	0	0	1	0	0	0	0	0	0	1	0	0	0	0	0	0	0	0	1	0	0	0	0	0	0	0	0	27	28	28	0	0	0	0
sp|Q92820|GGH_HUMAN	sp|Q92820|GGH_HUMAN	7	7	7	sp|Q92820|GGH_HUMAN Gamma-glutamyl hydrolase OS=Homo sapiens GN=GGH PE=1 SV=2	1	7	7	7	3	1	3	5	5	4	5	5	6	7	6	6	2	1	1	0	1	0	3	5	3	6	5	5	2	3	2	5	3	4	2	1	2	3	1	3	5	5	4	5
sp|Q92817|EVPL_HUMAN	sp|Q92817|EVPL_HUMAN	30	30	30	sp|Q92817|EVPL_HUMAN Envoplakin OS=Homo sapiens GN=EVPL PE=1 SV=3	1	30	30	30	11	15	9	0	0	0	0	0	0	0	0	0	0	0	0	1	0	0	0	0	0	26	26	26	0	0	0	0	0	1	1	1	2	11	15	9	0	0	0	0
sp|Q92805|GOGA1_HUMAN	sp|Q92805|GOGA1_HUMAN	2	2	2	sp|Q92805|GOGA1_HUMAN Golgin subfamily A member 1 OS=Homo sapiens GN=GOLGA1 PE=1 SV=3	1	2	2	2	0	0	1	0	0	0	0	1	0	0	0	0	0	0	0	0	0	0	0	0	0	0	0	0	0	0	0	2	2	2	0	0	0	0	0	1	0	0	0	0
sp|Q92804|RBP56_HUMAN	sp|Q92804|RBP56_HUMAN	4	2	2	sp|Q92804|RBP56_HUMAN TATA-binding protein-associated factor 2N OS=Homo sapiens GN=TAF15 PE=1 SV=1	1	4	2	2	2	1	1	0	0	0	2	3	2	1	1	1	3	3	3	1	1	1	3	4	3	2	2	2	2	2	2	3	4	4	1	1	1	1	1	1	0	0	0	1
sp|Q92796|DLG3_HUMAN	sp|Q92796|DLG3_HUMAN	7	6	6	sp|Q92796|DLG3_HUMAN Disks large homolog 3 OS=Homo sapiens GN=DLG3 PE=1 SV=2	1	7	6	6	7	6	7	0	0	0	0	0	0	0	0	0	0	0	0	0	0	0	0	0	1	0	0	0	0	0	0	0	0	0	0	0	0	6	5	6	0	0	0	0
sp|Q92785|REQU_HUMAN	sp|Q92785|REQU_HUMAN	2	2	2	sp|Q92785|REQU_HUMAN Zinc finger protein ubi-d4 OS=Homo sapiens GN=DPF2 PE=1 SV=2	1	2	2	2	0	0	0	0	1	0	1	0	0	0	0	0	1	0	0	0	0	0	0	0	0	0	1	0	0	0	0	0	0	0	0	1	1	0	0	0	0	1	0	1
sp|Q92783|STAM1_HUMAN	sp|Q92783|STAM1_HUMAN	8	8	6	sp|Q92783|STAM1_HUMAN Signal transducing adapter molecule 1 OS=Homo sapiens GN=STAM PE=1 SV=3	1	8	8	6	8	7	7	1	1	0	2	1	1	1	2	1	3	3	2	3	1	2	2	3	3	3	5	3	1	1	1	5	6	6	2	3	2	8	7	7	1	1	0	2
sp|Q92777|SYN2_HUMAN	sp|Q92777|SYN2_HUMAN	23	21	20	sp|Q92777|SYN2_HUMAN Synapsin-2 OS=Homo sapiens GN=SYN2 PE=2 SV=3	1	23	21	20	23	23	23	0	1	2	3	3	3	0	0	0	0	0	0	0	0	0	1	0	0	0	0	0	0	0	0	0	1	0	0	1	0	21	21	21	0	1	2	3
sp|Q92769|HDAC2_HUMAN	sp|Q92769|HDAC2_HUMAN	11	5	5	sp|Q92769|HDAC2_HUMAN Histone deacetylase 2 OS=Homo sapiens GN=HDAC2 PE=1 SV=2	1	11	5	5	3	3	2	0	1	0	4	5	4	1	1	1	5	3	5	0	0	0	4	6	5	3	3	3	2	1	2	5	5	5	6	9	7	1	1	1	0	0	0	1
sp|Q92752|TENR_HUMAN	sp|Q92752|TENR_HUMAN	32	32	32	sp|Q92752|TENR_HUMAN Tenascin-R OS=Homo sapiens GN=TNR PE=1 SV=3	1	32	32	32	32	32	32	0	0	0	0	0	0	1	1	1	0	0	0	0	0	0	0	0	0	0	0	0	0	0	0	0	0	0	1	0	0	32	32	32	0	0	0	0
sp|Q92747|ARC1A_HUMAN	sp|Q92747|ARC1A_HUMAN	21	21	20	sp|Q92747|ARC1A_HUMAN Actin-related protein 2/3 complex subunit 1A OS=Homo sapiens GN=ARPC1A PE=1 SV=2	1	21	21	20	18	20	19	2	2	3	12	16	11	5	5	7	7	9	9	4	3	2	11	13	12	10	9	10	6	5	5	13	14	14	7	7	6	18	20	19	2	2	3	12
sp|Q92743|HTRA1_HUMAN	sp|Q92743|HTRA1_HUMAN	2	2	2	sp|Q92743|HTRA1_HUMAN Serine protease HTRA1 OS=Homo sapiens GN=HTRA1 PE=1 SV=1	1	2	2	2	1	1	1	1	1	1	1	1	1	0	0	0	1	2	1	1	1	1	1	1	1	1	1	1	0	0	0	1	1	1	1	0	0	1	1	1	1	1	1	1
sp|Q92734|TFG_HUMAN	sp|Q92734|TFG_HUMAN	10	10	10	sp|Q92734|TFG_HUMAN Protein TFG OS=Homo sapiens GN=TFG PE=1 SV=2	1	10	10	10	6	5	6	5	6	5	6	5	5	6	6	7	8	7	6	1	3	1	7	7	6	5	5	5	4	4	3	9	8	8	4	4	3	6	5	6	5	6	5	6
sp|Q92696|PGTA_HUMAN	sp|Q92696|PGTA_HUMAN	10	10	10	sp|Q92696|PGTA_HUMAN Geranylgeranyl transferase type-2 subunit alpha OS=Homo sapiens GN=RABGGTA PE=1 SV=2	1	10	10	10	7	5	6	0	0	0	4	4	4	7	6	4	3	4	3	6	4	3	1	2	2	4	4	5	0	1	1	2	3	4	3	3	5	7	5	6	0	0	0	4
sp|Q92692|NECT2_HUMAN	sp|Q92692|NECT2_HUMAN	8	8	8	sp|Q92692|NECT2_HUMAN Nectin-2 OS=Homo sapiens GN=NECTIN2 PE=1 SV=1	1	8	8	8	1	1	0	0	0	2	0	0	1	0	0	0	2	1	2	0	0	0	1	0	2	1	3	3	2	2	2	8	8	8	0	0	0	1	1	0	0	0	2	0
sp|Q92688|AN32B_HUMAN	sp|Q92688|AN32B_HUMAN	9	8	8	sp|Q92688|AN32B_HUMAN Acidic leucine-rich nuclear phosphoprotein 32 family member B OS=Homo sapiens GN=ANP32B PE=1 SV=1	1	9	8	8	2	1	4	2	2	2	5	5	6	5	4	4	5	6	7	3	3	2	5	5	7	7	6	7	8	8	7	7	6	7	8	8	7	2	1	4	2	2	2	4
sp|Q92686|NEUG_HUMAN	sp|Q92686|NEUG_HUMAN	3	3	3	sp|Q92686|NEUG_HUMAN Neurogranin OS=Homo sapiens GN=NRGN PE=1 SV=1	1	3	3	3	3	2	2	0	0	0	0	0	0	0	0	0	0	0	0	0	0	1	0	0	0	0	0	0	0	0	0	0	0	0	0	0	0	3	2	2	0	0	0	0
sp|Q92667|AKAP1_HUMAN	sp|Q92667|AKAP1_HUMAN	3	3	3	sp|Q92667|AKAP1_HUMAN A-kinase anchor protein 1, mitochondrial OS=Homo sapiens GN=AKAP1 PE=1 SV=1	1	3	3	3	0	0	1	0	0	0	2	1	2	2	1	2	1	1	2	1	2	1	1	2	1	0	1	2	0	1	0	1	1	1	0	0	0	0	0	1	0	0	0	2
sp|Q92629|SGCD_HUMAN	sp|Q92629|SGCD_HUMAN	9	9	9	sp|Q92629|SGCD_HUMAN Delta-sarcoglycan OS=Homo sapiens GN=SGCD PE=1 SV=2	1	9	9	9	0	1	0	9	7	8	4	4	4	0	0	0	2	2	3	7	6	6	6	6	5	5	5	6	2	2	2	5	2	2	0	1	1	0	1	0	9	7	8	4
sp|Q92626|PXDN_HUMAN	sp|Q92626|PXDN_HUMAN	3	3	3	sp|Q92626|PXDN_HUMAN Peroxidasin homolog OS=Homo sapiens GN=PXDN PE=1 SV=2	1	3	3	3	0	0	0	1	1	1	0	0	0	0	0	0	0	0	0	0	0	0	0	0	1	0	0	0	0	1	2	0	0	0	0	0	0	0	0	0	1	1	1	0
sp|Q92625|ANS1A_HUMAN	sp|Q92625|ANS1A_HUMAN	4	4	4	sp|Q92625|ANS1A_HUMAN Ankyrin repeat and SAM domain-containing protein 1A OS=Homo sapiens GN=ANKS1A PE=1 SV=4	1	4	4	4	1	2	0	0	1	0	2	3	3	2	1	2	1	2	2	1	0	1	2	1	3	4	3	2	1	0	1	2	2	3	0	0	2	1	2	0	0	1	0	2
sp|Q92623|TTC9A_HUMAN	sp|Q92623|TTC9A_HUMAN	2	2	2	sp|Q92623|TTC9A_HUMAN Tetratricopeptide repeat protein 9A OS=Homo sapiens GN=TTC9 PE=1 SV=3	1	2	2	2	1	2	2	0	0	0	0	0	0	0	0	0	0	1	1	0	0	0	0	0	0	0	0	0	0	0	1	0	0	0	0	0	1	1	2	2	0	0	0	0
sp|Q92621|NU205_HUMAN	sp|Q92621|NU205_HUMAN	11	11	11	sp|Q92621|NU205_HUMAN Nuclear pore complex protein Nup205 OS=Homo sapiens GN=NUP205 PE=1 SV=3	1	11	11	11	0	0	0	3	2	1	4	3	5	0	2	0	6	5	7	0	0	0	4	4	3	4	4	3	0	0	0	2	2	1	3	4	6	0	0	0	3	2	1	4
sp|Q92619|HMHA1_HUMAN	sp|Q92619|HMHA1_HUMAN	12	12	12	sp|Q92619|HMHA1_HUMAN Minor histocompatibility protein HA-1 OS=Homo sapiens GN=HMHA1 PE=1 SV=2	1	12	12	12	0	1	1	0	0	0	3	3	2	1	0	0	9	8	8	0	0	0	1	2	0	2	3	2	2	2	3	2	0	0	5	5	6	0	1	1	0	0	0	3
sp|Q92616|GCN1_HUMAN	sp|Q92616|GCN1_HUMAN	27	27	27	sp|Q92616|GCN1_HUMAN eIF-2-alpha kinase activator GCN1 OS=Homo sapiens GN=GCN1 PE=1 SV=6	1	27	27	27	6	2	4	0	0	0	17	18	16	12	12	11	9	11	10	4	5	4	10	15	11	16	14	15	0	0	1	1	0	1	16	16	13	6	2	4	0	0	0	17
sp|Q92614|MY18A_HUMAN	sp|Q92614|MY18A_HUMAN	27	27	27	sp|Q92614|MY18A_HUMAN Unconventional myosin-XVIIIa OS=Homo sapiens GN=MYO18A PE=1 SV=3	1	27	27	27	8	9	9	0	0	0	0	0	1	0	0	0	2	3	2	1	0	0	0	1	0	5	1	1	0	0	0	0	0	0	20	23	24	8	9	9	0	0	0	0
sp|Q92609|TBCD5_HUMAN	sp|Q92609|TBCD5_HUMAN	5	5	5	sp|Q92609|TBCD5_HUMAN TBC1 domain family member 5 OS=Homo sapiens GN=TBC1D5 PE=1 SV=1	1	5	5	5	2	3	2	0	0	0	2	2	1	2	2	1	5	4	4	0	1	0	3	3	3	3	1	3	1	1	1	3	3	2	2	2	2	2	3	2	0	0	0	2
sp|Q92608|DOCK2_HUMAN	sp|Q92608|DOCK2_HUMAN	15	15	15	sp|Q92608|DOCK2_HUMAN Dedicator of cytokinesis protein 2 OS=Homo sapiens GN=DOCK2 PE=1 SV=2	1	15	15	15	1	0	0	0	0	0	4	3	5	0	1	1	8	8	6	0	0	0	0	1	1	4	7	7	0	0	1	0	0	0	9	10	10	1	0	0	0	0	0	4
sp|Q92604|LGAT1_HUMAN	sp|Q92604|LGAT1_HUMAN	3	3	3	sp|Q92604|LGAT1_HUMAN Acyl-CoA:lysophosphatidylglycerol acyltransferase 1 OS=Homo sapiens GN=LPGAT1 PE=1 SV=1	1	3	3	3	2	1	2	0	0	0	2	2	2	3	3	3	2	2	2	0	1	1	2	2	1	1	1	2	0	1	1	1	1	0	2	2	1	2	1	2	0	0	0	2
sp|Q92600|RCD1_HUMAN	sp|Q92600|RCD1_HUMAN	2	2	2	sp|Q92600|RCD1_HUMAN Cell differentiation protein RCD1 homolog OS=Homo sapiens GN=RQCD1 PE=1 SV=1	1	2	2	2	0	0	1	0	0	0	1	1	1	0	0	0	1	1	1	0	0	0	1	1	0	1	1	1	0	0	0	1	0	0	2	2	2	0	0	1	0	0	0	1
sp|Q92599|SEPT8_HUMAN	sp|Q92599|SEPT8_HUMAN	22	19	19	sp|Q92599|SEPT8_HUMAN Septin-8 OS=Homo sapiens GN=SEPT8 PE=1 SV=4	1	22	19	19	21	21	21	0	1	0	10	14	14	3	3	4	13	11	14	1	1	1	17	16	17	9	10	10	6	6	7	8	10	5	5	4	4	19	19	18	0	0	0	7
sp|Q92598|HS105_HUMAN	sp|Q92598|HS105_HUMAN	40	38	37	sp|Q92598|HS105_HUMAN Heat shock protein 105 kDa OS=Homo sapiens GN=HSPH1 PE=1 SV=1	1	40	38	37	34	37	37	2	3	2	12	15	14	7	10	9	30	30	31	3	4	6	12	19	21	13	17	15	14	14	15	34	33	34	20	19	23	32	35	35	1	2	1	10
sp|Q92597|NDRG1_HUMAN	sp|Q92597|NDRG1_HUMAN	12	12	12	sp|Q92597|NDRG1_HUMAN Protein NDRG1 OS=Homo sapiens GN=NDRG1 PE=1 SV=1	1	12	12	12	10	11	11	8	10	9	10	10	11	6	7	6	10	11	11	1	3	0	11	12	12	11	10	11	6	5	5	11	11	11	6	3	5	10	11	11	8	10	9	10
sp|Q92575|UBXN4_HUMAN	sp|Q92575|UBXN4_HUMAN	5	5	5	sp|Q92575|UBXN4_HUMAN UBX domain-containing protein 4 OS=Homo sapiens GN=UBXN4 PE=1 SV=2	1	5	5	5	1	2	2	0	0	0	3	3	4	4	4	4	3	2	3	1	2	2	3	3	4	3	3	3	1	1	1	3	4	4	3	3	3	1	2	2	0	0	0	3
sp|Q92572|AP3S1_HUMAN	sp|Q92572|AP3S1_HUMAN	2	2	2	sp|Q92572|AP3S1_HUMAN AP-3 complex subunit sigma-1 OS=Homo sapiens GN=AP3S1 PE=1 SV=1	1	2	2	2	2	2	2	0	0	0	1	2	2	0	0	0	1	1	1	0	0	1	2	2	2	2	1	1	1	1	1	1	0	1	0	0	0	2	2	2	0	0	0	1
sp|Q92561|PHYIP_HUMAN	sp|Q92561|PHYIP_HUMAN	7	7	7	sp|Q92561|PHYIP_HUMAN Phytanoyl-CoA hydroxylase-interacting protein OS=Homo sapiens GN=PHYHIP PE=1 SV=1	1	7	7	7	5	7	6	0	0	0	0	1	0	0	0	0	1	0	0	0	0	0	0	0	0	0	0	0	0	0	0	0	0	0	0	0	0	5	7	6	0	0	0	0
sp|Q92558|WASF1_HUMAN	sp|Q92558|WASF1_HUMAN	10	10	10	sp|Q92558|WASF1_HUMAN Wiskott-Aldrich syndrome protein family member 1 OS=Homo sapiens GN=WASF1 PE=1 SV=1	1	10	10	10	8	10	9	0	0	0	0	0	0	0	0	0	0	0	0	1	2	1	0	0	0	0	0	0	0	0	0	1	1	4	0	0	0	8	10	9	0	0	0	0
sp|Q92556|ELMO1_HUMAN	sp|Q92556|ELMO1_HUMAN	8	8	8	sp|Q92556|ELMO1_HUMAN Engulfment and cell motility protein 1 OS=Homo sapiens GN=ELMO1 PE=1 SV=2	1	8	8	8	2	1	2	0	0	1	2	2	1	0	1	1	7	6	4	0	0	0	4	4	0	5	3	3	0	0	0	1	0	0	5	5	4	2	1	2	0	0	1	2
sp|Q92552|RT27_HUMAN	sp|Q92552|RT27_HUMAN	3	3	3	sp|Q92552|RT27_HUMAN 28S ribosomal protein S27, mitochondrial OS=Homo sapiens GN=MRPS27 PE=1 SV=3	1	3	3	3	0	0	2	0	0	0	3	3	3	1	2	2	0	2	2	0	0	0	1	1	0	1	0	2	0	0	0	0	2	1	3	2	3	0	0	2	0	0	0	3
sp|Q92544|TM9S4_HUMAN	sp|Q92544|TM9S4_HUMAN	3	3	3	sp|Q92544|TM9S4_HUMAN Transmembrane 9 superfamily member 4 OS=Homo sapiens GN=TM9SF4 PE=1 SV=2	1	3	3	3	1	1	1	0	0	0	3	3	3	1	0	1	3	2	3	0	0	0	3	3	3	3	3	2	1	1	1	3	3	3	2	2	2	1	1	1	0	0	0	3
sp|Q92542|NICA_HUMAN	sp|Q92542|NICA_HUMAN	3	3	3	sp|Q92542|NICA_HUMAN Nicastrin OS=Homo sapiens GN=NCSTN PE=1 SV=2	1	3	3	3	2	2	3	1	0	1	2	0	3	0	0	1	1	1	3	1	0	1	2	3	3	2	2	2	1	1	1	3	3	3	1	1	1	2	2	3	1	0	1	2
sp|Q92538|GBF1_HUMAN	sp|Q92538|GBF1_HUMAN	6	6	6	sp|Q92538|GBF1_HUMAN Golgi-specific brefeldin A-resistance guanine nucleotide exchange factor 1 OS=Homo sapiens GN=GBF1 PE=1 SV=2	1	6	6	6	0	0	1	0	0	0	5	4	5	2	1	3	4	3	5	1	0	1	2	1	2	4	3	3	0	0	0	6	6	6	2	4	5	0	0	1	0	0	0	5
sp|Q92530|PSMF1_HUMAN	sp|Q92530|PSMF1_HUMAN	2	2	2	sp|Q92530|PSMF1_HUMAN Proteasome inhibitor PI31 subunit OS=Homo sapiens GN=PSMF1 PE=1 SV=2	1	2	2	2	2	2	1	2	1	1	2	2	2	0	1	1	2	2	1	1	0	0	2	2	2	2	2	2	1	0	0	2	2	2	2	2	1	2	2	1	2	1	1	2
sp|Q92526|TCPW_HUMAN	sp|Q92526|TCPW_HUMAN	17	12	12	sp|Q92526|TCPW_HUMAN T-complex protein 1 subunit zeta-2 OS=Homo sapiens GN=CCT6B PE=1 SV=5	1	17	12	12	4	4	4	0	0	0	4	4	4	5	5	4	4	4	5	3	3	4	4	4	4	2	3	4	4	4	3	14	15	15	3	3	1	0	1	0	0	0	0	0
sp|Q92523|CPT1B_HUMAN	sp|Q92523|CPT1B_HUMAN	18	18	18	sp|Q92523|CPT1B_HUMAN Carnitine O-palmitoyltransferase 1, muscle isoform OS=Homo sapiens GN=CPT1B PE=1 SV=2	1	18	18	18	0	0	1	11	11	12	0	0	0	0	0	0	0	0	0	16	17	18	0	0	0	0	1	0	0	0	0	2	1	3	0	0	0	0	0	1	11	11	12	0
sp|Q92522|H1X_HUMAN	sp|Q92522|H1X_HUMAN	6	6	6	sp|Q92522|H1X_HUMAN Histone H1x OS=Homo sapiens GN=H1FX PE=1 SV=1	1	6	6	6	2	1	2	2	1	0	0	0	0	1	1	1	5	5	5	0	0	0	6	6	6	2	4	3	1	1	1	1	1	1	1	2	0	2	1	2	2	1	0	0
sp|Q92520|FAM3C_HUMAN	sp|Q92520|FAM3C_HUMAN	2	2	2	sp|Q92520|FAM3C_HUMAN Protein FAM3C OS=Homo sapiens GN=FAM3C PE=1 SV=1	1	2	2	2	1	2	1	0	0	0	1	1	1	0	0	0	1	1	1	0	1	1	0	1	0	1	1	1	2	2	2	2	1	2	1	2	1	1	2	1	0	0	0	1
sp|Q92506|DHB8_HUMAN	sp|Q92506|DHB8_HUMAN	8	8	8	sp|Q92506|DHB8_HUMAN Estradiol 17-beta-dehydrogenase 8 OS=Homo sapiens GN=HSD17B8 PE=1 SV=2	1	8	8	8	4	4	4	7	8	8	5	6	4	6	7	7	4	4	4	5	4	4	2	2	1	4	4	5	4	3	4	3	4	3	3	2	3	4	4	4	7	8	8	5
sp|Q92504|S39A7_HUMAN	sp|Q92504|S39A7_HUMAN	3	3	3	sp|Q92504|S39A7_HUMAN Zinc transporter SLC39A7 OS=Homo sapiens GN=SLC39A7 PE=1 SV=2	1	3	3	3	1	1	1	0	0	0	1	2	2	1	1	1	2	1	3	1	0	1	1	1	1	2	2	2	1	1	1	0	0	0	2	1	1	1	1	1	0	0	0	1
sp|Q92499|DDX1_HUMAN	sp|Q92499|DDX1_HUMAN	31	31	31	sp|Q92499|DDX1_HUMAN ATP-dependent RNA helicase DDX1 OS=Homo sapiens GN=DDX1 PE=1 SV=2	1	31	31	31	19	23	20	0	0	0	22	20	22	15	15	14	24	23	22	15	16	16	25	26	27	22	20	22	4	3	4	25	20	18	19	21	21	19	23	20	0	0	0	22
sp|Q8WZA9|IRGQ_HUMAN	sp|Q8WZA9|IRGQ_HUMAN	9	9	9	sp|Q8WZA9|IRGQ_HUMAN Immunity-related GTPase family Q protein OS=Homo sapiens GN=IRGQ PE=1 SV=1	1	9	9	9	7	6	7	0	0	0	5	5	6	6	5	7	1	2	2	1	2	2	2	1	2	1	1	2	1	2	0	5	5	5	2	3	3	7	6	7	0	0	0	5
sp|Q8WZA0|LZIC_HUMAN	sp|Q8WZA0|LZIC_HUMAN	3	3	3	sp|Q8WZA0|LZIC_HUMAN Protein LZIC OS=Homo sapiens GN=LZIC PE=1 SV=1	1	3	3	3	3	2	1	1	1	1	1	3	2	3	1	2	3	3	3	1	1	1	2	3	2	3	2	3	0	0	1	3	2	2	1	1	2	3	2	1	1	1	1	1
sp|Q8WZ42|TITIN_HUMAN	sp|Q8WZ42|TITIN_HUMAN	1032	1032	1031	sp|Q8WZ42|TITIN_HUMAN Titin OS=Homo sapiens GN=TTN PE=1 SV=4	1	1032	1032	1031	14	11	10	947	951	959	13	9	13	8	5	6	10	8	14	86	85	82	11	15	11	12	14	15	12	8	12	6	11	12	6	12	12	14	11	10	947	951	959	13
sp|Q8WYK1|CNTP5_HUMAN	sp|Q8WYK1|CNTP5_HUMAN	2	2	2	sp|Q8WYK1|CNTP5_HUMAN Contactin-associated protein-like 5 OS=Homo sapiens GN=CNTNAP5 PE=2 SV=1	1	2	2	2	2	1	0	0	0	0	0	0	0	0	0	0	0	0	0	0	0	0	0	0	0	0	0	0	0	0	0	0	0	0	0	0	0	2	1	0	0	0	0	0
sp|Q8WYK0|ACO12_HUMAN	sp|Q8WYK0|ACO12_HUMAN	10	10	10	sp|Q8WYK0|ACO12_HUMAN Acyl-coenzyme A thioesterase 12 OS=Homo sapiens GN=ACOT12 PE=1 SV=1	1	10	10	10	0	1	1	0	0	0	0	0	0	10	8	10	0	0	0	0	0	0	0	1	0	0	0	0	0	0	0	0	0	0	0	0	0	0	1	1	0	0	0	0
sp|Q8WYJ6|SEPT1_HUMAN	sp|Q8WYJ6|SEPT1_HUMAN	11	9	9	sp|Q8WYJ6|SEPT1_HUMAN Septin-1 OS=Homo sapiens GN=SEPT1 PE=1 SV=2	1	11	9	9	2	2	3	0	0	0	1	0	2	0	0	0	9	7	6	0	0	1	0	1	1	0	0	0	0	1	1	0	0	0	7	8	8	0	0	1	0	0	0	1
sp|Q8WY91|THAP4_HUMAN	sp|Q8WY91|THAP4_HUMAN	3	3	3	sp|Q8WY91|THAP4_HUMAN THAP domain-containing protein 4 OS=Homo sapiens GN=THAP4 PE=1 SV=2	1	3	3	3	0	1	1	3	3	3	0	1	1	0	1	0	0	0	0	1	1	1	0	0	0	0	1	1	0	0	0	0	0	0	1	0	1	0	1	1	3	3	3	0
sp|Q8WY54|PPM1E_HUMAN	sp|Q8WY54|PPM1E_HUMAN	7	7	7	sp|Q8WY54|PPM1E_HUMAN Protein phosphatase 1E OS=Homo sapiens GN=PPM1E PE=1 SV=2	1	7	7	7	6	5	5	0	0	0	0	0	0	0	0	0	0	0	0	0	0	0	0	0	0	0	0	0	0	0	0	3	1	1	0	0	1	6	5	5	0	0	0	0
sp|Q8WY22|BRI3B_HUMAN	sp|Q8WY22|BRI3B_HUMAN	2	2	1	sp|Q8WY22|BRI3B_HUMAN BRI3-binding protein OS=Homo sapiens GN=BRI3BP PE=1 SV=1	1	2	2	1	2	2	2	0	0	0	2	2	2	0	0	0	1	2	2	0	0	0	0	0	0	0	1	1	1	0	0	0	0	0	2	2	2	2	2	2	0	0	0	2
sp|Q8WXI4|ACO11_HUMAN	sp|Q8WXI4|ACO11_HUMAN	4	4	4	sp|Q8WXI4|ACO11_HUMAN Acyl-coenzyme A thioesterase 11 OS=Homo sapiens GN=ACOT11 PE=1 SV=1	1	4	4	4	0	0	0	0	1	1	2	3	3	0	0	0	0	0	0	0	0	0	0	0	0	0	0	0	0	0	0	0	0	0	0	0	0	0	0	0	0	1	1	2
sp|Q8WXH0|SYNE2_HUMAN	sp|Q8WXH0|SYNE2_HUMAN	11	11	11	sp|Q8WXH0|SYNE2_HUMAN Nesprin-2 OS=Homo sapiens GN=SYNE2 PE=1 SV=3	1	11	11	11	2	0	0	3	0	1	2	3	1	3	4	4	0	0	1	3	2	2	1	2	1	1	1	2	1	1	1	2	2	2	2	3	2	2	0	0	3	0	1	2
sp|Q8WXG6|MADD_HUMAN	sp|Q8WXG6|MADD_HUMAN	14	14	14	sp|Q8WXG6|MADD_HUMAN MAP kinase-activating death domain protein OS=Homo sapiens GN=MADD PE=1 SV=2	1	14	14	14	12	11	12	0	0	0	0	0	0	0	0	0	1	0	0	0	1	1	0	0	0	0	0	1	0	0	0	1	1	0	0	0	0	12	11	12	0	0	0	0
sp|Q8WXF7|ATLA1_HUMAN	sp|Q8WXF7|ATLA1_HUMAN	23	23	22	sp|Q8WXF7|ATLA1_HUMAN Atlastin-1 OS=Homo sapiens GN=ATL1 PE=1 SV=1	1	23	23	22	22	22	22	1	0	0	2	3	3	0	0	0	0	1	0	1	1	0	3	1	4	3	2	3	0	0	0	4	2	1	1	0	1	22	22	22	1	0	0	2
sp|Q8WXF1|PSPC1_HUMAN	sp|Q8WXF1|PSPC1_HUMAN	10	10	10	sp|Q8WXF1|PSPC1_HUMAN Paraspeckle component 1 OS=Homo sapiens GN=PSPC1 PE=1 SV=1	1	10	10	10	5	5	4	0	1	1	6	6	6	1	0	0	7	7	6	1	1	1	4	5	1	5	5	7	1	2	3	5	4	6	7	6	6	5	5	4	0	1	1	6
sp|Q8WXD9|CSKI1_HUMAN	sp|Q8WXD9|CSKI1_HUMAN	11	11	11	sp|Q8WXD9|CSKI1_HUMAN Caskin-1 OS=Homo sapiens GN=CASKIN1 PE=1 SV=1	1	11	11	11	9	10	11	0	0	0	0	0	0	0	0	0	0	0	0	0	0	0	0	0	0	0	0	0	0	0	0	0	0	0	0	0	0	9	10	11	0	0	0	0
sp|Q8WX93|PALLD_HUMAN	sp|Q8WX93|PALLD_HUMAN	24	24	23	sp|Q8WX93|PALLD_HUMAN Palladin OS=Homo sapiens GN=PALLD PE=1 SV=3	1	24	24	23	0	4	3	8	5	9	15	15	18	2	2	2	13	13	14	2	3	3	18	19	15	18	19	19	8	11	12	14	16	14	2	3	3	0	4	3	8	5	9	15
sp|Q8WX92|NELFB_HUMAN	sp|Q8WX92|NELFB_HUMAN	6	6	6	sp|Q8WX92|NELFB_HUMAN Negative elongation factor B OS=Homo sapiens GN=NELFB PE=1 SV=1	1	6	6	6	0	0	0	0	0	0	2	1	2	0	0	0	0	0	0	0	1	0	3	1	1	1	0	2	0	0	0	3	3	4	3	3	3	0	0	0	0	0	0	2
sp|Q8WWY3|PRP31_HUMAN	sp|Q8WWY3|PRP31_HUMAN	6	6	6	sp|Q8WWY3|PRP31_HUMAN U4/U6 small nuclear ribonucleoprotein Prp31 OS=Homo sapiens GN=PRPF31 PE=1 SV=2	1	6	6	6	1	1	0	1	1	1	3	4	3	1	0	1	3	3	1	1	1	0	3	3	4	2	2	4	1	1	1	2	2	4	4	5	5	1	1	0	1	1	1	3
sp|Q8WWQ8|STAB2_HUMAN	sp|Q8WWQ8|STAB2_HUMAN	14	14	14	sp|Q8WWQ8|STAB2_HUMAN Stabilin-2 OS=Homo sapiens GN=STAB2 PE=1 SV=3	1	14	14	14	0	0	0	0	0	0	0	0	0	1	3	3	4	6	6	0	0	0	1	0	0	0	0	0	11	11	10	0	0	0	0	0	0	0	0	0	0	0	0	0
sp|Q8WWP7|GIMA1_HUMAN	sp|Q8WWP7|GIMA1_HUMAN	5	5	5	sp|Q8WWP7|GIMA1_HUMAN GTPase IMAP family member 1 OS=Homo sapiens GN=GIMAP1 PE=1 SV=1	1	5	5	5	0	0	0	0	0	0	0	0	1	0	0	0	2	2	2	0	0	1	1	0	0	3	3	4	0	0	1	0	0	1	2	2	2	0	0	0	0	0	0	0
sp|Q8WWM9|CYGB_HUMAN	sp|Q8WWM9|CYGB_HUMAN	5	5	5	sp|Q8WWM9|CYGB_HUMAN Cytoglobin OS=Homo sapiens GN=CYGB PE=1 SV=1	1	5	5	5	1	1	3	2	2	2	2	2	3	1	1	1	2	2	2	1	1	2	4	2	1	2	3	2	2	2	2	2	1	1	1	1	1	1	1	3	2	2	2	2
sp|Q8WWM7|ATX2L_HUMAN	sp|Q8WWM7|ATX2L_HUMAN	8	8	8	sp|Q8WWM7|ATX2L_HUMAN Ataxin-2-like protein OS=Homo sapiens GN=ATXN2L PE=1 SV=2	1	8	8	8	7	7	7	0	0	0	3	2	2	1	1	1	4	5	5	1	0	0	6	4	3	3	3	3	1	1	1	8	8	8	1	2	2	7	7	7	0	0	0	3
sp|Q8WWI5|CTL1_HUMAN	sp|Q8WWI5|CTL1_HUMAN	5	5	5	sp|Q8WWI5|CTL1_HUMAN Choline transporter-like protein 1 OS=Homo sapiens GN=SLC44A1 PE=1 SV=1	1	5	5	5	4	4	4	1	0	1	4	5	3	0	0	1	1	1	2	0	0	0	3	2	3	4	3	4	1	2	1	0	0	0	2	2	3	4	4	4	1	0	1	4
sp|Q8WWI1|LMO7_HUMAN	sp|Q8WWI1|LMO7_HUMAN	21	21	21	sp|Q8WWI1|LMO7_HUMAN LIM domain only protein 7 OS=Homo sapiens GN=LMO7 PE=1 SV=3	1	21	21	21	3	1	0	0	1	1	1	2	3	0	0	1	0	0	0	0	0	0	0	0	0	19	21	17	0	0	0	0	0	0	1	0	2	3	1	0	0	1	1	1
sp|Q8WWA0|ITLN1_HUMAN	sp|Q8WWA0|ITLN1_HUMAN	8	8	5	sp|Q8WWA0|ITLN1_HUMAN Intelectin-1 OS=Homo sapiens GN=ITLN1 PE=1 SV=1	1	8	8	5	0	0	1	0	0	0	8	8	8	0	0	0	0	0	0	1	0	0	0	0	0	4	5	5	0	0	0	0	0	0	0	0	0	0	0	1	0	0	0	8
sp|Q8WW59|SPRY4_HUMAN	sp|Q8WW59|SPRY4_HUMAN	14	14	14	sp|Q8WW59|SPRY4_HUMAN SPRY domain-containing protein 4 OS=Homo sapiens GN=SPRYD4 PE=1 SV=2	1	14	14	14	6	2	2	4	4	4	3	2	2	13	14	14	5	3	4	4	4	4	2	1	2	3	2	2	0	1	2	6	3	6	3	4	3	6	2	2	4	4	4	3
sp|Q8WW52|F151A_HUMAN	sp|Q8WW52|F151A_HUMAN	5	5	5	sp|Q8WW52|F151A_HUMAN Protein FAM151A OS=Homo sapiens GN=FAM151A PE=2 SV=2	1	5	5	5	1	1	1	1	1	0	0	1	0	0	0	0	4	4	3	0	0	0	1	1	1	1	1	1	1	0	0	0	0	0	3	1	0	1	1	1	1	1	0	0
sp|Q8WW22|DNJA4_HUMAN	sp|Q8WW22|DNJA4_HUMAN	3	3	3	sp|Q8WW22|DNJA4_HUMAN DnaJ homolog subfamily A member 4 OS=Homo sapiens GN=DNAJA4 PE=1 SV=1	1	3	3	3	1	2	2	0	0	1	0	0	0	0	0	0	0	1	1	0	1	1	0	0	0	0	0	0	0	0	0	2	2	2	0	2	1	1	2	2	0	0	1	0
sp|Q8WW12|PCNP_HUMAN	sp|Q8WW12|PCNP_HUMAN	3	3	3	sp|Q8WW12|PCNP_HUMAN PEST proteolytic signal-containing nuclear protein OS=Homo sapiens GN=PCNP PE=1 SV=2	1	3	3	3	0	1	1	1	1	1	0	0	0	0	2	2	3	3	3	1	1	1	1	2	2	2	1	1	0	0	0	1	2	2	0	1	1	0	1	1	1	1	1	0
sp|Q8WVY7|UBCP1_HUMAN	sp|Q8WVY7|UBCP1_HUMAN	14	14	14	sp|Q8WVY7|UBCP1_HUMAN Ubiquitin-like domain-containing CTD phosphatase 1 OS=Homo sapiens GN=UBLCP1 PE=1 SV=2	1	14	14	14	4	4	5	1	0	0	2	3	3	1	0	1	5	4	4	1	0	0	5	7	7	5	3	3	0	0	0	12	12	12	8	7	6	4	4	5	1	0	0	2
sp|Q8WVV9|HNRLL_HUMAN	sp|Q8WVV9|HNRLL_HUMAN	8	7	7	sp|Q8WVV9|HNRLL_HUMAN Heterogeneous nuclear ribonucleoprotein L-like OS=Homo sapiens GN=HNRNPLL PE=1 SV=1	1	8	7	7	3	4	4	0	0	0	2	4	3	0	0	0	1	1	0	0	0	0	5	4	5	1	2	2	1	1	1	7	6	7	3	3	4	3	3	3	0	0	0	1
sp|Q8WVV4|POF1B_HUMAN	sp|Q8WVV4|POF1B_HUMAN	4	4	4	sp|Q8WVV4|POF1B_HUMAN Protein POF1B OS=Homo sapiens GN=POF1B PE=1 SV=3	1	4	4	4	4	4	4	0	0	0	0	0	0	0	0	0	0	0	0	0	0	0	0	1	1	0	0	0	0	0	0	0	0	0	0	0	0	4	4	4	0	0	0	0
sp|Q8WVM8|SCFD1_HUMAN	sp|Q8WVM8|SCFD1_HUMAN	17	17	17	sp|Q8WVM8|SCFD1_HUMAN Sec1 family domain-containing protein 1 OS=Homo sapiens GN=SCFD1 PE=1 SV=4	1	17	17	17	9	7	7	0	0	1	12	9	13	7	6	6	10	12	11	5	7	4	10	13	10	10	10	10	1	1	3	16	15	15	7	7	5	9	7	7	0	0	1	12
sp|Q8WVJ2|NUDC2_HUMAN	sp|Q8WVJ2|NUDC2_HUMAN	2	2	2	sp|Q8WVJ2|NUDC2_HUMAN NudC domain-containing protein 2 OS=Homo sapiens GN=NUDCD2 PE=1 SV=1	1	2	2	2	1	1	1	0	0	0	1	1	1	2	2	2	1	1	1	1	1	1	1	2	1	1	1	1	1	2	0	2	2	2	2	2	2	1	1	1	0	0	0	1
sp|Q8WVF1|OSCP1_HUMAN	sp|Q8WVF1|OSCP1_HUMAN	3	3	3	sp|Q8WVF1|OSCP1_HUMAN Protein OSCP1 OS=Homo sapiens GN=OSCP1 PE=1 SV=4	1	3	3	3	2	2	2	0	0	0	0	0	0	0	0	0	0	0	0	0	0	0	0	0	0	0	0	0	0	0	0	3	3	3	0	0	0	2	2	2	0	0	0	0
sp|Q8WUY3|PRUN2_HUMAN	sp|Q8WUY3|PRUN2_HUMAN	5	5	5	sp|Q8WUY3|PRUN2_HUMAN Protein prune homolog 2 OS=Homo sapiens GN=PRUNE2 PE=1 SV=3	1	5	5	5	3	2	2	0	0	0	3	2	4	0	0	0	0	0	0	0	0	0	0	0	0	0	0	0	0	0	0	0	0	0	0	0	0	3	2	2	0	0	0	3
sp|Q8WUY1|THEM6_HUMAN	sp|Q8WUY1|THEM6_HUMAN	5	5	5	sp|Q8WUY1|THEM6_HUMAN Protein THEM6 OS=Homo sapiens GN=THEM6 PE=1 SV=2	1	5	5	5	1	1	2	0	0	0	1	2	1	4	5	5	3	1	4	1	0	0	1	1	2	2	3	2	1	1	0	0	1	0	2	3	3	1	1	2	0	0	0	1
sp|Q8WUW1|BRK1_HUMAN	sp|Q8WUW1|BRK1_HUMAN	2	2	2	sp|Q8WUW1|BRK1_HUMAN Protein BRICK1 OS=Homo sapiens GN=BRK1 PE=1 SV=1	1	2	2	2	2	2	2	0	0	0	0	1	0	0	0	1	0	1	0	0	0	0	0	0	0	1	1	1	0	0	1	0	0	0	0	0	0	2	2	2	0	0	0	0
sp|Q8WUP2|FBLI1_HUMAN	sp|Q8WUP2|FBLI1_HUMAN	2	2	2	sp|Q8WUP2|FBLI1_HUMAN Filamin-binding LIM protein 1 OS=Homo sapiens GN=FBLIM1 PE=1 SV=2	1	2	2	2	0	0	0	0	0	0	0	0	0	0	0	1	1	1	1	0	0	0	2	2	1	1	1	1	1	1	1	2	2	2	0	0	0	0	0	0	0	0	0	0
sp|Q8WUM4|PDC6I_HUMAN	sp|Q8WUM4|PDC6I_HUMAN	47	47	47	sp|Q8WUM4|PDC6I_HUMAN Programmed cell death 6-interacting protein OS=Homo sapiens GN=PDCD6IP PE=1 SV=1	1	47	47	47	33	37	36	3	6	3	37	38	37	32	30	32	39	37	36	24	26	27	33	30	29	36	36	35	30	30	30	37	39	35	27	28	25	33	37	36	3	6	3	37
sp|Q8WUD1|RAB2B_HUMAN	sp|Q8WUD1|RAB2B_HUMAN	11	4	4	sp|Q8WUD1|RAB2B_HUMAN Ras-related protein Rab-2B OS=Homo sapiens GN=RAB2B PE=1 SV=1	1	11	4	4	11	9	9	5	5	5	6	5	7	6	6	7	7	7	9	7	7	7	9	9	8	6	5	6	6	6	6	9	8	8	5	5	5	4	3	3	0	0	0	0
sp|Q8WU90|ZC3HF_HUMAN	sp|Q8WU90|ZC3HF_HUMAN	3	3	3	sp|Q8WU90|ZC3HF_HUMAN Zinc finger CCCH domain-containing protein 15 OS=Homo sapiens GN=ZC3H15 PE=1 SV=1	1	3	3	3	2	1	0	0	0	0	1	3	2	1	1	1	2	2	1	1	1	1	2	1	1	1	2	3	0	1	1	0	1	0	0	0	1	2	1	0	0	0	0	1
sp|Q8WU79|SMAP2_HUMAN	sp|Q8WU79|SMAP2_HUMAN	3	3	3	sp|Q8WU79|SMAP2_HUMAN Stromal membrane-associated protein 2 OS=Homo sapiens GN=SMAP2 PE=1 SV=1	1	3	3	3	3	2	3	0	0	0	1	1	3	0	0	1	3	3	3	0	0	0	1	1	0	0	1	1	1	1	0	0	0	1	2	2	2	3	2	3	0	0	0	1
sp|Q8WU39|MZB1_HUMAN	sp|Q8WU39|MZB1_HUMAN	8	8	8	sp|Q8WU39|MZB1_HUMAN Marginal zone B- and B1-cell-specific protein OS=Homo sapiens GN=MZB1 PE=1 SV=1	1	8	8	8	0	1	0	0	0	0	8	8	8	0	1	0	8	8	8	0	0	0	1	1	1	6	6	8	8	8	8	0	0	0	8	7	7	0	1	0	0	0	0	8
sp|Q8WTS6|SETD7_HUMAN	sp|Q8WTS6|SETD7_HUMAN	5	5	5	sp|Q8WTS6|SETD7_HUMAN Histone-lysine N-methyltransferase SETD7 OS=Homo sapiens GN=SETD7 PE=1 SV=1	1	5	5	5	1	2	3	0	0	0	1	1	0	1	1	1	2	2	2	4	3	3	0	2	1	1	0	0	0	0	0	5	4	3	0	0	0	1	2	3	0	0	0	1
sp|Q8TF74|WIPF2_HUMAN	sp|Q8TF74|WIPF2_HUMAN	2	2	2	sp|Q8TF74|WIPF2_HUMAN WAS/WASL-interacting protein family member 2 OS=Homo sapiens GN=WIPF2 PE=1 SV=1	1	2	2	2	2	2	2	0	0	0	0	0	0	0	0	0	0	0	0	0	0	0	0	0	0	0	0	0	0	0	0	0	0	0	0	0	0	2	2	2	0	0	0	0
sp|Q8TF65|GIPC2_HUMAN	sp|Q8TF65|GIPC2_HUMAN	2	2	2	sp|Q8TF65|GIPC2_HUMAN PDZ domain-containing protein GIPC2 OS=Homo sapiens GN=GIPC2 PE=1 SV=1	1	2	2	2	1	0	0	0	0	0	1	1	1	2	2	2	1	0	0	0	0	1	1	1	0	1	1	1	0	0	1	1	1	1	0	0	0	1	0	0	0	0	0	1
sp|Q8TF61|FBX41_HUMAN	sp|Q8TF61|FBX41_HUMAN	2	2	2	sp|Q8TF61|FBX41_HUMAN F-box only protein 41 OS=Homo sapiens GN=FBXO41 PE=2 SV=5	1	2	2	2	2	2	2	0	0	0	0	0	1	0	0	0	0	1	0	1	0	0	0	0	0	0	0	0	0	0	1	0	0	1	0	0	0	2	2	2	0	0	0	0
sp|Q8TF42|UBS3B_HUMAN	sp|Q8TF42|UBS3B_HUMAN	5	5	5	sp|Q8TF42|UBS3B_HUMAN Ubiquitin-associated and SH3 domain-containing protein B OS=Homo sapiens GN=UBASH3B PE=1 SV=2	1	5	5	5	0	0	0	0	0	0	0	0	0	0	0	0	0	0	0	0	0	0	0	0	0	0	0	0	0	0	0	0	0	0	2	1	1	0	0	0	0	0	0	0
sp|Q8TF05|PP4R1_HUMAN	sp|Q8TF05|PP4R1_HUMAN	2	2	2	sp|Q8TF05|PP4R1_HUMAN Serine/threonine-protein phosphatase 4 regulatory subunit 1 OS=Homo sapiens GN=PPP4R1 PE=1 SV=1	1	2	2	2	0	0	0	0	0	0	0	0	0	0	0	0	0	0	0	0	0	0	0	0	1	0	0	0	0	0	0	2	2	2	0	0	0	0	0	0	0	0	0	0
sp|Q8TEX9|IPO4_HUMAN	sp|Q8TEX9|IPO4_HUMAN	13	13	13	sp|Q8TEX9|IPO4_HUMAN Importin-4 OS=Homo sapiens GN=IPO4 PE=1 SV=2	1	13	13	13	1	1	1	0	0	0	2	3	6	3	3	2	2	1	3	1	1	2	4	5	6	1	1	2	0	0	0	11	12	13	5	4	4	1	1	1	0	0	0	2
sp|Q8TEM1|PO210_HUMAN	sp|Q8TEM1|PO210_HUMAN	19	19	19	sp|Q8TEM1|PO210_HUMAN Nuclear pore membrane glycoprotein 210 OS=Homo sapiens GN=NUP210 PE=1 SV=3	1	19	19	19	0	1	0	1	1	1	3	2	0	1	1	1	8	6	6	1	0	1	1	1	1	1	1	0	0	0	0	1	1	1	13	16	15	0	1	0	1	1	1	3
sp|Q8TEA8|DTD1_HUMAN	sp|Q8TEA8|DTD1_HUMAN	6	6	6	sp|Q8TEA8|DTD1_HUMAN D-tyrosyl-tRNA(Tyr) deacylase 1 OS=Homo sapiens GN=DTD1 PE=1 SV=2	1	6	6	6	5	5	6	3	3	2	3	3	4	1	1	1	5	5	5	3	3	3	4	5	4	5	5	5	4	3	5	6	5	4	2	1	1	5	5	6	3	3	2	3
sp|Q8TE77|SSH3_HUMAN	sp|Q8TE77|SSH3_HUMAN	3	3	3	sp|Q8TE77|SSH3_HUMAN Protein phosphatase Slingshot homolog 3 OS=Homo sapiens GN=SSH3 PE=1 SV=2	1	3	3	3	0	0	0	0	0	0	3	3	2	1	1	1	0	0	0	0	0	0	2	2	2	3	3	3	0	0	0	1	0	0	1	1	0	0	0	0	0	0	0	3
sp|Q8TDZ2|MICA1_HUMAN	sp|Q8TDZ2|MICA1_HUMAN	3	3	3	sp|Q8TDZ2|MICA1_HUMAN [F-actin]-methionine sulfoxide oxidase MICAL1 OS=Homo sapiens GN=MICAL1 PE=1 SV=2	1	3	3	3	1	0	0	0	0	0	2	2	2	0	0	0	1	1	1	0	1	0	3	2	2	2	2	2	0	0	0	2	2	2	1	1	1	1	0	0	0	0	0	2
sp|Q8TDY4|ASAP3_HUMAN	sp|Q8TDY4|ASAP3_HUMAN	8	8	8	sp|Q8TDY4|ASAP3_HUMAN Arf-GAP with SH3 domain, ANK repeat and PH domain-containing protein 3 OS=Homo sapiens GN=ASAP3 PE=1 SV=1	1	8	8	8	0	0	1	0	0	0	0	1	0	0	0	0	0	0	0	0	0	0	2	2	0	0	0	1	0	0	0	0	0	0	0	0	0	0	0	1	0	0	0	0
sp|Q8TDX7|NEK7_HUMAN;sp|Q9HC98|NEK6_HUMAN	sp|Q8TDX7|NEK7_HUMAN	7;2	7;2	7;2	sp|Q8TDX7|NEK7_HUMAN Serine/threonine-protein kinase Nek7 OS=Homo sapiens GN=NEK7 PE=1 SV=1	2	7	7	7	0	1	1	0	0	0	2	2	3	1	0	0	1	2	2	7	7	7	3	3	5	4	3	3	1	1	0	2	2	0	2	3	1	0	1	1	0	0	0	2
sp|Q8TDX5|ACMSD_HUMAN	sp|Q8TDX5|ACMSD_HUMAN	5	5	5	sp|Q8TDX5|ACMSD_HUMAN 2-amino-3-carboxymuconate-6-semialdehyde decarboxylase OS=Homo sapiens GN=ACMSD PE=1 SV=1	1	5	5	5	0	0	0	0	0	0	0	0	0	5	5	5	0	0	0	0	0	0	0	0	0	0	0	0	0	0	1	0	0	0	0	0	0	0	0	0	0	0	0	0
sp|Q8TDQ7|GNPI2_HUMAN	sp|Q8TDQ7|GNPI2_HUMAN	10	5	5	sp|Q8TDQ7|GNPI2_HUMAN Glucosamine-6-phosphate isomerase 2 OS=Homo sapiens GN=GNPDA2 PE=1 SV=1	1	10	5	5	8	9	9	7	4	6	8	10	9	1	1	1	10	9	9	5	5	4	10	10	10	7	8	9	7	7	8	9	10	10	7	7	8	3	4	4	3	0	2	3
sp|Q8TDP1|RNH2C_HUMAN	sp|Q8TDP1|RNH2C_HUMAN	2	2	2	sp|Q8TDP1|RNH2C_HUMAN Ribonuclease H2 subunit C OS=Homo sapiens GN=RNASEH2C PE=1 SV=1	1	2	2	2	0	0	0	0	0	0	1	0	0	0	0	0	1	1	1	0	0	0	0	1	1	1	0	1	0	0	0	1	1	0	1	2	2	0	0	0	0	0	0	1
sp|Q8TDL5|BPIB1_HUMAN	sp|Q8TDL5|BPIB1_HUMAN	4	4	4	sp|Q8TDL5|BPIB1_HUMAN BPI fold-containing family B member 1 OS=Homo sapiens GN=BPIFB1 PE=1 SV=1	1	4	4	4	0	0	0	0	0	0	0	0	0	0	0	0	1	1	0	0	0	0	0	0	0	4	4	3	0	0	0	0	0	0	1	1	1	0	0	0	0	0	0	0
sp|Q8TDJ6|DMXL2_HUMAN	sp|Q8TDJ6|DMXL2_HUMAN	50	50	49	sp|Q8TDJ6|DMXL2_HUMAN DmX-like protein 2 OS=Homo sapiens GN=DMXL2 PE=1 SV=2	1	50	50	49	46	46	46	0	1	0	1	1	0	0	1	0	1	1	1	0	0	0	1	1	1	1	3	2	0	0	0	0	0	0	0	0	0	46	46	46	0	1	0	1
sp|Q8TDC3|BRSK1_HUMAN	sp|Q8TDC3|BRSK1_HUMAN	2	2	2	sp|Q8TDC3|BRSK1_HUMAN Serine/threonine-protein kinase BRSK1 OS=Homo sapiens GN=BRSK1 PE=1 SV=2	1	2	2	2	2	2	2	0	0	0	0	0	0	0	0	0	0	0	0	0	0	0	0	0	0	0	0	0	0	0	0	0	0	0	0	0	0	2	2	2	0	0	0	0
sp|Q8TDB8|GTR14_HUMAN	sp|Q8TDB8|GTR14_HUMAN	4	4	1	sp|Q8TDB8|GTR14_HUMAN Solute carrier family 2, facilitated glucose transporter member 14 OS=Homo sapiens GN=SLC2A14 PE=2 SV=1	1	4	4	1	3	3	3	0	0	0	1	1	2	0	0	0	1	1	1	0	0	0	0	0	0	0	0	1	0	1	1	4	4	3	0	0	0	3	3	3	0	0	0	1
sp|Q8TDB4|HUMMR_HUMAN	sp|Q8TDB4|HUMMR_HUMAN	2	2	2	sp|Q8TDB4|HUMMR_HUMAN Protein MGARP OS=Homo sapiens GN=MGARP PE=1 SV=1	1	2	2	2	0	0	0	0	0	0	0	0	0	0	0	0	0	0	0	0	0	0	2	2	2	0	0	0	0	0	0	2	2	2	0	0	0	0	0	0	0	0	0	0
sp|Q8TD55|PKHO2_HUMAN	sp|Q8TD55|PKHO2_HUMAN	9	9	9	sp|Q8TD55|PKHO2_HUMAN Pleckstrin homology domain-containing family O member 2 OS=Homo sapiens GN=PLEKHO2 PE=1 SV=1	1	9	9	9	3	2	1	1	1	1	3	3	4	3	3	2	4	5	4	0	0	0	4	3	4	6	5	7	2	3	2	2	4	2	2	3	4	3	2	1	1	1	1	3
sp|Q8TD43|TRPM4_HUMAN	sp|Q8TD43|TRPM4_HUMAN	3	3	3	sp|Q8TD43|TRPM4_HUMAN Transient receptor potential cation channel subfamily M member 4 OS=Homo sapiens GN=TRPM4 PE=1 SV=1	1	3	3	3	0	0	0	0	0	0	3	3	3	0	0	0	0	0	0	0	0	0	0	0	0	0	0	0	0	0	0	0	0	0	0	0	0	0	0	0	0	0	0	3
sp|Q8TD22|SFXN5_HUMAN	sp|Q8TD22|SFXN5_HUMAN	2	2	2	sp|Q8TD22|SFXN5_HUMAN Sideroflexin-5 OS=Homo sapiens GN=SFXN5 PE=1 SV=1	1	2	2	2	2	2	1	0	0	0	0	0	0	1	1	1	0	1	0	0	0	0	0	0	0	0	0	0	0	0	0	0	0	0	0	0	0	2	2	1	0	0	0	0
sp|Q8TD19|NEK9_HUMAN;REV__sp|Q9P0M6|H2AW_HUMAN	sp|Q8TD19|NEK9_HUMAN	20;1	20;1	20;1	sp|Q8TD19|NEK9_HUMAN Serine/threonine-protein kinase Nek9 OS=Homo sapiens GN=NEK9 PE=1 SV=2	2	20	20	20	2	1	5	1	1	1	9	9	9	7	7	7	8	7	9	6	8	6	11	11	11	5	6	7	2	2	2	15	14	13	8	8	9	2	1	5	1	1	1	9
sp|Q8TD16|BICD2_HUMAN	sp|Q8TD16|BICD2_HUMAN	3	3	3	sp|Q8TD16|BICD2_HUMAN Protein bicaudal D homolog 2 OS=Homo sapiens GN=BICD2 PE=1 SV=1	1	3	3	3	1	0	0	1	1	1	1	1	1	1	0	2	0	0	0	0	0	1	0	0	1	0	0	0	0	0	0	1	1	2	0	0	0	1	0	0	1	1	1	1
sp|Q8TD06|AGR3_HUMAN	sp|Q8TD06|AGR3_HUMAN	4	3	3	sp|Q8TD06|AGR3_HUMAN Anterior gradient protein 3 OS=Homo sapiens GN=AGR3 PE=1 SV=1	1	4	3	3	0	0	0	0	0	0	3	3	3	1	0	1	0	0	0	0	0	0	0	0	0	3	3	3	0	0	0	0	0	0	0	0	0	0	0	0	0	0	0	2
sp|Q8TCZ2|C99L2_HUMAN	sp|Q8TCZ2|C99L2_HUMAN	2	2	2	sp|Q8TCZ2|C99L2_HUMAN CD99 antigen-like protein 2 OS=Homo sapiens GN=CD99L2 PE=1 SV=1	1	2	2	2	2	2	1	0	0	0	0	0	0	0	0	0	0	0	0	0	0	0	0	0	0	0	0	0	0	0	0	0	0	0	0	0	0	2	2	1	0	0	0	0
sp|Q8TCU6|PREX1_HUMAN	sp|Q8TCU6|PREX1_HUMAN	2	2	2	sp|Q8TCU6|PREX1_HUMAN Phosphatidylinositol 3,4,5-trisphosphate-dependent Rac exchanger 1 protein OS=Homo sapiens GN=PREX1 PE=1 SV=3	1	2	2	2	1	1	1	0	0	0	0	0	0	1	1	1	0	0	0	0	0	0	0	0	0	1	0	1	0	0	0	0	0	0	1	0	1	1	1	1	0	0	0	0
sp|Q8TCT9|HM13_HUMAN	sp|Q8TCT9|HM13_HUMAN	5	5	5	sp|Q8TCT9|HM13_HUMAN Minor histocompatibility antigen H13 OS=Homo sapiens GN=HM13 PE=1 SV=1	1	5	5	5	3	3	2	0	0	1	4	4	5	4	3	3	4	4	4	0	0	0	2	1	1	3	2	2	2	2	2	2	2	2	3	2	2	3	3	2	0	0	1	4
sp|Q8TCJ2|STT3B_HUMAN	sp|Q8TCJ2|STT3B_HUMAN	4	4	4	sp|Q8TCJ2|STT3B_HUMAN Dolichyl-diphosphooligosaccharide--protein glycosyltransferase subunit STT3B OS=Homo sapiens GN=STT3B PE=1 SV=1	1	4	4	4	1	1	1	0	0	0	4	4	4	2	2	3	3	4	3	1	1	1	2	2	2	2	3	2	2	1	1	2	2	2	3	2	2	1	1	1	0	0	0	4
sp|Q8TCD5|NT5C_HUMAN	sp|Q8TCD5|NT5C_HUMAN	7	7	7	sp|Q8TCD5|NT5C_HUMAN 5(3)-deoxyribonucleotidase, cytosolic type OS=Homo sapiens GN=NT5C PE=1 SV=2	1	7	7	7	2	1	2	5	4	4	6	6	6	6	5	4	6	7	7	6	7	6	6	7	5	5	3	3	4	3	3	6	7	5	5	4	5	2	1	2	5	4	4	6
sp|Q8TCA0|LRC20_HUMAN	sp|Q8TCA0|LRC20_HUMAN	8	8	8	sp|Q8TCA0|LRC20_HUMAN Leucine-rich repeat-containing protein 20 OS=Homo sapiens GN=LRRC20 PE=1 SV=1	1	8	8	8	0	0	1	0	1	3	0	0	0	0	0	0	0	0	0	8	8	7	0	0	0	1	0	1	0	0	0	0	0	0	0	0	0	0	0	1	0	1	3	0
sp|Q8TC26|TM163_HUMAN	sp|Q8TC26|TM163_HUMAN	2	2	2	sp|Q8TC26|TM163_HUMAN Transmembrane protein 163 OS=Homo sapiens GN=TMEM163 PE=2 SV=1	1	2	2	2	2	2	2	0	0	0	0	0	0	0	0	0	0	0	0	0	0	0	0	0	0	0	1	1	0	0	0	0	0	1	0	0	0	2	2	2	0	0	0	0
sp|Q8TC12|RDH11_HUMAN	sp|Q8TC12|RDH11_HUMAN	13	13	13	sp|Q8TC12|RDH11_HUMAN Retinol dehydrogenase 11 OS=Homo sapiens GN=RDH11 PE=1 SV=2	1	13	13	13	6	6	6	0	0	0	6	6	6	12	11	12	4	4	5	0	2	2	6	6	6	8	9	9	1	0	0	7	7	7	3	6	4	6	6	6	0	0	0	6
sp|Q8TC07|TBC15_HUMAN	sp|Q8TC07|TBC15_HUMAN	6	6	6	sp|Q8TC07|TBC15_HUMAN TBC1 domain family member 15 OS=Homo sapiens GN=TBC1D15 PE=1 SV=2	1	6	6	6	2	1	1	0	0	0	1	1	1	1	1	1	1	1	2	0	0	1	2	3	4	2	2	2	0	1	1	3	3	2	3	2	0	2	1	1	0	0	0	1
sp|Q8TBX8|PI42C_HUMAN	sp|Q8TBX8|PI42C_HUMAN	10	10	10	sp|Q8TBX8|PI42C_HUMAN Phosphatidylinositol 5-phosphate 4-kinase type-2 gamma OS=Homo sapiens GN=PIP4K2C PE=1 SV=3	1	10	10	10	7	7	7	0	0	0	3	7	6	0	2	2	1	2	2	0	1	0	4	4	0	2	3	4	0	0	1	8	8	7	2	2	1	7	7	7	0	0	0	3
sp|Q8TBG9|SYNPR_HUMAN	sp|Q8TBG9|SYNPR_HUMAN	4	4	4	sp|Q8TBG9|SYNPR_HUMAN Synaptoporin OS=Homo sapiens GN=SYNPR PE=1 SV=1	1	4	4	4	3	4	4	0	0	0	0	0	0	0	0	0	1	1	0	0	0	0	0	0	0	0	0	0	0	0	0	0	0	0	0	0	0	3	4	4	0	0	0	0
sp|Q8TBF2|PGFS_HUMAN	sp|Q8TBF2|PGFS_HUMAN	2	2	2	sp|Q8TBF2|PGFS_HUMAN Prostamide/prostaglandin F synthase OS=Homo sapiens GN=FAM213B PE=1 SV=1	1	2	2	2	2	2	2	0	0	0	2	2	2	1	0	2	2	2	1	0	0	0	1	1	1	2	1	2	1	2	1	2	1	1	1	1	0	2	2	2	0	0	0	2
sp|Q8TBC4|UBA3_HUMAN	sp|Q8TBC4|UBA3_HUMAN	15	15	15	sp|Q8TBC4|UBA3_HUMAN NEDD8-activating enzyme E1 catalytic subunit OS=Homo sapiens GN=UBA3 PE=1 SV=2	1	15	15	15	6	7	8	0	0	1	10	7	7	4	3	3	12	11	10	7	10	5	12	13	10	6	7	9	4	5	6	14	14	14	8	6	8	6	7	8	0	0	1	10
sp|Q8TBA6|GOGA5_HUMAN	sp|Q8TBA6|GOGA5_HUMAN	3	3	3	sp|Q8TBA6|GOGA5_HUMAN Golgin subfamily A member 5 OS=Homo sapiens GN=GOLGA5 PE=1 SV=3	1	3	3	3	1	1	1	0	0	0	0	0	0	1	2	2	0	0	0	0	0	0	0	0	0	0	0	0	0	0	0	0	0	0	0	0	0	1	1	1	0	0	0	0
sp|Q8TB45|DPTOR_HUMAN	sp|Q8TB45|DPTOR_HUMAN	7	7	7	sp|Q8TB45|DPTOR_HUMAN DEP domain-containing mTOR-interacting protein OS=Homo sapiens GN=DEPTOR PE=1 SV=2	1	7	7	7	0	0	1	0	0	0	2	1	0	0	0	0	1	1	1	6	6	6	2	1	1	1	1	1	0	0	1	0	0	0	0	0	0	0	0	1	0	0	0	2
sp|Q8TB36|GDAP1_HUMAN	sp|Q8TB36|GDAP1_HUMAN	7	7	7	sp|Q8TB36|GDAP1_HUMAN Ganglioside-induced differentiation-associated protein 1 OS=Homo sapiens GN=GDAP1 PE=1 SV=3	1	7	7	7	7	7	7	0	0	0	0	0	0	0	0	0	0	0	1	0	0	0	0	1	0	0	0	0	0	0	0	0	0	0	1	0	1	7	7	7	0	0	0	0
sp|Q8TB22|SPT20_HUMAN	sp|Q8TB22|SPT20_HUMAN	5	5	5	sp|Q8TB22|SPT20_HUMAN Spermatogenesis-associated protein 20 OS=Homo sapiens GN=SPATA20 PE=2 SV=3	1	5	5	5	3	2	2	2	1	1	1	0	1	1	1	1	1	0	0	0	0	0	0	0	1	1	0	0	0	0	0	4	4	3	0	1	1	3	2	2	2	1	1	1
sp|Q8TAT6|NPL4_HUMAN	sp|Q8TAT6|NPL4_HUMAN	16	16	16	sp|Q8TAT6|NPL4_HUMAN Nuclear protein localization protein 4 homolog OS=Homo sapiens GN=NPLOC4 PE=1 SV=3	1	16	16	16	7	9	8	0	0	0	10	10	11	4	4	4	13	12	11	13	10	12	9	10	9	7	7	10	2	3	2	15	15	14	8	6	5	7	9	8	0	0	0	10
sp|Q8TAQ2|SMRC2_HUMAN	sp|Q8TAQ2|SMRC2_HUMAN	6	6	4	sp|Q8TAQ2|SMRC2_HUMAN SWI/SNF complex subunit SMARCC2 OS=Homo sapiens GN=SMARCC2 PE=1 SV=1	1	6	6	4	0	1	2	1	1	1	5	5	5	0	0	0	6	5	6	0	0	0	5	5	5	6	6	5	1	2	1	2	3	3	5	5	4	0	1	2	1	1	1	5
sp|Q8TAM6|ERMIN_HUMAN	sp|Q8TAM6|ERMIN_HUMAN	4	4	4	sp|Q8TAM6|ERMIN_HUMAN Ermin OS=Homo sapiens GN=ERMN PE=2 SV=1	1	4	4	4	2	3	3	0	0	0	0	0	0	0	0	0	0	0	0	1	1	1	0	0	0	0	0	0	0	0	0	0	0	0	0	0	0	2	3	3	0	0	0	0
sp|Q8TAF3|WDR48_HUMAN	sp|Q8TAF3|WDR48_HUMAN	7	7	7	sp|Q8TAF3|WDR48_HUMAN WD repeat-containing protein 48 OS=Homo sapiens GN=WDR48 PE=1 SV=1	1	7	7	7	6	6	4	1	1	1	4	2	2	1	1	0	3	3	2	1	1	1	1	3	1	1	1	2	1	0	0	2	2	1	1	1	2	6	6	4	1	1	1	4
sp|Q8TAE6|PP14C_HUMAN	sp|Q8TAE6|PP14C_HUMAN	2	2	2	sp|Q8TAE6|PP14C_HUMAN Protein phosphatase 1 regulatory subunit 14C OS=Homo sapiens GN=PPP1R14C PE=1 SV=3	1	2	2	2	1	0	0	0	0	0	0	0	0	0	0	0	0	0	0	2	2	2	0	0	0	0	0	0	0	0	0	0	0	0	0	0	0	1	0	0	0	0	0	0
sp|Q8TAA3|PSA7L_HUMAN	sp|Q8TAA3|PSA7L_HUMAN	9	4	4	sp|Q8TAA3|PSA7L_HUMAN Proteasome subunit alpha type-7-like OS=Homo sapiens GN=PSMA8 PE=2 SV=3	1	9	4	4	3	3	3	5	5	5	5	5	6	5	5	5	5	5	5	4	4	4	5	4	5	5	5	5	5	5	5	9	9	8	5	5	5	0	0	0	0	0	0	0
sp|Q8NI60|COQ8A_HUMAN	sp|Q8NI60|COQ8A_HUMAN	15	15	15	sp|Q8NI60|COQ8A_HUMAN Atypical kinase COQ8A, mitochondrial OS=Homo sapiens GN=COQ8A PE=1 SV=1	1	15	15	15	3	2	3	2	1	1	1	1	2	5	5	4	0	0	0	15	15	15	2	4	3	0	0	2	0	0	0	0	0	1	1	0	1	3	2	3	2	1	1	1
sp|Q8NI22|MCFD2_HUMAN	sp|Q8NI22|MCFD2_HUMAN	2	2	2	sp|Q8NI22|MCFD2_HUMAN Multiple coagulation factor deficiency protein 2 OS=Homo sapiens GN=MCFD2 PE=1 SV=1	1	2	2	2	0	1	0	0	0	0	0	0	0	1	1	1	0	0	0	0	0	0	0	0	0	0	0	0	0	0	0	0	0	0	0	0	0	0	1	0	0	0	0	0
sp|Q8NI08|NCOA7_HUMAN	sp|Q8NI08|NCOA7_HUMAN	4	4	4	sp|Q8NI08|NCOA7_HUMAN Nuclear receptor coactivator 7 OS=Homo sapiens GN=NCOA7 PE=1 SV=2	1	4	4	4	3	3	4	0	0	0	1	0	0	0	0	0	0	1	1	0	0	0	0	1	0	0	2	1	0	0	0	1	0	0	0	0	0	3	3	4	0	0	0	1
sp|Q8NHQ1|CEP70_HUMAN	sp|Q8NHQ1|CEP70_HUMAN	3	3	3	sp|Q8NHQ1|CEP70_HUMAN Centrosomal protein of 70 kDa OS=Homo sapiens GN=CEP70 PE=1 SV=2	1	3	3	3	0	0	0	1	1	1	0	0	0	1	1	1	0	1	2	1	2	1	0	1	1	0	0	1	0	0	0	1	1	0	0	0	0	0	0	0	1	1	1	0
sp|Q8NHP8|PLBL2_HUMAN	sp|Q8NHP8|PLBL2_HUMAN	3	3	3	sp|Q8NHP8|PLBL2_HUMAN Putative phospholipase B-like 2 OS=Homo sapiens GN=PLBD2 PE=1 SV=2	1	3	3	3	0	0	0	0	0	1	0	2	1	0	0	0	0	0	1	0	0	0	1	1	0	3	3	3	1	1	1	0	2	3	0	1	1	0	0	0	0	0	1	0
sp|Q8NHP1|ARK74_HUMAN	sp|Q8NHP1|ARK74_HUMAN	8	1	1	sp|Q8NHP1|ARK74_HUMAN Aflatoxin B1 aldehyde reductase member 4 OS=Homo sapiens GN=AKR7L PE=2 SV=6	1	8	1	1	1	1	3	2	2	3	5	6	6	7	7	6	2	2	2	2	1	1	2	1	2	2	1	2	2	2	2	2	1	2	1	2	0	0	0	0	0	0	0	0
sp|Q8NHH9|ATLA2_HUMAN	sp|Q8NHH9|ATLA2_HUMAN	7	6	6	sp|Q8NHH9|ATLA2_HUMAN Atlastin-2 OS=Homo sapiens GN=ATL2 PE=1 SV=2	1	7	6	6	4	4	4	0	0	0	6	6	5	4	4	3	1	1	2	5	5	4	3	2	2	5	4	3	0	0	0	3	1	1	3	1	4	3	3	3	0	0	0	5
sp|Q8NG11|TSN14_HUMAN	sp|Q8NG11|TSN14_HUMAN	2	2	2	sp|Q8NG11|TSN14_HUMAN Tetraspanin-14 OS=Homo sapiens GN=TSPAN14 PE=1 SV=1	1	2	2	2	1	0	0	0	0	0	1	1	1	0	0	0	1	2	1	0	0	0	0	1	1	2	2	1	1	1	1	1	1	0	1	1	0	1	0	0	0	0	0	1
sp|Q8NFZ8|CADM4_HUMAN	sp|Q8NFZ8|CADM4_HUMAN	10	10	10	sp|Q8NFZ8|CADM4_HUMAN Cell adhesion molecule 4 OS=Homo sapiens GN=CADM4 PE=1 SV=1	1	10	10	10	10	10	10	0	0	0	1	3	2	0	0	0	0	0	0	0	0	0	0	1	1	1	0	0	0	0	0	0	0	0	0	0	0	10	10	10	0	0	0	1
sp|Q8NFZ4|NLGN2_HUMAN;sp|Q8NFZ3|NLGNY_HUMAN;sp|Q8N0W4|NLGNX_HUMAN;sp|Q8N2Q7|NLGN1_HUMAN	sp|Q8NFZ4|NLGN2_HUMAN	3;1;1;1	3;1;1;1	2;1;1;1	sp|Q8NFZ4|NLGN2_HUMAN Neuroligin-2 OS=Homo sapiens GN=NLGN2 PE=1 SV=1	4	3	3	2	2	2	2	0	0	0	1	0	0	0	0	0	0	0	0	0	0	0	0	0	0	0	0	0	0	0	0	0	0	0	0	0	0	2	2	2	0	0	0	1
sp|Q8NFX7|STXB6_HUMAN	sp|Q8NFX7|STXB6_HUMAN	2	2	2	sp|Q8NFX7|STXB6_HUMAN Syntaxin-binding protein 6 OS=Homo sapiens GN=STXBP6 PE=1 SV=2	1	2	2	2	2	2	2	0	0	0	0	0	0	0	0	0	0	0	0	0	0	0	0	0	0	1	1	1	0	0	0	0	0	0	0	0	0	2	2	2	0	0	0	0
sp|Q8NFW8|NEUA_HUMAN	sp|Q8NFW8|NEUA_HUMAN	12	12	12	sp|Q8NFW8|NEUA_HUMAN N-acylneuraminate cytidylyltransferase OS=Homo sapiens GN=CMAS PE=1 SV=2	1	12	12	12	10	7	7	0	0	0	4	4	5	1	4	2	7	4	6	0	1	0	7	7	6	1	4	3	2	2	2	11	12	12	0	0	0	10	7	7	0	0	0	4
sp|Q8NFV4|ABHDB_HUMAN	sp|Q8NFV4|ABHDB_HUMAN	11	11	11	sp|Q8NFV4|ABHDB_HUMAN Protein ABHD11 OS=Homo sapiens GN=ABHD11 PE=1 SV=1	1	11	11	11	4	6	5	0	0	0	7	8	9	3	4	4	0	0	0	1	1	1	1	1	3	4	4	6	2	2	2	6	2	2	2	2	1	4	6	5	0	0	0	7
sp|Q8NFU3|TSTD1_HUMAN	sp|Q8NFU3|TSTD1_HUMAN	3	3	3	sp|Q8NFU3|TSTD1_HUMAN Thiosulfate sulfurtransferase/rhodanese-like domain-containing protein 1 OS=Homo sapiens GN=TSTD1 PE=1 SV=3	1	3	3	3	2	1	2	0	0	0	1	2	2	2	2	2	2	2	2	1	1	0	2	2	2	2	2	2	1	1	0	1	2	2	0	0	0	2	1	2	0	0	0	1
sp|Q8NFQ8|TOIP2_HUMAN	sp|Q8NFQ8|TOIP2_HUMAN	4	4	4	sp|Q8NFQ8|TOIP2_HUMAN Torsin-1A-interacting protein 2 OS=Homo sapiens GN=TOR1AIP2 PE=1 SV=1	1	4	4	4	0	0	0	0	0	0	0	0	0	3	3	3	0	0	0	0	0	0	0	0	0	0	1	0	0	0	0	0	0	0	1	0	0	0	0	0	0	0	0	0
sp|Q8NFP9|NBEA_HUMAN	sp|Q8NFP9|NBEA_HUMAN	12	9	9	sp|Q8NFP9|NBEA_HUMAN Neurobeachin OS=Homo sapiens GN=NBEA PE=1 SV=3	1	12	9	9	9	7	8	1	1	1	2	3	3	2	1	1	2	1	2	1	1	1	1	0	0	2	4	2	1	2	0	1	0	0	2	2	1	6	4	6	1	1	1	0
sp|Q8NFP7|NUD10_HUMAN	sp|Q8NFP7|NUD10_HUMAN	6	6	1	sp|Q8NFP7|NUD10_HUMAN Diphosphoinositol polyphosphate phosphohydrolase 3-alpha OS=Homo sapiens GN=NUDT10 PE=1 SV=1	1	6	6	1	2	2	2	0	0	0	0	0	1	0	0	0	1	0	0	0	0	0	3	2	3	1	1	0	0	0	0	6	6	6	1	1	1	2	2	2	0	0	0	0
sp|Q8NFJ5|RAI3_HUMAN	sp|Q8NFJ5|RAI3_HUMAN	5	5	5	sp|Q8NFJ5|RAI3_HUMAN Retinoic acid-induced protein 3 OS=Homo sapiens GN=GPRC5A PE=1 SV=2	1	5	5	5	0	0	0	0	0	0	0	0	0	0	0	0	0	0	0	0	0	0	0	0	0	4	5	5	0	0	0	0	0	0	0	0	0	0	0	0	0	0	0	0
sp|Q8NFH4|NUP37_HUMAN	sp|Q8NFH4|NUP37_HUMAN	2	2	2	sp|Q8NFH4|NUP37_HUMAN Nucleoporin Nup37 OS=Homo sapiens GN=NUP37 PE=1 SV=1	1	2	2	2	0	0	0	0	0	0	0	0	0	0	0	0	1	1	1	0	0	0	0	1	0	0	0	0	0	0	0	0	0	0	1	1	1	0	0	0	0	0	0	0
sp|Q8NFF5|FAD1_HUMAN	sp|Q8NFF5|FAD1_HUMAN	3	3	3	sp|Q8NFF5|FAD1_HUMAN FAD synthase OS=Homo sapiens GN=FLAD1 PE=1 SV=1	1	3	3	3	2	2	1	2	1	0	2	1	2	1	1	1	1	1	1	1	1	1	2	1	1	1	1	0	0	0	0	3	1	2	2	1	1	2	2	1	2	1	0	2
sp|Q8NF91|SYNE1_HUMAN	sp|Q8NF91|SYNE1_HUMAN	9	9	9	sp|Q8NF91|SYNE1_HUMAN Nesprin-1 OS=Homo sapiens GN=SYNE1 PE=1 SV=4	1	9	9	9	3	2	2	2	3	3	1	1	0	2	2	2	1	1	2	1	1	2	1	0	1	1	1	1	0	1	1	1	0	1	2	3	3	3	2	2	2	3	3	1
sp|Q8NF50|DOCK8_HUMAN	sp|Q8NF50|DOCK8_HUMAN	11	11	11	sp|Q8NF50|DOCK8_HUMAN Dedicator of cytokinesis protein 8 OS=Homo sapiens GN=DOCK8 PE=1 SV=3	1	11	11	11	0	0	1	0	1	0	1	0	1	1	1	0	3	4	3	0	0	0	0	0	0	0	0	2	0	0	0	0	1	0	9	10	10	0	0	1	0	1	0	1
sp|Q8NF37|PCAT1_HUMAN	sp|Q8NF37|PCAT1_HUMAN	6	6	6	sp|Q8NF37|PCAT1_HUMAN Lysophosphatidylcholine acyltransferase 1 OS=Homo sapiens GN=LPCAT1 PE=1 SV=2	1	6	6	6	1	2	1	0	0	0	0	1	0	0	0	0	4	3	3	0	0	0	2	2	2	4	6	5	1	1	2	2	2	2	1	2	2	1	2	1	0	0	0	0
sp|Q8NEU8|DP13B_HUMAN	sp|Q8NEU8|DP13B_HUMAN	9	9	9	sp|Q8NEU8|DP13B_HUMAN DCC-interacting protein 13-beta OS=Homo sapiens GN=APPL2 PE=1 SV=3	1	9	9	9	3	4	3	0	0	0	3	5	4	1	3	0	1	2	2	1	0	0	2	2	2	2	3	2	0	0	0	8	6	6	2	2	1	3	4	3	0	0	0	3
sp|Q8NEB7|ACRBP_HUMAN	sp|Q8NEB7|ACRBP_HUMAN	5	5	5	sp|Q8NEB7|ACRBP_HUMAN Acrosin-binding protein OS=Homo sapiens GN=ACRBP PE=2 SV=1	1	5	5	5	0	0	0	0	0	0	0	0	0	0	0	0	0	0	1	0	0	0	0	0	0	0	0	1	0	0	0	5	5	5	0	0	0	0	0	0	0	0	0	0
sp|Q8NE86|MCU_HUMAN	sp|Q8NE86|MCU_HUMAN	4	4	4	sp|Q8NE86|MCU_HUMAN Calcium uniporter protein, mitochondrial OS=Homo sapiens GN=MCU PE=1 SV=1	1	4	4	4	0	0	0	0	0	0	4	4	4	0	0	0	2	2	2	3	3	3	0	0	0	1	2	0	0	0	0	0	0	0	0	1	1	0	0	0	0	0	0	4
sp|Q8NE71|ABCF1_HUMAN	sp|Q8NE71|ABCF1_HUMAN	13	13	13	sp|Q8NE71|ABCF1_HUMAN ATP-binding cassette sub-family F member 1 OS=Homo sapiens GN=ABCF1 PE=1 SV=2	1	13	13	13	3	3	3	0	0	0	6	7	6	10	7	8	6	8	7	9	9	9	6	5	4	6	7	6	0	0	0	6	6	5	8	8	8	3	3	3	0	0	0	6
sp|Q8NE62|CHDH_HUMAN	sp|Q8NE62|CHDH_HUMAN	16	16	16	sp|Q8NE62|CHDH_HUMAN Choline dehydrogenase, mitochondrial OS=Homo sapiens GN=CHDH PE=1 SV=2	1	16	16	16	3	3	2	0	0	1	6	5	5	14	14	14	1	1	2	2	1	1	1	1	1	2	2	4	0	0	0	3	1	3	0	1	0	3	3	2	0	0	1	6
sp|Q8NDY3|ARHL1_HUMAN	sp|Q8NDY3|ARHL1_HUMAN	11	11	11	sp|Q8NDY3|ARHL1_HUMAN [Protein ADP-ribosylarginine] hydrolase-like protein 1 OS=Homo sapiens GN=ADPRHL1 PE=2 SV=1	1	11	11	11	1	1	1	0	1	1	0	0	1	0	0	0	0	1	0	11	9	10	0	0	0	0	0	1	1	0	1	0	0	0	0	0	0	1	1	1	0	1	1	0
sp|Q8NDI1|EHBP1_HUMAN	sp|Q8NDI1|EHBP1_HUMAN	2	2	2	sp|Q8NDI1|EHBP1_HUMAN EH domain-binding protein 1 OS=Homo sapiens GN=EHBP1 PE=1 SV=3	1	2	2	2	0	0	0	0	0	0	0	0	0	0	0	0	0	1	0	0	0	0	0	0	0	0	1	1	0	0	0	0	1	1	0	0	0	0	0	0	0	0	0	0
sp|Q8NDH3|PEPL1_HUMAN	sp|Q8NDH3|PEPL1_HUMAN	4	4	4	sp|Q8NDH3|PEPL1_HUMAN Probable aminopeptidase NPEPL1 OS=Homo sapiens GN=NPEPL1 PE=1 SV=3	1	4	4	4	0	0	1	3	3	2	2	3	0	0	0	0	2	2	2	2	1	4	1	0	1	1	1	1	1	0	3	2	1	0	0	0	0	0	0	1	3	3	2	2
sp|Q8ND76|CCNY_HUMAN;sp|Q5T2Q4|CCYL2_HUMAN	sp|Q8ND76|CCNY_HUMAN	3;1	3;1	2;0	sp|Q8ND76|CCNY_HUMAN Cyclin-Y OS=Homo sapiens GN=CCNY PE=1 SV=2	2	3	3	2	3	3	3	0	0	0	0	1	0	1	0	1	2	2	1	0	0	0	2	2	3	1	2	1	0	0	0	3	3	3	1	0	0	3	3	3	0	0	0	0
sp|Q8ND71|GIMA8_HUMAN	sp|Q8ND71|GIMA8_HUMAN	4	4	4	sp|Q8ND71|GIMA8_HUMAN GTPase IMAP family member 8 OS=Homo sapiens GN=GIMAP8 PE=2 SV=2	1	4	4	4	1	0	1	0	0	1	1	2	1	0	0	0	2	1	1	0	0	0	1	1	2	2	2	2	0	0	1	1	1	1	0	0	0	1	0	1	0	0	1	1
sp|Q8NCW5|NNRE_HUMAN	sp|Q8NCW5|NNRE_HUMAN	8	8	8	sp|Q8NCW5|NNRE_HUMAN NAD(P)H-hydrate epimerase OS=Homo sapiens GN=NAXE PE=1 SV=2	1	8	8	8	7	6	5	8	8	7	5	7	4	2	3	2	3	6	5	6	5	4	4	6	3	4	5	3	4	2	3	6	8	6	2	3	3	7	6	5	8	8	7	5
sp|Q8NCN5|PDPR_HUMAN	sp|Q8NCN5|PDPR_HUMAN	5	5	5	sp|Q8NCN5|PDPR_HUMAN Pyruvate dehydrogenase phosphatase regulatory subunit, mitochondrial OS=Homo sapiens GN=PDPR PE=1 SV=2	1	5	5	5	0	0	1	0	0	0	1	1	2	0	0	0	5	4	4	0	0	0	0	0	1	1	0	0	0	0	0	1	2	0	1	0	0	0	0	1	0	0	0	1
sp|Q8NCB2|CAMKV_HUMAN	sp|Q8NCB2|CAMKV_HUMAN	26	26	26	sp|Q8NCB2|CAMKV_HUMAN CaM kinase-like vesicle-associated protein OS=Homo sapiens GN=CAMKV PE=2 SV=2	1	26	26	26	24	24	24	1	1	1	2	1	1	0	0	0	1	1	1	0	0	0	1	1	1	1	1	1	1	1	1	1	1	1	1	1	1	24	24	24	1	1	1	2
sp|Q8NC96|NECP1_HUMAN	sp|Q8NC96|NECP1_HUMAN	10	10	10	sp|Q8NC96|NECP1_HUMAN Adaptin ear-binding coat-associated protein 1 OS=Homo sapiens GN=NECAP1 PE=1 SV=2	1	10	10	10	10	10	10	0	0	0	0	1	0	0	0	0	0	1	0	0	0	0	0	1	0	0	1	0	0	0	0	4	4	3	0	0	0	10	10	10	0	0	0	0
sp|Q8NC51|PAIRB_HUMAN	sp|Q8NC51|PAIRB_HUMAN	5	5	5	sp|Q8NC51|PAIRB_HUMAN Plasminogen activator inhibitor 1 RNA-binding protein OS=Homo sapiens GN=SERBP1 PE=1 SV=2	1	5	5	5	3	3	2	0	0	0	0	0	0	2	2	1	1	2	0	0	0	0	2	2	2	1	1	0	1	2	3	2	1	2	1	2	1	3	3	2	0	0	0	0
sp|Q8NC44|F134A_HUMAN	sp|Q8NC44|F134A_HUMAN	3	3	3	sp|Q8NC44|F134A_HUMAN Protein FAM134A OS=Homo sapiens GN=FAM134A PE=1 SV=3	1	3	3	3	2	1	1	0	0	0	0	0	0	0	0	0	0	0	0	0	0	0	0	0	0	0	0	0	0	0	0	3	3	3	0	0	0	2	1	1	0	0	0	0
sp|Q8NBX0|SCPDL_HUMAN	sp|Q8NBX0|SCPDL_HUMAN	17	17	17	sp|Q8NBX0|SCPDL_HUMAN Saccharopine dehydrogenase-like oxidoreductase OS=Homo sapiens GN=SCCPDH PE=1 SV=1	1	17	17	17	10	10	9	13	11	11	9	9	10	13	11	12	10	9	9	13	11	11	9	10	9	10	8	8	3	3	5	13	14	14	9	7	6	10	10	9	13	11	11	9
sp|Q8NBS9|TXND5_HUMAN	sp|Q8NBS9|TXND5_HUMAN	23	23	23	sp|Q8NBS9|TXND5_HUMAN Thioredoxin domain-containing protein 5 OS=Homo sapiens GN=TXNDC5 PE=1 SV=2	1	23	23	23	8	7	8	3	3	5	21	20	21	14	14	14	19	19	17	6	6	5	15	14	17	15	14	10	12	14	13	11	13	12	11	11	12	8	7	8	3	3	5	21
sp|Q8NBQ5|DHB11_HUMAN	sp|Q8NBQ5|DHB11_HUMAN	14	14	14	sp|Q8NBQ5|DHB11_HUMAN Estradiol 17-beta-dehydrogenase 11 OS=Homo sapiens GN=HSD17B11 PE=1 SV=3	1	14	14	14	4	3	3	0	0	0	13	12	12	11	11	11	11	12	11	0	0	0	9	6	6	12	12	11	2	4	5	6	5	3	3	4	2	4	3	3	0	0	0	13
sp|Q8NBN7|RDH13_HUMAN	sp|Q8NBN7|RDH13_HUMAN	3	3	3	sp|Q8NBN7|RDH13_HUMAN Retinol dehydrogenase 13 OS=Homo sapiens GN=RDH13 PE=1 SV=2	1	3	3	3	3	2	2	2	1	1	3	2	3	0	0	0	0	0	0	0	1	0	0	1	0	0	1	1	0	0	0	0	0	0	0	0	0	3	2	2	2	1	1	3
sp|Q8NBM8|PCYXL_HUMAN	sp|Q8NBM8|PCYXL_HUMAN	3	3	3	sp|Q8NBM8|PCYXL_HUMAN Prenylcysteine oxidase-like OS=Homo sapiens GN=PCYOX1L PE=1 SV=2	1	3	3	3	3	3	3	0	0	1	1	0	1	0	0	0	1	2	0	0	0	0	0	1	1	1	0	1	0	1	1	2	3	3	2	2	0	3	3	3	0	0	1	1
sp|Q8NBJ7|SUMF2_HUMAN	sp|Q8NBJ7|SUMF2_HUMAN	9	9	9	sp|Q8NBJ7|SUMF2_HUMAN Sulfatase-modifying factor 2 OS=Homo sapiens GN=SUMF2 PE=1 SV=2	1	9	9	9	1	1	1	0	0	0	5	5	6	8	7	8	4	5	3	0	0	1	5	5	4	6	6	6	1	0	0	7	8	8	4	4	3	1	1	1	0	0	0	5
sp|Q8NBJ5|GT251_HUMAN	sp|Q8NBJ5|GT251_HUMAN	9	9	9	sp|Q8NBJ5|GT251_HUMAN Procollagen galactosyltransferase 1 OS=Homo sapiens GN=COLGALT1 PE=1 SV=1	1	9	9	9	0	0	0	0	0	0	6	5	3	1	0	0	7	4	5	0	0	0	6	6	7	5	6	5	0	0	0	1	1	0	0	0	0	0	0	0	0	0	0	6
sp|Q8NBF6|AVL9_HUMAN	sp|Q8NBF6|AVL9_HUMAN	5	5	5	sp|Q8NBF6|AVL9_HUMAN Late secretory pathway protein AVL9 homolog OS=Homo sapiens GN=AVL9 PE=1 SV=1	1	5	5	5	5	5	5	1	0	1	1	2	1	1	1	1	1	1	1	1	1	0	2	1	1	0	0	0	1	1	1	1	3	2	1	1	1	5	5	5	1	0	1	1
sp|Q8NBF2|NHLC2_HUMAN	sp|Q8NBF2|NHLC2_HUMAN	12	12	12	sp|Q8NBF2|NHLC2_HUMAN NHL repeat-containing protein 2 OS=Homo sapiens GN=NHLRC2 PE=1 SV=1	1	12	12	12	2	2	4	0	1	0	6	6	7	8	7	6	6	4	4	8	8	4	7	7	7	5	8	6	3	4	3	8	8	8	5	5	6	2	2	4	0	1	0	6
sp|Q8NB37|PDDC1_HUMAN	sp|Q8NB37|PDDC1_HUMAN	3	3	3	sp|Q8NB37|PDDC1_HUMAN Parkinson disease 7 domain-containing protein 1 OS=Homo sapiens GN=PDDC1 PE=1 SV=1	1	3	3	3	3	3	3	0	0	0	1	1	1	0	0	0	1	1	1	0	0	0	2	1	2	2	1	0	0	0	0	2	2	2	0	0	1	3	3	3	0	0	0	1
sp|Q8NB12|SMYD1_HUMAN	sp|Q8NB12|SMYD1_HUMAN	19	19	19	sp|Q8NB12|SMYD1_HUMAN Histone-lysine N-methyltransferase SMYD1 OS=Homo sapiens GN=SMYD1 PE=1 SV=1	1	19	19	19	0	0	0	3	2	5	0	0	0	0	0	0	0	0	0	18	19	17	0	0	1	0	0	0	0	0	0	0	0	0	0	0	0	0	0	0	3	2	5	0
sp|Q8N9R8|SCAI_HUMAN	sp|Q8N9R8|SCAI_HUMAN	5	5	5	sp|Q8N9R8|SCAI_HUMAN Protein SCAI OS=Homo sapiens GN=SCAI PE=1 SV=2	1	5	5	5	4	4	5	0	0	0	0	0	0	0	0	0	0	0	1	0	0	0	0	0	0	0	0	0	0	1	0	1	0	0	0	1	0	4	4	5	0	0	0	0
sp|Q8N9I0|SYT2_HUMAN	sp|Q8N9I0|SYT2_HUMAN	7	1	1	sp|Q8N9I0|SYT2_HUMAN Synaptotagmin-2 OS=Homo sapiens GN=SYT2 PE=1 SV=2	1	7	1	1	7	7	7	0	0	0	0	0	0	0	0	0	0	0	0	0	0	0	1	0	0	0	0	1	0	0	0	0	0	0	0	0	0	1	1	1	0	0	0	0
sp|Q8N9F7|GDPD1_HUMAN	sp|Q8N9F7|GDPD1_HUMAN	4	4	4	sp|Q8N9F7|GDPD1_HUMAN Glycerophosphodiester phosphodiesterase domain-containing protein 1 OS=Homo sapiens GN=GDPD1 PE=1 SV=2	1	4	4	4	3	4	3	0	1	1	0	1	0	0	0	0	0	2	0	0	0	0	0	0	0	1	1	1	1	0	1	4	4	4	1	0	0	3	4	3	0	1	1	0
sp|Q8N987|NECA1_HUMAN	sp|Q8N987|NECA1_HUMAN	6	6	6	sp|Q8N987|NECA1_HUMAN N-terminal EF-hand calcium-binding protein 1 OS=Homo sapiens GN=NECAB1 PE=1 SV=1	1	6	6	6	5	6	6	0	0	0	0	0	0	0	1	0	0	0	0	0	0	0	0	0	0	0	0	0	0	0	0	0	0	0	0	0	0	5	6	6	0	0	0	0
sp|Q8N8Y2|VA0D2_HUMAN	sp|Q8N8Y2|VA0D2_HUMAN	2	2	2	sp|Q8N8Y2|VA0D2_HUMAN V-type proton ATPase subunit d 2 OS=Homo sapiens GN=ATP6V0D2 PE=2 SV=1	1	2	2	2	2	2	2	0	0	0	0	0	0	0	0	0	0	0	0	0	0	0	1	0	0	2	1	1	0	0	1	1	0	0	0	0	0	2	2	2	0	0	0	0
sp|Q8N8S7|ENAH_HUMAN	sp|Q8N8S7|ENAH_HUMAN	12	11	11	sp|Q8N8S7|ENAH_HUMAN Protein enabled homolog OS=Homo sapiens GN=ENAH PE=1 SV=2	1	12	11	11	4	3	6	1	2	0	8	9	8	1	1	1	5	6	4	1	1	0	10	9	9	9	10	9	6	6	5	10	10	6	1	2	3	3	3	5	1	2	0	7
sp|Q8N8N7|PTGR2_HUMAN	sp|Q8N8N7|PTGR2_HUMAN	13	13	13	sp|Q8N8N7|PTGR2_HUMAN Prostaglandin reductase 2 OS=Homo sapiens GN=PTGR2 PE=1 SV=1	1	13	13	13	7	10	6	10	11	9	4	3	7	9	9	8	4	6	8	12	12	12	6	6	6	6	6	7	1	3	2	10	9	9	5	3	3	7	10	6	10	11	9	4
sp|Q8N8A2|ANR44_HUMAN	sp|Q8N8A2|ANR44_HUMAN	8	8	6	sp|Q8N8A2|ANR44_HUMAN Serine/threonine-protein phosphatase 6 regulatory ankyrin repeat subunit B OS=Homo sapiens GN=ANKRD44 PE=1 SV=3	1	8	8	6	1	1	0	0	0	0	1	2	1	0	0	0	3	2	1	0	0	0	1	1	1	0	1	1	0	0	0	0	0	0	4	6	5	1	1	0	0	0	0	1
sp|Q8N7J2|AMER2_HUMAN	sp|Q8N7J2|AMER2_HUMAN	2	2	2	sp|Q8N7J2|AMER2_HUMAN APC membrane recruitment protein 2 OS=Homo sapiens GN=AMER2 PE=1 SV=3	1	2	2	2	2	2	2	0	0	0	0	0	0	0	0	0	0	0	0	0	0	0	0	0	0	0	0	0	0	0	0	0	0	0	0	0	0	2	2	2	0	0	0	0
sp|Q8N766|EMC1_HUMAN	sp|Q8N766|EMC1_HUMAN	4	4	4	sp|Q8N766|EMC1_HUMAN ER membrane protein complex subunit 1 OS=Homo sapiens GN=EMC1 PE=1 SV=1	1	4	4	4	2	3	3	0	1	1	4	4	4	1	0	0	2	4	2	2	2	2	1	1	1	3	3	4	1	0	1	1	1	1	2	2	2	2	3	3	0	1	1	4
sp|Q8N6T3|ARFG1_HUMAN	sp|Q8N6T3|ARFG1_HUMAN	9	9	9	sp|Q8N6T3|ARFG1_HUMAN ADP-ribosylation factor GTPase-activating protein 1 OS=Homo sapiens GN=ARFGAP1 PE=1 SV=2	1	9	9	9	9	8	9	0	0	0	1	2	0	0	0	0	0	0	0	0	0	0	1	4	2	0	0	0	0	0	0	2	0	0	1	0	0	9	8	9	0	0	0	1
sp|Q8N6N7|ACBD7_HUMAN	sp|Q8N6N7|ACBD7_HUMAN	2	2	2	sp|Q8N6N7|ACBD7_HUMAN Acyl-CoA-binding domain-containing protein 7 OS=Homo sapiens GN=ACBD7 PE=1 SV=1	1	2	2	2	2	2	1	0	0	0	0	0	0	0	0	0	0	0	0	0	0	0	0	0	0	0	0	0	0	0	0	0	0	0	0	0	0	2	2	1	0	0	0	0
sp|Q8N6M0|OTU6B_HUMAN	sp|Q8N6M0|OTU6B_HUMAN	2	2	2	sp|Q8N6M0|OTU6B_HUMAN OTU domain-containing protein 6B OS=Homo sapiens GN=OTUD6B PE=1 SV=1	1	2	2	2	1	1	1	0	0	0	0	0	0	0	0	0	0	0	0	2	1	1	0	0	0	2	1	1	0	0	0	1	1	1	0	0	0	1	1	1	0	0	0	0
sp|Q8N684|CPSF7_HUMAN	sp|Q8N684|CPSF7_HUMAN	4	4	4	sp|Q8N684|CPSF7_HUMAN Cleavage and polyadenylation specificity factor subunit 7 OS=Homo sapiens GN=CPSF7 PE=1 SV=1	1	4	4	4	2	1	1	0	0	0	2	3	1	0	0	0	4	4	4	0	0	0	1	3	3	0	2	2	0	1	0	2	2	3	1	2	2	2	1	1	0	0	0	2
sp|Q8N608|DPP10_HUMAN	sp|Q8N608|DPP10_HUMAN	17	16	16	sp|Q8N608|DPP10_HUMAN Inactive dipeptidyl peptidase 10 OS=Homo sapiens GN=DPP10 PE=1 SV=2	1	17	16	16	16	16	16	0	0	0	0	0	0	1	0	1	0	0	0	0	0	0	0	0	0	0	0	1	0	0	0	0	0	0	0	0	0	16	16	16	0	0	0	0
sp|Q8N5Z0|AADAT_HUMAN	sp|Q8N5Z0|AADAT_HUMAN	8	8	8	sp|Q8N5Z0|AADAT_HUMAN Kynurenine/alpha-aminoadipate aminotransferase, mitochondrial OS=Homo sapiens GN=AADAT PE=1 SV=2	1	8	8	8	0	2	1	1	0	1	0	0	0	7	8	8	0	0	0	1	0	0	0	0	0	0	0	0	0	0	0	0	0	0	0	0	0	0	2	1	1	0	1	0
sp|Q8N5V2|NGEF_HUMAN	sp|Q8N5V2|NGEF_HUMAN	3	3	3	sp|Q8N5V2|NGEF_HUMAN Ephexin-1 OS=Homo sapiens GN=NGEF PE=1 SV=2	1	3	3	3	2	2	2	0	0	0	0	0	0	2	2	2	0	0	0	0	0	0	0	0	0	0	0	0	0	0	0	0	0	0	0	0	0	2	2	2	0	0	0	0
sp|Q8N5S9|KKCC1_HUMAN	sp|Q8N5S9|KKCC1_HUMAN	6	6	6	sp|Q8N5S9|KKCC1_HUMAN Calcium/calmodulin-dependent protein kinase kinase 1 OS=Homo sapiens GN=CAMKK1 PE=1 SV=2	1	6	6	6	5	6	6	0	0	0	0	0	0	0	0	0	0	0	0	0	0	0	0	0	0	1	0	0	0	0	0	1	1	1	1	1	0	5	6	6	0	0	0	0
sp|Q8N5M1|ATPF2_HUMAN	sp|Q8N5M1|ATPF2_HUMAN	4	4	4	sp|Q8N5M1|ATPF2_HUMAN ATP synthase mitochondrial F1 complex assembly factor 2 OS=Homo sapiens GN=ATPAF2 PE=1 SV=1	1	4	4	4	0	0	1	1	3	1	1	2	0	1	1	1	2	2	1	1	2	1	1	2	1	2	1	1	1	1	0	2	2	2	1	2	0	0	0	1	1	3	1	1
sp|Q8N5K1|CISD2_HUMAN	sp|Q8N5K1|CISD2_HUMAN	2	2	2	sp|Q8N5K1|CISD2_HUMAN CDGSH iron-sulfur domain-containing protein 2 OS=Homo sapiens GN=CISD2 PE=1 SV=1	1	2	2	2	1	1	1	1	0	0	1	1	1	1	1	1	0	1	0	0	0	0	2	0	0	1	0	0	0	0	0	2	1	2	0	0	0	1	1	1	1	0	0	1
sp|Q8N5I4|DHRSX_HUMAN	sp|Q8N5I4|DHRSX_HUMAN	3	3	3	sp|Q8N5I4|DHRSX_HUMAN Dehydrogenase/reductase SDR family member on chromosome X OS=Homo sapiens GN=DHRSX PE=2 SV=2	1	3	3	3	1	0	0	0	0	0	0	0	0	2	2	2	0	0	0	0	0	0	0	0	0	0	0	0	0	0	0	2	2	2	0	0	0	1	0	0	0	0	0	0
sp|Q8N573|OXR1_HUMAN	sp|Q8N573|OXR1_HUMAN	32	32	32	sp|Q8N573|OXR1_HUMAN Oxidation resistance protein 1 OS=Homo sapiens GN=OXR1 PE=1 SV=2	1	32	32	32	31	31	31	0	0	0	3	5	3	2	2	3	4	7	8	0	0	0	3	6	4	4	8	6	1	1	2	9	12	13	1	1	0	31	31	31	0	0	0	3
sp|Q8N568|DCLK2_HUMAN	sp|Q8N568|DCLK2_HUMAN	9	9	8	sp|Q8N568|DCLK2_HUMAN Serine/threonine-protein kinase DCLK2 OS=Homo sapiens GN=DCLK2 PE=1 SV=4	1	9	9	8	8	7	8	0	0	0	0	0	0	0	0	1	0	0	0	0	0	0	0	0	0	0	0	0	0	0	0	0	0	0	0	0	0	8	7	8	0	0	0	0
sp|Q8N4T8|CBR4_HUMAN	sp|Q8N4T8|CBR4_HUMAN	9	9	9	sp|Q8N4T8|CBR4_HUMAN Carbonyl reductase family member 4 OS=Homo sapiens GN=CBR4 PE=1 SV=3	1	9	9	9	2	4	4	7	6	6	3	1	2	6	6	6	3	1	2	0	3	3	1	1	2	2	1	0	0	0	0	0	1	1	0	2	0	2	4	4	7	6	6	3
sp|Q8N4P3|MESH1_HUMAN	sp|Q8N4P3|MESH1_HUMAN	4	4	4	sp|Q8N4P3|MESH1_HUMAN Guanosine-3,5-bis(diphosphate) 3-pyrophosphohydrolase MESH1 OS=Homo sapiens GN=HDDC3 PE=1 SV=3	1	4	4	4	0	1	2	2	2	0	1	1	0	3	3	4	3	3	3	1	0	2	2	1	1	1	1	1	3	2	2	2	2	0	3	3	2	0	1	2	2	2	0	1
sp|Q8N4C8|MINK1_HUMAN	sp|Q8N4C8|MINK1_HUMAN	15	15	8	sp|Q8N4C8|MINK1_HUMAN Misshapen-like kinase 1 OS=Homo sapiens GN=MINK1 PE=1 SV=2	1	15	15	8	14	13	14	1	0	0	1	2	1	0	0	0	1	0	1	0	1	0	5	6	4	6	3	3	0	1	0	2	2	2	1	1	2	14	13	14	1	0	0	1
sp|Q8N468|MFD4A_HUMAN	sp|Q8N468|MFD4A_HUMAN	2	2	2	sp|Q8N468|MFD4A_HUMAN Major facilitator superfamily domain-containing protein 4A OS=Homo sapiens GN=MFSD4A PE=2 SV=3	1	2	2	2	2	2	2	0	0	0	0	0	0	0	0	0	0	0	0	0	0	0	0	0	0	0	0	0	0	0	0	0	0	0	0	0	0	2	2	2	0	0	0	0
sp|Q8N465|D2HDH_HUMAN	sp|Q8N465|D2HDH_HUMAN	3	3	3	sp|Q8N465|D2HDH_HUMAN D-2-hydroxyglutarate dehydrogenase, mitochondrial OS=Homo sapiens GN=D2HGDH PE=1 SV=3	1	3	3	3	1	1	2	3	3	3	2	1	0	0	0	0	1	2	0	1	2	2	0	0	0	0	0	0	0	0	0	1	0	1	0	0	0	1	1	2	3	3	3	2
sp|Q8N461|FXL16_HUMAN	sp|Q8N461|FXL16_HUMAN	9	9	8	sp|Q8N461|FXL16_HUMAN F-box/LRR-repeat protein 16 OS=Homo sapiens GN=FBXL16 PE=2 SV=2	1	9	9	8	6	6	6	0	0	0	0	0	0	0	0	0	0	0	0	0	0	1	0	0	0	0	0	0	0	0	0	0	0	0	0	0	1	6	6	6	0	0	0	0
sp|Q8N3V7|SYNPO_HUMAN	sp|Q8N3V7|SYNPO_HUMAN	7	7	7	sp|Q8N3V7|SYNPO_HUMAN Synaptopodin OS=Homo sapiens GN=SYNPO PE=1 SV=2	1	7	7	7	6	7	7	0	0	0	0	0	0	1	1	0	0	0	0	2	3	3	0	0	1	1	2	2	0	0	0	0	0	1	0	0	0	6	7	7	0	0	0	0
sp|Q8N3U4|STAG2_HUMAN	sp|Q8N3U4|STAG2_HUMAN	2	2	1	sp|Q8N3U4|STAG2_HUMAN Cohesin subunit SA-2 OS=Homo sapiens GN=STAG2 PE=1 SV=3	1	2	2	1	0	0	0	0	0	0	0	0	0	0	0	0	0	0	0	0	0	0	0	0	0	0	0	0	1	1	0	0	0	0	2	2	2	0	0	0	0	0	0	0
sp|Q8N3L3|TXLNB_HUMAN	sp|Q8N3L3|TXLNB_HUMAN	12	12	12	sp|Q8N3L3|TXLNB_HUMAN Beta-taxilin OS=Homo sapiens GN=TXLNB PE=1 SV=3	1	12	12	12	0	0	0	0	0	2	0	1	0	0	0	0	0	0	0	11	12	12	0	1	0	0	1	0	0	0	1	0	0	0	1	1	1	0	0	0	0	0	2	0
sp|Q8N3K9|CMYA5_HUMAN	sp|Q8N3K9|CMYA5_HUMAN	5	5	5	sp|Q8N3K9|CMYA5_HUMAN Cardiomyopathy-associated protein 5 OS=Homo sapiens GN=CMYA5 PE=1 SV=3	1	5	5	5	1	2	1	1	2	1	0	0	0	0	0	0	1	1	1	1	1	2	3	2	3	1	0	0	1	1	1	1	1	1	1	0	0	1	2	1	1	2	1	0
sp|Q8N3J6|CADM2_HUMAN	sp|Q8N3J6|CADM2_HUMAN	14	14	14	sp|Q8N3J6|CADM2_HUMAN Cell adhesion molecule 2 OS=Homo sapiens GN=CADM2 PE=2 SV=1	1	14	14	14	14	14	14	1	0	0	1	2	1	0	0	0	0	0	0	0	0	0	0	0	0	0	0	0	0	0	0	0	0	0	1	0	0	14	14	14	1	0	0	1
sp|Q8N3F0|MTURN_HUMAN	sp|Q8N3F0|MTURN_HUMAN	3	3	3	sp|Q8N3F0|MTURN_HUMAN Maturin OS=Homo sapiens GN=MTURN PE=2 SV=2	1	3	3	3	3	3	3	0	0	0	0	0	0	0	0	0	0	0	0	1	0	0	0	0	0	0	0	0	0	0	0	0	0	0	0	0	0	3	3	3	0	0	0	0
sp|Q8N3E9|PLCD3_HUMAN	sp|Q8N3E9|PLCD3_HUMAN	2	2	2	sp|Q8N3E9|PLCD3_HUMAN 1-phosphatidylinositol 4,5-bisphosphate phosphodiesterase delta-3 OS=Homo sapiens GN=PLCD3 PE=1 SV=3	1	2	2	2	1	2	2	0	0	0	0	0	1	0	0	0	0	0	0	0	0	0	0	0	0	0	0	0	0	0	0	0	0	0	0	0	0	1	2	2	0	0	0	0
sp|Q8N3D4|EH1L1_HUMAN	sp|Q8N3D4|EH1L1_HUMAN	8	8	8	sp|Q8N3D4|EH1L1_HUMAN EH domain-binding protein 1-like protein 1 OS=Homo sapiens GN=EHBP1L1 PE=1 SV=2	1	8	8	8	0	0	0	0	0	0	1	2	2	0	0	0	1	1	1	5	7	7	1	1	1	1	2	1	0	0	0	1	1	1	1	1	1	0	0	0	0	0	0	1
sp|Q8N392|RHG18_HUMAN	sp|Q8N392|RHG18_HUMAN	10	10	10	sp|Q8N392|RHG18_HUMAN Rho GTPase-activating protein 18 OS=Homo sapiens GN=ARHGAP18 PE=1 SV=3	1	10	10	10	0	0	0	0	0	0	4	2	4	0	0	0	3	2	2	0	0	0	1	1	1	9	8	6	2	3	3	6	7	8	0	0	0	0	0	0	0	0	0	4
sp|Q8N335|GPD1L_HUMAN	sp|Q8N335|GPD1L_HUMAN	22	21	21	sp|Q8N335|GPD1L_HUMAN Glycerol-3-phosphate dehydrogenase 1-like protein OS=Homo sapiens GN=GPD1L PE=1 SV=1	1	22	21	21	12	12	15	11	14	14	12	7	8	0	0	1	7	7	6	19	20	19	7	7	7	12	11	13	3	3	3	9	7	7	3	1	2	11	11	14	11	14	13	12
sp|Q8N2U0|TM256_HUMAN	sp|Q8N2U0|TM256_HUMAN	4	4	4	sp|Q8N2U0|TM256_HUMAN Transmembrane protein 256 OS=Homo sapiens GN=TMEM256 PE=3 SV=1	1	4	4	4	0	0	1	1	1	2	2	1	1	3	3	3	1	2	1	0	1	1	0	1	1	0	2	1	0	0	1	0	1	0	1	1	2	0	0	1	1	1	2	2
sp|Q8N2S1|LTBP4_HUMAN	sp|Q8N2S1|LTBP4_HUMAN	5	5	5	sp|Q8N2S1|LTBP4_HUMAN Latent-transforming growth factor beta-binding protein 4 OS=Homo sapiens GN=LTBP4 PE=1 SV=2	1	5	5	5	1	1	1	1	2	1	0	1	0	0	0	0	0	0	0	0	0	0	4	3	3	0	0	1	0	0	0	4	3	3	1	0	0	1	1	1	1	2	1	0
sp|Q8N2G8|GHDC_HUMAN	sp|Q8N2G8|GHDC_HUMAN	3	3	3	sp|Q8N2G8|GHDC_HUMAN GH3 domain-containing protein OS=Homo sapiens GN=GHDC PE=1 SV=2	1	3	3	3	1	0	0	0	0	0	1	1	2	1	1	2	2	2	2	0	0	0	0	0	1	2	1	2	2	2	2	0	0	0	0	0	0	1	0	0	0	0	0	1
sp|Q8N2F6|ARM10_HUMAN	sp|Q8N2F6|ARM10_HUMAN	2	2	2	sp|Q8N2F6|ARM10_HUMAN Armadillo repeat-containing protein 10 OS=Homo sapiens GN=ARMC10 PE=1 SV=1	1	2	2	2	1	1	2	0	0	0	0	0	1	1	0	0	0	0	0	0	0	0	1	0	0	1	1	0	0	0	0	0	0	0	0	1	1	1	1	2	0	0	0	0
sp|Q8N1N4|K2C78_HUMAN	sp|Q8N1N4|K2C78_HUMAN	10	7	1	sp|Q8N1N4|K2C78_HUMAN Keratin, type II cytoskeletal 78 OS=Homo sapiens GN=KRT78 PE=2 SV=2	1	10	7	1	6	5	6	1	2	1	2	2	1	0	0	0	2	1	1	1	0	0	7	7	6	0	1	2	2	0	3	1	1	1	1	1	1	5	4	5	1	2	0	2
sp|Q8N1L4|CP4Z2_HUMAN;sp|Q86W10|CP4Z1_HUMAN	sp|Q8N1L4|CP4Z2_HUMAN	3;1	3;1	3;1	sp|Q8N1L4|CP4Z2_HUMAN Putative inactive cytochrome P450 family member 4Z2 OS=Homo sapiens GN=CYP4Z2P PE=5 SV=2	2	3	3	3	0	0	1	0	1	0	0	1	0	1	1	1	1	1	1	0	0	0	0	0	0	1	1	1	1	1	1	0	1	1	0	1	1	0	0	1	0	1	0	0
sp|Q8N1K5|THMS1_HUMAN	sp|Q8N1K5|THMS1_HUMAN	3	3	3	sp|Q8N1K5|THMS1_HUMAN Protein THEMIS OS=Homo sapiens GN=THEMIS PE=1 SV=3	1	3	3	3	0	0	0	0	0	0	0	0	0	0	0	0	0	0	0	0	0	0	0	0	0	0	0	0	0	0	0	0	0	0	2	2	3	0	0	0	0	0	0	0
sp|Q8N1I0|DOCK4_HUMAN	sp|Q8N1I0|DOCK4_HUMAN	2	2	2	sp|Q8N1I0|DOCK4_HUMAN Dedicator of cytokinesis protein 4 OS=Homo sapiens GN=DOCK4 PE=1 SV=3	1	2	2	2	1	0	1	0	0	0	0	0	0	0	0	0	0	0	0	0	0	0	0	1	0	1	2	2	0	0	0	0	0	0	0	0	0	1	0	1	0	0	0	0
sp|Q8N1G4|LRC47_HUMAN	sp|Q8N1G4|LRC47_HUMAN	18	18	18	sp|Q8N1G4|LRC47_HUMAN Leucine-rich repeat-containing protein 47 OS=Homo sapiens GN=LRRC47 PE=1 SV=1	1	18	18	18	14	12	12	0	0	0	9	10	8	11	10	10	9	10	9	15	13	13	14	13	16	11	11	11	1	1	1	13	13	13	6	7	7	14	12	12	0	0	0	9
sp|Q8N1G2|CMTR1_HUMAN	sp|Q8N1G2|CMTR1_HUMAN	5	5	5	sp|Q8N1G2|CMTR1_HUMAN Cap-specific mRNA (nucleoside-2-O-)-methyltransferase 1 OS=Homo sapiens GN=CMTR1 PE=1 SV=1	1	5	5	5	1	2	1	0	0	0	0	0	0	0	0	0	0	1	1	0	1	0	1	2	3	0	1	1	0	0	0	4	4	4	0	0	0	1	2	1	0	0	0	0
sp|Q8N1F7|NUP93_HUMAN	sp|Q8N1F7|NUP93_HUMAN	15	15	15	sp|Q8N1F7|NUP93_HUMAN Nuclear pore complex protein Nup93 OS=Homo sapiens GN=NUP93 PE=1 SV=2	1	15	15	15	0	3	1	0	0	0	5	5	5	0	0	0	8	7	7	0	2	1	8	7	9	6	5	5	0	0	1	9	10	9	7	9	8	0	3	1	0	0	0	5
sp|Q8N1B4|VPS52_HUMAN	sp|Q8N1B4|VPS52_HUMAN	3	3	3	sp|Q8N1B4|VPS52_HUMAN Vacuolar protein sorting-associated protein 52 homolog OS=Homo sapiens GN=VPS52 PE=1 SV=1	1	3	3	3	3	3	3	1	2	1	2	3	2	0	0	0	2	1	1	0	0	0	0	2	2	2	2	1	1	1	1	1	2	2	1	2	2	3	3	3	1	2	1	2
sp|Q8N163|CCAR2_HUMAN	sp|Q8N163|CCAR2_HUMAN	27	27	27	sp|Q8N163|CCAR2_HUMAN Cell cycle and apoptosis regulator protein 2 OS=Homo sapiens GN=CCAR2 PE=1 SV=2	1	27	27	27	13	11	11	1	0	1	14	14	14	6	5	6	16	18	15	2	2	4	18	18	20	12	11	13	0	0	0	21	22	22	16	16	15	13	11	11	1	0	1	14
sp|Q8N142|PURA1_HUMAN	sp|Q8N142|PURA1_HUMAN	28	28	26	sp|Q8N142|PURA1_HUMAN Adenylosuccinate synthetase isozyme 1 OS=Homo sapiens GN=ADSSL1 PE=1 SV=1	1	28	28	26	1	0	0	0	1	2	0	1	0	8	5	6	0	0	0	28	27	27	1	1	0	0	1	0	0	0	0	0	1	0	0	1	0	1	0	0	0	1	2	0
sp|Q8N139|ABCA6_HUMAN	sp|Q8N139|ABCA6_HUMAN	5	5	5	sp|Q8N139|ABCA6_HUMAN ATP-binding cassette sub-family A member 6 OS=Homo sapiens GN=ABCA6 PE=1 SV=2	1	5	5	5	1	1	1	1	1	1	0	0	1	3	3	3	0	0	0	0	0	0	0	1	1	0	0	0	1	1	0	1	1	0	0	0	0	1	1	1	1	1	1	0
sp|Q8N126|CADM3_HUMAN	sp|Q8N126|CADM3_HUMAN	12	12	12	sp|Q8N126|CADM3_HUMAN Cell adhesion molecule 3 OS=Homo sapiens GN=CADM3 PE=1 SV=1	1	12	12	12	12	12	12	1	1	1	3	3	3	0	0	0	1	2	2	0	0	0	0	1	0	0	0	0	0	0	0	0	1	0	0	1	1	12	12	12	1	1	1	3
sp|Q8N111|CEND_HUMAN	sp|Q8N111|CEND_HUMAN	6	6	6	sp|Q8N111|CEND_HUMAN Cell cycle exit and neuronal differentiation protein 1 OS=Homo sapiens GN=CEND1 PE=1 SV=1	1	6	6	6	6	6	6	0	0	0	0	1	0	0	0	0	0	0	0	0	0	0	0	0	0	0	0	0	0	0	0	0	0	0	0	0	0	6	6	6	0	0	0	0
sp|Q8N0X7|SPG20_HUMAN	sp|Q8N0X7|SPG20_HUMAN	2	2	2	sp|Q8N0X7|SPG20_HUMAN Spartin OS=Homo sapiens GN=SPG20 PE=1 SV=1	1	2	2	2	2	1	1	0	0	0	0	0	0	0	0	0	1	1	1	0	0	0	2	2	2	1	1	1	0	0	0	1	1	0	0	0	0	2	1	1	0	0	0	0
sp|Q8N0X4|CLYBL_HUMAN	sp|Q8N0X4|CLYBL_HUMAN	17	17	17	sp|Q8N0X4|CLYBL_HUMAN Citrate lyase subunit beta-like protein, mitochondrial OS=Homo sapiens GN=CLYBL PE=1 SV=2	1	17	17	17	2	1	1	9	9	12	6	7	6	9	9	11	7	8	7	2	3	1	1	1	1	2	1	0	1	0	0	5	7	4	0	1	1	2	1	1	9	9	12	6
sp|Q8N0W3|FUK_HUMAN	sp|Q8N0W3|FUK_HUMAN	3	3	3	sp|Q8N0W3|FUK_HUMAN L-fucose kinase OS=Homo sapiens GN=FUK PE=2 SV=2	1	3	3	3	2	2	2	0	0	0	0	1	1	0	0	0	1	1	1	0	0	0	1	1	0	1	2	1	1	0	0	1	1	1	0	1	1	2	2	2	0	0	0	0
sp|Q8IZV5|RDH10_HUMAN	sp|Q8IZV5|RDH10_HUMAN	5	5	5	sp|Q8IZV5|RDH10_HUMAN Retinol dehydrogenase 10 OS=Homo sapiens GN=RDH10 PE=1 SV=1	1	5	5	5	2	1	1	1	1	1	0	0	1	4	4	4	1	1	1	0	0	0	0	0	0	0	0	0	0	0	0	1	1	1	0	0	0	2	1	1	1	1	1	0
sp|Q8IZQ5|SELH_HUMAN	sp|Q8IZQ5|SELH_HUMAN	2	2	2	sp|Q8IZQ5|SELH_HUMAN Selenoprotein H OS=Homo sapiens GN=SELENOH PE=1 SV=2	1	2	2	2	0	0	0	0	0	0	0	0	0	0	1	0	0	0	1	0	0	0	0	1	1	0	0	0	0	0	0	0	0	0	0	0	0	0	0	0	0	0	0	0
sp|Q8IZP0|ABI1_HUMAN	sp|Q8IZP0|ABI1_HUMAN	11	11	8	sp|Q8IZP0|ABI1_HUMAN Abl interactor 1 OS=Homo sapiens GN=ABI1 PE=1 SV=4	1	11	11	8	9	9	8	0	0	1	3	4	5	3	2	3	7	7	7	0	0	0	5	5	5	6	5	7	3	3	2	5	4	4	1	2	1	9	9	8	0	0	1	3
sp|Q8IZ83|A16A1_HUMAN	sp|Q8IZ83|A16A1_HUMAN	19	19	19	sp|Q8IZ83|A16A1_HUMAN Aldehyde dehydrogenase family 16 member A1 OS=Homo sapiens GN=ALDH16A1 PE=1 SV=2	1	19	19	19	1	2	2	3	6	6	12	11	10	12	10	9	15	14	13	1	2	1	13	11	10	13	13	10	16	15	14	9	10	6	14	13	15	1	2	2	3	6	6	12
sp|Q8IZ81|ELMD2_HUMAN	sp|Q8IZ81|ELMD2_HUMAN	3	3	3	sp|Q8IZ81|ELMD2_HUMAN ELMO domain-containing protein 2 OS=Homo sapiens GN=ELMOD2 PE=1 SV=1	1	3	3	3	1	0	0	0	0	0	1	2	2	0	0	1	0	1	0	0	0	0	1	2	0	1	2	1	0	0	0	1	1	0	1	0	0	1	0	0	0	0	0	1
sp|Q8IZ07|AN13A_HUMAN	sp|Q8IZ07|AN13A_HUMAN	2	2	2	sp|Q8IZ07|AN13A_HUMAN Ankyrin repeat domain-containing protein 13A OS=Homo sapiens GN=ANKRD13A PE=1 SV=3	1	2	2	2	0	0	0	0	0	0	0	0	0	0	0	0	0	1	1	0	0	0	1	1	1	0	0	0	0	0	0	1	1	1	0	1	1	0	0	0	0	0	0	0
sp|Q8IYS1|P20D2_HUMAN	sp|Q8IYS1|P20D2_HUMAN	3	3	3	sp|Q8IYS1|P20D2_HUMAN Peptidase M20 domain-containing protein 2 OS=Homo sapiens GN=PM20D2 PE=1 SV=2	1	3	3	3	1	1	1	2	2	1	3	3	2	0	0	0	2	2	2	2	1	1	1	2	2	2	1	1	0	1	1	0	0	0	3	3	2	1	1	1	2	2	1	3
sp|Q8IYQ7|THNS1_HUMAN	sp|Q8IYQ7|THNS1_HUMAN	13	13	13	sp|Q8IYQ7|THNS1_HUMAN Threonine synthase-like 1 OS=Homo sapiens GN=THNSL1 PE=1 SV=2	1	13	13	13	3	1	2	0	0	0	0	0	0	13	13	11	0	0	0	0	0	0	2	1	1	0	0	0	0	0	0	1	0	2	0	1	0	3	1	2	0	0	0	0
sp|Q8IYI6|EXOC8_HUMAN	sp|Q8IYI6|EXOC8_HUMAN	2	2	2	sp|Q8IYI6|EXOC8_HUMAN Exocyst complex component 8 OS=Homo sapiens GN=EXOC8 PE=1 SV=2	1	2	2	2	2	2	2	0	0	0	2	2	2	0	0	0	2	2	2	0	1	0	1	2	2	2	2	2	0	0	0	2	2	0	2	2	2	2	2	2	0	0	0	2
sp|Q8IYB8|SUV3_HUMAN	sp|Q8IYB8|SUV3_HUMAN	3	3	3	sp|Q8IYB8|SUV3_HUMAN ATP-dependent RNA helicase SUPV3L1, mitochondrial OS=Homo sapiens GN=SUPV3L1 PE=1 SV=1	1	3	3	3	1	0	1	0	0	0	0	0	0	0	0	0	0	1	0	0	0	0	1	0	1	0	1	1	0	0	0	2	2	2	0	1	1	1	0	1	0	0	0	0
sp|Q8IYB5|SMAP1_HUMAN	sp|Q8IYB5|SMAP1_HUMAN	3	3	3	sp|Q8IYB5|SMAP1_HUMAN Stromal membrane-associated protein 1 OS=Homo sapiens GN=SMAP1 PE=1 SV=2	1	3	3	3	3	3	3	0	0	0	2	2	2	0	0	0	0	1	0	1	0	1	2	2	1	2	1	2	0	0	0	2	2	2	1	0	1	3	3	3	0	0	0	2
sp|Q8IYB4|PEX5R_HUMAN	sp|Q8IYB4|PEX5R_HUMAN	3	3	3	sp|Q8IYB4|PEX5R_HUMAN PEX5-related protein OS=Homo sapiens GN=PEX5L PE=1 SV=2	1	3	3	3	1	2	3	0	0	0	0	0	0	0	0	0	1	1	1	0	0	0	1	1	1	1	1	1	1	1	1	1	1	0	0	0	0	1	2	3	0	0	0	0
sp|Q8IY67|RAVR1_HUMAN	sp|Q8IY67|RAVR1_HUMAN	6	6	6	sp|Q8IY67|RAVR1_HUMAN Ribonucleoprotein PTB-binding 1 OS=Homo sapiens GN=RAVER1 PE=1 SV=1	1	6	6	6	0	0	0	0	0	0	0	2	2	0	0	0	0	0	0	0	0	0	3	2	5	0	1	1	0	0	0	0	1	0	5	5	5	0	0	0	0	0	0	0
sp|Q8IY17|PLPL6_HUMAN	sp|Q8IY17|PLPL6_HUMAN	4	4	4	sp|Q8IY17|PLPL6_HUMAN Neuropathy target esterase OS=Homo sapiens GN=PNPLA6 PE=1 SV=2	1	4	4	4	0	1	2	0	0	1	2	3	1	1	1	1	3	3	3	0	0	0	0	0	0	2	3	2	0	0	0	2	1	1	0	1	0	0	1	2	0	0	1	2
sp|Q8IXS6|PALM2_HUMAN	sp|Q8IXS6|PALM2_HUMAN	4	3	3	sp|Q8IXS6|PALM2_HUMAN Paralemmin-2 OS=Homo sapiens GN=PALM2 PE=1 SV=3	1	4	3	3	4	3	3	0	0	0	1	1	1	0	0	0	1	0	0	0	0	0	0	1	0	1	0	1	1	1	1	1	1	1	0	0	0	3	2	3	0	0	0	1
sp|Q8IXM2|BAP18_HUMAN	sp|Q8IXM2|BAP18_HUMAN	3	3	3	sp|Q8IXM2|BAP18_HUMAN Chromatin complexes subunit BAP18 OS=Homo sapiens GN=BAP18 PE=1 SV=1	1	3	3	3	0	0	0	0	0	0	1	1	0	0	1	0	1	2	1	1	0	0	1	0	1	2	2	3	0	0	0	0	0	0	2	2	2	0	0	0	0	0	0	1
sp|Q8IXJ6|SIR2_HUMAN	sp|Q8IXJ6|SIR2_HUMAN	15	15	15	sp|Q8IXJ6|SIR2_HUMAN NAD-dependent protein deacetylase sirtuin-2 OS=Homo sapiens GN=SIRT2 PE=1 SV=2	1	15	15	15	14	15	15	1	1	0	0	2	2	3	1	2	2	2	2	2	2	2	0	2	3	2	0	2	0	1	2	0	0	1	3	2	0	14	15	15	1	1	0	0
sp|Q8IXB1|DJC10_HUMAN	sp|Q8IXB1|DJC10_HUMAN	2	2	2	sp|Q8IXB1|DJC10_HUMAN DnaJ homolog subfamily C member 10 OS=Homo sapiens GN=DNAJC10 PE=1 SV=2	1	2	2	2	1	0	1	1	1	0	2	2	1	0	0	0	2	2	2	1	0	0	0	1	1	2	1	2	0	0	0	1	1	1	1	1	2	1	0	1	1	1	0	2
sp|Q8IX12|CCAR1_HUMAN	sp|Q8IX12|CCAR1_HUMAN	8	8	8	sp|Q8IX12|CCAR1_HUMAN Cell division cycle and apoptosis regulator protein 1 OS=Homo sapiens GN=CCAR1 PE=1 SV=2	1	8	8	8	1	1	2	0	0	0	2	3	2	1	0	1	7	5	5	0	0	0	2	4	3	2	3	2	1	1	0	2	1	2	6	5	5	1	1	2	0	0	0	2
sp|Q8IWX8|CHERP_HUMAN	sp|Q8IWX8|CHERP_HUMAN	3	3	3	sp|Q8IWX8|CHERP_HUMAN Calcium homeostasis endoplasmic reticulum protein OS=Homo sapiens GN=CHERP PE=1 SV=3	1	3	3	3	0	0	0	0	0	0	1	2	1	0	0	0	0	0	0	0	0	0	1	2	1	2	1	2	1	1	1	1	2	1	3	3	2	0	0	0	0	0	0	1
sp|Q8IWX7|UN45B_HUMAN	sp|Q8IWX7|UN45B_HUMAN	22	22	22	sp|Q8IWX7|UN45B_HUMAN Protein unc-45 homolog B OS=Homo sapiens GN=UNC45B PE=1 SV=1	1	22	22	22	1	1	1	1	1	0	0	0	0	0	0	0	0	0	0	21	20	19	1	0	0	0	0	0	0	0	0	0	1	0	0	0	0	1	1	1	1	1	0	0
sp|Q8IWW8|HOT_HUMAN	sp|Q8IWW8|HOT_HUMAN	12	12	12	sp|Q8IWW8|HOT_HUMAN Hydroxyacid-oxoacid transhydrogenase, mitochondrial OS=Homo sapiens GN=ADHFE1 PE=1 SV=1	1	12	12	12	0	1	0	11	10	9	0	0	0	8	8	9	0	0	0	9	9	8	0	0	0	0	0	0	0	0	0	1	1	0	0	0	1	0	1	0	11	10	9	0
sp|Q8IWT6|LRC8A_HUMAN	sp|Q8IWT6|LRC8A_HUMAN	3	3	3	sp|Q8IWT6|LRC8A_HUMAN Volume-regulated anion channel subunit LRRC8A OS=Homo sapiens GN=LRRC8A PE=1 SV=1	1	3	3	3	2	3	2	0	0	0	0	0	0	0	0	0	0	0	0	0	0	0	0	0	0	0	0	0	0	0	0	0	0	0	0	0	0	2	3	2	0	0	0	0
sp|Q8IWQ3|BRSK2_HUMAN	sp|Q8IWQ3|BRSK2_HUMAN	2	2	2	sp|Q8IWQ3|BRSK2_HUMAN Serine/threonine-protein kinase BRSK2 OS=Homo sapiens GN=BRSK2 PE=1 SV=3	1	2	2	2	1	1	2	0	0	0	0	0	0	0	0	0	0	0	0	0	0	0	0	0	0	0	0	0	0	0	0	0	0	0	0	0	0	1	1	2	0	0	0	0
sp|Q8IWL2|SFTA1_HUMAN;sp|Q8IWL1|SFPA2_HUMAN	sp|Q8IWL2|SFTA1_HUMAN;sp|Q8IWL1|SFPA2_HUMAN	7;7	7;7	7;7	sp|Q8IWL2|SFTA1_HUMAN Pulmonary surfactant-associated protein A1 OS=Homo sapiens GN=SFTPA1 PE=1 SV=2;sp|Q8IWL1|SFPA2_HUMAN Pulmonary surfactant-associated protein A2 OS=Homo sapiens GN=SFTPA2 PE=1 SV=1	2	7	7	7	0	0	0	0	0	0	0	0	0	0	0	0	0	0	0	0	0	0	0	0	0	7	7	7	0	0	0	0	0	0	0	0	0	0	0	0	0	0	0	0
sp|Q8IWE2|NXP20_HUMAN	sp|Q8IWE2|NXP20_HUMAN	10	10	10	sp|Q8IWE2|NXP20_HUMAN Protein NOXP20 OS=Homo sapiens GN=FAM114A1 PE=1 SV=2	1	10	10	10	0	0	0	0	0	0	4	4	3	10	9	8	5	4	3	2	2	3	6	4	5	3	4	2	0	0	0	5	4	4	1	0	1	0	0	0	0	0	0	4
sp|Q8IWB7|WDFY1_HUMAN	sp|Q8IWB7|WDFY1_HUMAN	9	9	9	sp|Q8IWB7|WDFY1_HUMAN WD repeat and FYVE domain-containing protein 1 OS=Homo sapiens GN=WDFY1 PE=1 SV=1	1	9	9	9	3	4	4	0	0	0	3	4	4	0	0	0	4	4	6	0	0	1	4	3	5	6	5	5	0	1	0	3	2	1	5	5	3	3	4	4	0	0	0	3
sp|Q8IWA5|CTL2_HUMAN	sp|Q8IWA5|CTL2_HUMAN	10	10	10	sp|Q8IWA5|CTL2_HUMAN Choline transporter-like protein 2 OS=Homo sapiens GN=SLC44A2 PE=1 SV=3	1	10	10	10	7	7	8	5	5	5	6	6	5	0	0	0	4	6	5	4	5	5	9	7	7	5	6	6	4	5	5	9	10	9	5	5	3	7	7	8	5	5	5	6
sp|Q8IW45|NNRD_HUMAN	sp|Q8IW45|NNRD_HUMAN	12	12	12	sp|Q8IW45|NNRD_HUMAN ATP-dependent (S)-NAD(P)H-hydrate dehydratase OS=Homo sapiens GN=NAXD PE=1 SV=1	1	12	12	12	11	9	10	8	7	8	7	7	7	10	10	10	7	8	7	6	7	8	9	9	8	6	5	5	4	4	3	10	10	8	2	3	5	11	9	10	8	7	8	7
sp|Q8IVU3|HERC6_HUMAN	sp|Q8IVU3|HERC6_HUMAN	2	2	2	sp|Q8IVU3|HERC6_HUMAN Probable E3 ubiquitin-protein ligase HERC6 OS=Homo sapiens GN=HERC6 PE=2 SV=2	1	2	2	2	1	1	1	0	0	0	0	0	1	0	0	0	0	0	0	0	0	0	0	0	0	0	0	0	0	0	0	0	0	0	0	0	0	1	1	1	0	0	0	0
sp|Q8IVT2|MISP_HUMAN	sp|Q8IVT2|MISP_HUMAN	2	2	2	sp|Q8IVT2|MISP_HUMAN Mitotic interactor and substrate of PLK1 OS=Homo sapiens GN=MISP PE=1 SV=1	1	2	2	2	0	0	0	0	0	0	2	2	2	0	0	0	0	0	0	0	0	0	0	0	0	2	1	2	0	0	0	0	0	0	0	0	0	0	0	0	0	0	0	2
sp|Q8IVS8|GLCTK_HUMAN	sp|Q8IVS8|GLCTK_HUMAN	9	9	9	sp|Q8IVS8|GLCTK_HUMAN Glycerate kinase OS=Homo sapiens GN=GLYCTK PE=1 SV=1	1	9	9	9	0	0	0	0	0	0	0	0	0	8	8	9	0	0	0	1	0	0	0	0	0	0	0	0	0	0	0	0	0	0	0	0	0	0	0	0	0	0	0	0
sp|Q8IVN3|MSTN1_HUMAN	sp|Q8IVN3|MSTN1_HUMAN	3	3	3	sp|Q8IVN3|MSTN1_HUMAN Musculoskeletal embryonic nuclear protein 1 OS=Homo sapiens GN=MUSTN1 PE=3 SV=2	1	3	3	3	0	1	1	0	1	0	0	0	0	0	0	0	0	0	1	3	3	3	1	1	1	0	1	0	1	0	0	1	1	0	0	0	0	0	1	1	0	1	0	0
sp|Q8IVM0|CCD50_HUMAN	sp|Q8IVM0|CCD50_HUMAN	2	2	2	sp|Q8IVM0|CCD50_HUMAN Coiled-coil domain-containing protein 50 OS=Homo sapiens GN=CCDC50 PE=1 SV=1	1	2	2	2	0	0	0	0	0	0	0	0	0	0	0	0	1	1	1	1	1	1	1	1	2	2	1	1	0	1	0	0	0	0	0	0	0	0	0	0	0	0	0	0
sp|Q8IVH4|MMAA_HUMAN	sp|Q8IVH4|MMAA_HUMAN	4	4	4	sp|Q8IVH4|MMAA_HUMAN Methylmalonic aciduria type A protein, mitochondrial OS=Homo sapiens GN=MMAA PE=1 SV=1	1	4	4	4	0	0	0	0	0	0	2	2	1	3	4	4	0	0	1	1	1	0	1	1	0	0	0	0	0	0	0	0	0	0	1	1	1	0	0	0	0	0	0	2
sp|Q8IVF5|TIAM2_HUMAN;sp|Q13009|TIAM1_HUMAN	sp|Q8IVF5|TIAM2_HUMAN	4;1	4;1	4;1	sp|Q8IVF5|TIAM2_HUMAN T-lymphoma invasion and metastasis-inducing protein 2 OS=Homo sapiens GN=TIAM2 PE=2 SV=4	2	4	4	4	4	4	3	0	0	0	0	0	0	0	0	0	0	0	0	0	0	0	0	0	0	0	0	0	0	0	0	0	0	0	0	0	0	4	4	3	0	0	0	0
sp|Q8IVF2|AHNK2_HUMAN	sp|Q8IVF2|AHNK2_HUMAN	9	9	9	sp|Q8IVF2|AHNK2_HUMAN Protein AHNAK2 OS=Homo sapiens GN=AHNAK2 PE=1 SV=2	1	9	9	9	1	0	2	0	0	0	2	2	1	2	1	1	0	1	0	1	0	0	0	0	0	1	1	1	1	1	1	0	0	0	3	2	3	1	0	2	0	0	0	2
sp|Q8IVD9|NUDC3_HUMAN	sp|Q8IVD9|NUDC3_HUMAN	12	12	12	sp|Q8IVD9|NUDC3_HUMAN NudC domain-containing protein 3 OS=Homo sapiens GN=NUDCD3 PE=1 SV=3	1	12	12	12	11	11	10	0	0	0	1	2	1	0	1	1	0	1	1	1	3	1	3	4	3	1	1	2	0	0	0	8	8	10	1	1	1	11	11	10	0	0	0	1
sp|Q8IV38|ANKY2_HUMAN	sp|Q8IV38|ANKY2_HUMAN	3	3	3	sp|Q8IV38|ANKY2_HUMAN Ankyrin repeat and MYND domain-containing protein 2 OS=Homo sapiens GN=ANKMY2 PE=1 SV=1	1	3	3	3	3	3	3	0	0	0	2	1	1	1	2	1	0	0	0	0	0	0	1	0	1	0	1	0	0	0	0	0	0	0	0	0	0	3	3	3	0	0	0	2
sp|Q8IV08|PLD3_HUMAN	sp|Q8IV08|PLD3_HUMAN	13	13	13	sp|Q8IV08|PLD3_HUMAN Phospholipase D3 OS=Homo sapiens GN=PLD3 PE=1 SV=1	1	13	13	13	10	11	12	1	2	1	10	11	9	5	4	4	7	8	9	1	0	0	11	11	10	12	11	11	9	9	9	11	9	9	4	5	5	10	11	12	1	2	1	10
sp|Q8IV01|SYT12_HUMAN	sp|Q8IV01|SYT12_HUMAN	5	5	5	sp|Q8IV01|SYT12_HUMAN Synaptotagmin-12 OS=Homo sapiens GN=SYT12 PE=1 SV=1	1	5	5	5	4	4	3	0	1	0	1	1	0	0	0	0	0	1	0	1	0	0	1	1	1	1	1	1	0	0	0	1	1	1	0	0	0	4	4	3	0	1	0	1
sp|Q8IUZ5|AT2L2_HUMAN	sp|Q8IUZ5|AT2L2_HUMAN	9	9	9	sp|Q8IUZ5|AT2L2_HUMAN 5-phosphohydroxy-L-lysine phospho-lyase OS=Homo sapiens GN=PHYKPL PE=1 SV=1	1	9	9	9	0	0	0	1	0	1	2	3	1	7	9	6	4	4	4	2	3	3	1	1	1	2	4	2	1	0	0	0	1	0	5	2	2	0	0	0	1	0	1	2
sp|Q8IUX7|AEBP1_HUMAN;sp|Q8N436|CPXM2_HUMAN	sp|Q8IUX7|AEBP1_HUMAN	6;1	6;1	6;1	sp|Q8IUX7|AEBP1_HUMAN Adipocyte enhancer-binding protein 1 OS=Homo sapiens GN=AEBP1 PE=1 SV=1	2	6	6	6	0	0	0	1	1	1	4	3	3	0	0	0	6	6	6	0	1	1	5	5	5	4	5	5	0	0	0	1	2	1	0	0	0	0	0	0	1	1	1	4
sp|Q8IUI8|CRLF3_HUMAN	sp|Q8IUI8|CRLF3_HUMAN	11	11	11	sp|Q8IUI8|CRLF3_HUMAN Cytokine receptor-like factor 3 OS=Homo sapiens GN=CRLF3 PE=1 SV=2	1	11	11	11	1	0	1	0	0	0	5	1	3	1	0	1	6	6	6	0	0	0	1	2	1	4	3	3	2	3	2	5	5	3	7	8	9	1	0	1	0	0	0	5
sp|Q8IU85|KCC1D_HUMAN	sp|Q8IU85|KCC1D_HUMAN	5	3	3	sp|Q8IU85|KCC1D_HUMAN Calcium/calmodulin-dependent protein kinase type 1D OS=Homo sapiens GN=CAMK1D PE=1 SV=1	1	5	3	3	5	5	5	0	0	0	2	1	1	0	0	1	0	0	0	0	0	0	1	0	1	0	0	1	0	0	0	2	3	3	2	1	0	3	3	3	0	0	0	1
sp|Q86YZ3|HORN_HUMAN;CON__Q86YZ3	sp|Q86YZ3|HORN_HUMAN;CON__Q86YZ3	11;11	11;11	11;11	sp|Q86YZ3|HORN_HUMAN Hornerin OS=Homo sapiens GN=HRNR PE=1 SV=2;	2	11	11	11	7	7	6	7	8	8	6	7	7	3	3	3	7	7	7	6	6	6	9	9	10	4	5	4	6	6	7	7	6	7	4	3	4	7	7	6	7	8	8	6
sp|Q86YV0|RASL3_HUMAN	sp|Q86YV0|RASL3_HUMAN	4	4	4	sp|Q86YV0|RASL3_HUMAN RAS protein activator like-3 OS=Homo sapiens GN=RASAL3 PE=1 SV=2	1	4	4	4	0	0	0	0	0	0	0	0	0	0	0	0	1	1	1	0	0	0	0	0	0	0	1	0	0	0	0	0	0	1	4	2	4	0	0	0	0	0	0	0
sp|Q86YM7|HOME1_HUMAN;sp|Q9NSB8|HOME2_HUMAN	sp|Q86YM7|HOME1_HUMAN	5;1	5;1	4;0	sp|Q86YM7|HOME1_HUMAN Homer protein homolog 1 OS=Homo sapiens GN=HOMER1 PE=1 SV=2	2	5	5	4	4	4	5	0	0	0	0	0	0	0	0	0	0	0	0	3	4	4	0	0	0	0	0	0	0	0	0	0	0	0	0	0	0	4	4	5	0	0	0	0
sp|Q86YB8|ERO1B_HUMAN	sp|Q86YB8|ERO1B_HUMAN	5	3	3	sp|Q86YB8|ERO1B_HUMAN ERO1-like protein beta OS=Homo sapiens GN=ERO1B PE=1 SV=2	1	5	3	3	1	1	1	1	1	1	1	1	1	1	1	1	1	1	1	0	0	0	1	1	1	1	1	1	2	1	2	3	4	3	2	2	2	0	0	0	0	0	0	0
sp|Q86YB7|ECHD2_HUMAN	sp|Q86YB7|ECHD2_HUMAN	14	14	14	sp|Q86YB7|ECHD2_HUMAN Enoyl-CoA hydratase domain-containing protein 2, mitochondrial OS=Homo sapiens GN=ECHDC2 PE=1 SV=2	1	14	14	14	0	0	0	6	5	6	0	1	0	14	14	13	1	1	0	2	4	1	0	0	0	0	0	0	0	0	0	0	0	0	1	0	1	0	0	0	6	5	6	0
sp|Q86Y82|STX12_HUMAN	sp|Q86Y82|STX12_HUMAN	7	7	7	sp|Q86Y82|STX12_HUMAN Syntaxin-12 OS=Homo sapiens GN=STX12 PE=1 SV=1	1	7	7	7	6	6	5	0	0	0	4	2	3	1	0	1	5	4	4	0	0	0	2	3	4	7	5	5	3	3	2	4	3	2	0	0	1	6	6	5	0	0	0	4
sp|Q86Y39|NDUAB_HUMAN	sp|Q86Y39|NDUAB_HUMAN	6	6	6	sp|Q86Y39|NDUAB_HUMAN NADH dehydrogenase [ubiquinone] 1 alpha subcomplex subunit 11 OS=Homo sapiens GN=NDUFA11 PE=1 SV=3	1	6	6	6	4	2	3	6	6	6	2	1	2	4	3	3	1	3	2	2	3	1	0	0	0	1	2	1	1	0	0	0	0	1	4	3	3	4	2	3	6	6	6	2
sp|Q86XP3|DDX42_HUMAN	sp|Q86XP3|DDX42_HUMAN	15	15	15	sp|Q86XP3|DDX42_HUMAN ATP-dependent RNA helicase DDX42 OS=Homo sapiens GN=DDX42 PE=1 SV=1	1	15	15	15	3	4	3	1	1	0	8	7	8	3	3	1	1	1	1	0	2	1	12	9	11	8	11	8	0	0	0	14	14	13	7	9	8	3	4	3	1	1	0	8
sp|Q86XK7|VSIG1_HUMAN	sp|Q86XK7|VSIG1_HUMAN	2	2	2	sp|Q86XK7|VSIG1_HUMAN V-set and immunoglobulin domain-containing protein 1 OS=Homo sapiens GN=VSIG1 PE=1 SV=1	1	2	2	2	0	0	0	0	0	0	0	0	0	0	0	0	0	0	0	1	0	0	0	0	0	0	0	0	0	0	0	2	2	2	0	0	0	0	0	0	0	0	0	0
sp|Q86XE5|HOGA1_HUMAN	sp|Q86XE5|HOGA1_HUMAN	8	8	8	sp|Q86XE5|HOGA1_HUMAN 4-hydroxy-2-oxoglutarate aldolase, mitochondrial OS=Homo sapiens GN=HOGA1 PE=1 SV=1	1	8	8	8	1	1	1	0	0	0	0	0	0	7	7	7	0	0	0	1	1	0	0	1	0	1	0	1	0	0	0	0	0	1	0	0	0	1	1	1	0	0	0	0
sp|Q86X83|COMD2_HUMAN	sp|Q86X83|COMD2_HUMAN	3	3	3	sp|Q86X83|COMD2_HUMAN COMM domain-containing protein 2 OS=Homo sapiens GN=COMMD2 PE=1 SV=2	1	3	3	3	1	1	0	0	0	0	1	2	1	2	1	2	0	0	0	0	0	0	2	1	2	2	2	3	0	0	0	0	0	0	1	1	1	1	1	0	0	0	0	1
sp|Q86X76|NIT1_HUMAN	sp|Q86X76|NIT1_HUMAN	12	12	12	sp|Q86X76|NIT1_HUMAN Nitrilase homolog 1 OS=Homo sapiens GN=NIT1 PE=1 SV=2	1	12	12	12	5	4	5	1	1	2	5	3	6	10	10	10	7	5	5	5	6	4	5	5	3	5	2	5	4	5	3	6	7	5	7	8	6	5	4	5	1	1	2	5
sp|Q86X55|CARM1_HUMAN	sp|Q86X55|CARM1_HUMAN	8	8	8	sp|Q86X55|CARM1_HUMAN Histone-arginine methyltransferase CARM1 OS=Homo sapiens GN=CARM1 PE=1 SV=3	1	8	8	8	5	5	5	0	0	0	6	6	3	2	3	2	3	3	3	6	6	7	5	5	6	4	3	4	2	0	1	5	6	6	6	6	6	5	5	5	0	0	0	6
sp|Q86X27|RGPS2_HUMAN	sp|Q86X27|RGPS2_HUMAN	6	6	6	sp|Q86X27|RGPS2_HUMAN Ras-specific guanine nucleotide-releasing factor RalGPS2 OS=Homo sapiens GN=RALGPS2 PE=1 SV=1	1	6	6	6	0	0	0	1	1	0	1	1	1	1	0	0	2	1	1	0	0	0	1	0	0	1	0	1	1	1	0	4	4	5	0	2	0	0	0	0	1	1	0	1
sp|Q86WV6|STING_HUMAN	sp|Q86WV6|STING_HUMAN	6	6	6	sp|Q86WV6|STING_HUMAN Stimulator of interferon genes protein OS=Homo sapiens GN=TMEM173 PE=1 SV=1	1	6	6	6	0	0	0	0	0	0	1	1	3	0	0	0	5	5	6	0	0	0	0	0	0	6	6	6	0	0	0	0	0	0	2	1	3	0	0	0	0	0	0	1
sp|Q86WU2|LDHD_HUMAN	sp|Q86WU2|LDHD_HUMAN	18	18	18	sp|Q86WU2|LDHD_HUMAN Probable D-lactate dehydrogenase, mitochondrial OS=Homo sapiens GN=LDHD PE=1 SV=1	1	18	18	18	6	2	3	13	13	13	6	3	4	17	17	18	0	0	0	3	2	1	2	2	2	0	0	0	0	0	0	0	0	0	1	0	1	6	2	3	13	13	13	6
sp|Q86WR0|CCD25_HUMAN	sp|Q86WR0|CCD25_HUMAN	2	2	2	sp|Q86WR0|CCD25_HUMAN Coiled-coil domain-containing protein 25 OS=Homo sapiens GN=CCDC25 PE=1 SV=2	1	2	2	2	0	0	0	0	0	0	1	1	1	1	0	0	2	1	1	1	1	1	1	1	1	0	1	0	0	0	0	0	0	0	0	0	0	0	0	0	0	0	0	1
sp|Q86WG3|ATCAY_HUMAN;sp|Q12982|BNIP2_HUMAN	sp|Q86WG3|ATCAY_HUMAN	7;1	7;1	7;1	sp|Q86WG3|ATCAY_HUMAN Caytaxin OS=Homo sapiens GN=ATCAY PE=1 SV=2	2	7	7	7	7	7	7	0	0	0	1	1	1	0	0	0	1	0	1	1	1	1	1	1	0	0	0	0	0	0	0	1	1	0	0	0	0	7	7	7	0	0	0	1
sp|Q86WA6|BPHL_HUMAN	sp|Q86WA6|BPHL_HUMAN	14	14	14	sp|Q86WA6|BPHL_HUMAN Valacyclovir hydrolase OS=Homo sapiens GN=BPHL PE=1 SV=1	1	14	14	14	7	8	7	0	0	0	3	5	4	13	14	12	4	3	2	3	4	4	4	3	5	2	3	4	0	0	0	3	6	2	3	3	3	7	8	7	0	0	0	3
sp|Q86W92|LIPB1_HUMAN	sp|Q86W92|LIPB1_HUMAN	2	2	2	sp|Q86W92|LIPB1_HUMAN Liprin-beta-1 OS=Homo sapiens GN=PPFIBP1 PE=1 SV=2	1	2	2	2	0	0	0	0	0	0	0	0	0	0	0	0	0	0	0	0	0	0	2	2	2	1	2	2	0	0	0	0	1	0	0	0	0	0	0	0	0	0	0	0
sp|Q86VY4|TSYL5_HUMAN	sp|Q86VY4|TSYL5_HUMAN	7	7	7	sp|Q86VY4|TSYL5_HUMAN Testis-specific Y-encoded-like protein 5 OS=Homo sapiens GN=TSPYL5 PE=1 SV=2	1	7	7	7	0	0	0	0	0	0	0	0	0	0	0	0	0	0	0	0	0	0	2	1	3	0	0	0	0	0	0	7	7	7	0	0	1	0	0	0	0	0	0	0
sp|Q86VU5|CMTD1_HUMAN	sp|Q86VU5|CMTD1_HUMAN	3	3	3	sp|Q86VU5|CMTD1_HUMAN Catechol O-methyltransferase domain-containing protein 1 OS=Homo sapiens GN=COMTD1 PE=1 SV=1	1	3	3	3	0	0	0	0	0	0	1	1	1	3	2	3	1	1	1	0	0	0	0	0	0	1	1	1	0	0	0	0	0	0	0	1	1	0	0	0	0	0	0	1
sp|Q86VS8|HOOK3_HUMAN	sp|Q86VS8|HOOK3_HUMAN	7	7	7	sp|Q86VS8|HOOK3_HUMAN Protein Hook homolog 3 OS=Homo sapiens GN=HOOK3 PE=1 SV=2	1	7	7	7	5	4	5	0	0	0	3	0	2	1	1	1	2	1	2	1	0	1	5	5	3	0	3	1	0	1	1	5	6	5	0	0	1	5	4	5	0	0	0	3
sp|Q86VQ6|TRXR3_HUMAN	sp|Q86VQ6|TRXR3_HUMAN	10	10	10	sp|Q86VQ6|TRXR3_HUMAN Thioredoxin reductase 3 OS=Homo sapiens GN=TXNRD3 PE=1 SV=4	1	10	10	10	0	0	0	1	0	1	0	0	0	0	1	0	1	1	0	0	0	1	1	0	1	0	0	0	1	1	1	9	9	7	0	0	0	0	0	0	1	0	1	0
sp|Q86VP6|CAND1_HUMAN	sp|Q86VP6|CAND1_HUMAN	54	54	50	sp|Q86VP6|CAND1_HUMAN Cullin-associated NEDD8-dissociated protein 1 OS=Homo sapiens GN=CAND1 PE=1 SV=2	1	54	54	50	46	46	44	25	29	24	40	37	37	38	36	33	45	45	40	22	27	22	44	43	38	38	39	36	33	33	27	49	48	46	41	38	37	46	46	44	25	29	24	40
sp|Q86VN1|VPS36_HUMAN	sp|Q86VN1|VPS36_HUMAN	2	2	2	sp|Q86VN1|VPS36_HUMAN Vacuolar protein-sorting-associated protein 36 OS=Homo sapiens GN=VPS36 PE=1 SV=1	1	2	2	2	0	1	0	0	0	0	0	1	1	0	0	1	1	0	0	2	1	1	1	1	1	1	1	1	0	0	0	0	1	0	1	0	0	0	1	0	0	0	0	0
sp|Q86VF7|NRAP_HUMAN	sp|Q86VF7|NRAP_HUMAN	6	6	6	sp|Q86VF7|NRAP_HUMAN Nebulin-related-anchoring protein OS=Homo sapiens GN=NRAP PE=1 SV=2	1	6	6	6	1	1	1	1	1	1	0	0	1	0	0	0	0	0	1	6	4	5	1	1	1	1	1	0	1	1	1	1	0	0	0	0	1	1	1	1	1	1	1	0
sp|Q86VB7|C163A_HUMAN	sp|Q86VB7|C163A_HUMAN	21	21	21	sp|Q86VB7|C163A_HUMAN Scavenger receptor cysteine-rich type 1 protein M130 OS=Homo sapiens GN=CD163 PE=1 SV=2	1	21	21	21	1	2	0	8	7	11	11	13	9	9	10	11	20	20	20	1	1	1	13	14	14	15	15	12	14	13	14	7	9	10	14	10	12	1	2	0	8	7	11	11
sp|Q86V81|THOC4_HUMAN	sp|Q86V81|THOC4_HUMAN	4	4	4	sp|Q86V81|THOC4_HUMAN THO complex subunit 4 OS=Homo sapiens GN=ALYREF PE=1 SV=3	1	4	4	4	2	1	1	0	1	0	3	3	3	1	1	1	3	3	3	2	1	1	4	4	3	3	3	1	2	2	2	1	2	1	2	2	2	2	1	1	0	1	0	3
sp|Q86V48|LUZP1_HUMAN	sp|Q86V48|LUZP1_HUMAN	4	4	4	sp|Q86V48|LUZP1_HUMAN Leucine zipper protein 1 OS=Homo sapiens GN=LUZP1 PE=1 SV=2	1	4	4	4	2	1	1	0	0	0	2	2	2	1	0	1	1	1	2	1	1	1	0	2	1	1	2	2	0	0	0	0	0	1	2	2	2	2	1	1	0	0	0	2
sp|Q86UY8|NT5D3_HUMAN	sp|Q86UY8|NT5D3_HUMAN	9	9	9	sp|Q86UY8|NT5D3_HUMAN 5-nucleotidase domain-containing protein 3 OS=Homo sapiens GN=NT5DC3 PE=1 SV=1	1	9	9	9	9	7	6	0	0	0	3	3	2	0	0	0	0	0	0	0	0	0	0	0	0	0	1	0	0	0	0	1	2	2	0	0	0	9	7	6	0	0	0	3
sp|Q86UX7|URP2_HUMAN	sp|Q86UX7|URP2_HUMAN	28	28	28	sp|Q86UX7|URP2_HUMAN Fermitin family homolog 3 OS=Homo sapiens GN=FERMT3 PE=1 SV=1	1	28	28	28	2	4	4	2	0	0	17	19	20	9	6	7	25	26	25	0	0	0	18	21	15	25	24	24	14	17	13	8	5	5	21	20	19	2	4	4	2	0	0	17
sp|Q86UX6|ST32C_HUMAN	sp|Q86UX6|ST32C_HUMAN	7	7	7	sp|Q86UX6|ST32C_HUMAN Serine/threonine-protein kinase 32C OS=Homo sapiens GN=STK32C PE=1 SV=1	1	7	7	7	5	6	7	0	0	0	0	0	0	0	0	0	0	0	0	0	0	0	0	0	0	0	0	0	0	0	0	0	1	0	0	0	0	5	6	7	0	0	0	0
sp|Q86UP2|KTN1_HUMAN	sp|Q86UP2|KTN1_HUMAN	39	39	39	sp|Q86UP2|KTN1_HUMAN Kinectin OS=Homo sapiens GN=KTN1 PE=1 SV=1	1	39	39	39	20	23	20	2	3	1	24	29	28	18	19	19	32	31	32	10	2	5	25	27	25	25	27	27	17	18	16	27	27	31	18	21	23	20	23	20	2	3	1	24
sp|Q86UN3|R4RL2_HUMAN	sp|Q86UN3|R4RL2_HUMAN	2	2	2	sp|Q86UN3|R4RL2_HUMAN Reticulon-4 receptor-like 2 OS=Homo sapiens GN=RTN4RL2 PE=1 SV=1	1	2	2	2	2	1	1	0	0	0	0	0	0	0	0	0	0	0	0	0	0	0	0	0	0	0	0	0	0	0	0	0	0	0	0	0	0	2	1	1	0	0	0	0
sp|Q86UE4|LYRIC_HUMAN	sp|Q86UE4|LYRIC_HUMAN	6	6	6	sp|Q86UE4|LYRIC_HUMAN Protein LYRIC OS=Homo sapiens GN=MTDH PE=1 SV=2	1	6	6	6	4	2	5	0	0	0	4	3	3	4	3	4	6	4	5	1	0	0	4	3	4	5	4	4	2	2	3	1	0	1	1	1	2	4	2	5	0	0	0	4
sp|Q86U42|PABP2_HUMAN	sp|Q86U42|PABP2_HUMAN	6	6	6	sp|Q86U42|PABP2_HUMAN Polyadenylate-binding protein 2 OS=Homo sapiens GN=PABPN1 PE=1 SV=3	1	6	6	6	1	2	1	0	0	0	3	3	3	2	1	1	5	4	4	1	0	0	2	4	2	3	3	5	0	1	1	4	4	4	4	4	3	1	2	1	0	0	0	3
sp|Q86TX2|ACOT1_HUMAN	sp|Q86TX2|ACOT1_HUMAN	26	26	3	sp|Q86TX2|ACOT1_HUMAN Acyl-coenzyme A thioesterase 1 OS=Homo sapiens GN=ACOT1 PE=1 SV=1	1	26	26	3	15	13	13	23	24	25	16	16	14	25	25	25	9	11	10	20	19	17	13	12	12	15	13	12	1	4	3	14	13	13	11	11	12	15	13	13	23	24	25	16
sp|Q86TV6|TTC7B_HUMAN	sp|Q86TV6|TTC7B_HUMAN	4	4	4	sp|Q86TV6|TTC7B_HUMAN Tetratricopeptide repeat protein 7B OS=Homo sapiens GN=TTC7B PE=1 SV=3	1	4	4	4	3	3	3	0	0	0	0	0	0	0	0	0	0	0	0	0	0	1	0	0	0	0	0	1	0	0	0	0	0	0	0	0	0	3	3	3	0	0	0	0
sp|Q86TP1|PRUNE_HUMAN	sp|Q86TP1|PRUNE_HUMAN	4	4	4	sp|Q86TP1|PRUNE_HUMAN Protein prune homolog OS=Homo sapiens GN=PRUNE PE=1 SV=2	1	4	4	4	2	2	4	0	0	0	2	2	2	0	0	1	1	0	1	4	4	4	2	2	2	0	1	0	0	0	0	2	2	3	0	1	0	2	2	4	0	0	0	2
sp|Q86TI2|DPP9_HUMAN	sp|Q86TI2|DPP9_HUMAN	7	7	7	sp|Q86TI2|DPP9_HUMAN Dipeptidyl peptidase 9 OS=Homo sapiens GN=DPP9 PE=1 SV=3	1	7	7	7	1	1	3	0	0	1	3	2	1	3	4	4	3	3	2	1	3	3	2	2	3	2	1	1	3	1	1	0	3	2	1	1	1	1	1	3	0	0	1	3
sp|Q86TD4|SRCA_HUMAN	sp|Q86TD4|SRCA_HUMAN	27	27	27	sp|Q86TD4|SRCA_HUMAN Sarcalumenin OS=Homo sapiens GN=SRL PE=2 SV=2	1	27	27	27	0	0	0	16	14	14	1	0	1	0	0	0	0	0	0	26	27	26	0	0	0	0	1	0	0	0	0	0	2	2	1	0	0	0	0	0	16	14	14	1
sp|Q86TC9|MYPN_HUMAN	sp|Q86TC9|MYPN_HUMAN	8	7	7	sp|Q86TC9|MYPN_HUMAN Myopalladin OS=Homo sapiens GN=MYPN PE=1 SV=2	1	8	7	7	0	0	0	1	2	3	1	1	1	0	1	0	1	1	1	7	7	7	1	1	1	1	1	1	2	2	2	1	1	1	0	0	1	0	0	0	1	1	2	0
sp|Q86SF2|GALT7_HUMAN	sp|Q86SF2|GALT7_HUMAN	7	7	7	sp|Q86SF2|GALT7_HUMAN N-acetylgalactosaminyltransferase 7 OS=Homo sapiens GN=GALNT7 PE=1 SV=1	1	7	7	7	1	1	1	1	1	1	5	5	5	0	1	2	2	2	3	1	1	1	1	1	0	1	2	3	1	1	2	1	2	1	4	4	6	1	1	1	1	1	1	5
sp|Q7Z7K0|COXM1_HUMAN	sp|Q7Z7K0|COXM1_HUMAN	2	2	2	sp|Q7Z7K0|COXM1_HUMAN COX assembly mitochondrial protein homolog OS=Homo sapiens GN=CMC1 PE=1 SV=1	1	2	2	2	2	2	2	2	2	2	2	1	1	1	2	2	1	1	0	1	1	1	1	0	1	2	2	2	1	1	1	1	1	1	1	1	1	2	2	2	2	2	2	2
sp|Q7Z7H5|TMED4_HUMAN	sp|Q7Z7H5|TMED4_HUMAN	5	5	5	sp|Q7Z7H5|TMED4_HUMAN Transmembrane emp24 domain-containing protein 4 OS=Homo sapiens GN=TMED4 PE=1 SV=1	1	5	5	5	0	0	0	0	0	0	1	1	1	4	4	3	1	1	2	1	1	2	2	2	2	1	1	0	0	1	0	2	2	1	4	3	3	0	0	0	0	0	0	1
sp|Q7Z7G0|TARSH_HUMAN	sp|Q7Z7G0|TARSH_HUMAN	10	10	10	sp|Q7Z7G0|TARSH_HUMAN Target of Nesh-SH3 OS=Homo sapiens GN=ABI3BP PE=1 SV=1	1	10	10	10	0	0	0	1	0	2	2	1	2	0	0	0	8	8	7	0	0	0	1	2	0	3	5	4	0	0	0	6	6	5	0	0	0	0	0	0	1	0	2	2
sp|Q7Z794|K2C1B_HUMAN;CON__Q7Z794	sp|Q7Z794|K2C1B_HUMAN;CON__Q7Z794	11;11	7;7	5;5	sp|Q7Z794|K2C1B_HUMAN Keratin, type II cytoskeletal 1b OS=Homo sapiens GN=KRT77 PE=2 SV=3;	2	11	7	5	4	4	5	4	3	3	4	3	3	3	3	3	3	3	3	3	3	3	9	11	9	3	3	3	4	3	5	5	4	4	2	2	2	0	0	1	0	0	0	1
sp|Q7Z6Z7|HUWE1_HUMAN	sp|Q7Z6Z7|HUWE1_HUMAN	36	36	36	sp|Q7Z6Z7|HUWE1_HUMAN E3 ubiquitin-protein ligase HUWE1 OS=Homo sapiens GN=HUWE1 PE=1 SV=3	1	36	36	36	13	9	10	0	0	0	13	17	16	11	13	12	13	12	12	4	5	4	8	11	10	10	10	11	4	3	4	25	22	21	17	15	19	13	9	10	0	0	0	13
sp|Q7Z6L0|PRRT2_HUMAN	sp|Q7Z6L0|PRRT2_HUMAN	10	10	10	sp|Q7Z6L0|PRRT2_HUMAN Proline-rich transmembrane protein 2 OS=Homo sapiens GN=PRRT2 PE=1 SV=1	1	10	10	10	10	10	10	0	0	0	0	0	0	0	0	0	0	0	0	0	0	0	0	0	0	0	0	0	0	0	0	0	0	0	0	0	0	10	10	10	0	0	0	0
sp|Q7Z6K5|ARPIN_HUMAN	sp|Q7Z6K5|ARPIN_HUMAN	4	4	4	sp|Q7Z6K5|ARPIN_HUMAN Arpin OS=Homo sapiens GN=ARPIN PE=1 SV=1	1	4	4	4	2	0	0	0	0	0	3	1	1	1	0	1	2	0	2	0	0	2	4	4	4	2	4	3	0	0	1	3	2	2	0	0	0	2	0	0	0	0	0	3
sp|Q7Z6G3|NECA2_HUMAN	sp|Q7Z6G3|NECA2_HUMAN	6	6	6	sp|Q7Z6G3|NECA2_HUMAN N-terminal EF-hand calcium-binding protein 2 OS=Homo sapiens GN=NECAB2 PE=1 SV=1	1	6	6	6	6	6	6	0	0	0	0	0	0	0	0	0	0	0	0	0	0	0	0	0	0	0	0	0	0	0	0	0	0	0	0	0	0	6	6	6	0	0	0	0
sp|Q7Z5R6|AB1IP_HUMAN	sp|Q7Z5R6|AB1IP_HUMAN	12	12	11	sp|Q7Z5R6|AB1IP_HUMAN Amyloid beta A4 precursor protein-binding family B member 1-interacting protein OS=Homo sapiens GN=APBB1IP PE=1 SV=1	1	12	12	11	1	3	1	0	0	0	1	3	1	2	1	3	6	5	6	0	1	0	1	1	0	5	4	5	3	2	1	0	0	0	9	11	10	1	3	1	0	0	0	1
sp|Q7Z5P4|DHB13_HUMAN	sp|Q7Z5P4|DHB13_HUMAN	23	23	23	sp|Q7Z5P4|DHB13_HUMAN 17-beta-hydroxysteroid dehydrogenase 13 OS=Homo sapiens GN=HSD17B13 PE=1 SV=1	1	23	23	23	0	0	0	0	0	0	0	0	0	23	22	23	0	0	0	0	0	0	0	0	0	0	1	0	0	0	1	0	0	0	0	0	1	0	0	0	0	0	0	0
sp|Q7Z5K2|WAPL_HUMAN	sp|Q7Z5K2|WAPL_HUMAN	2	2	2	sp|Q7Z5K2|WAPL_HUMAN Wings apart-like protein homolog OS=Homo sapiens GN=WAPL PE=1 SV=1	1	2	2	2	0	0	0	0	0	0	0	0	0	0	0	0	0	0	0	0	0	0	0	0	0	0	0	0	0	0	0	0	0	0	1	1	2	0	0	0	0	0	0	0
sp|Q7Z589|EMSY_HUMAN	sp|Q7Z589|EMSY_HUMAN	2	2	2	sp|Q7Z589|EMSY_HUMAN BRCA2-interacting transcriptional repressor EMSY OS=Homo sapiens GN=EMSY PE=1 SV=2	1	2	2	2	2	2	2	1	1	0	2	2	1	1	1	1	2	2	1	1	2	1	1	0	0	2	2	1	2	2	1	1	0	1	1	1	0	2	2	2	1	1	0	2
sp|Q7Z4W1|DCXR_HUMAN	sp|Q7Z4W1|DCXR_HUMAN	22	22	22	sp|Q7Z4W1|DCXR_HUMAN L-xylulose reductase OS=Homo sapiens GN=DCXR PE=1 SV=2	1	22	22	22	12	11	12	13	13	13	12	11	11	19	20	21	12	11	11	9	11	11	11	10	12	11	10	10	9	8	7	12	12	14	8	9	10	12	11	12	13	13	13	12
sp|Q7Z4V5|HDGR2_HUMAN	sp|Q7Z4V5|HDGR2_HUMAN	7	5	4	sp|Q7Z4V5|HDGR2_HUMAN Hepatoma-derived growth factor-related protein 2 OS=Homo sapiens GN=HDGFRP2 PE=1 SV=1	1	7	5	4	4	4	3	0	1	0	3	4	2	1	1	1	4	3	3	1	1	2	5	5	5	4	4	5	2	3	3	5	5	4	4	3	4	3	3	2	0	1	0	3
sp|Q7Z4S6|KI21A_HUMAN	sp|Q7Z4S6|KI21A_HUMAN	26	26	21	sp|Q7Z4S6|KI21A_HUMAN Kinesin-like protein KIF21A OS=Homo sapiens GN=KIF21A PE=1 SV=2	1	26	26	21	22	24	24	0	0	0	2	0	1	0	0	0	0	0	0	0	0	0	0	0	0	0	0	0	0	0	0	1	2	3	0	0	1	22	24	24	0	0	0	2
sp|Q7Z4R8|CF120_HUMAN	sp|Q7Z4R8|CF120_HUMAN	2	2	2	sp|Q7Z4R8|CF120_HUMAN UPF0669 protein C6orf120 OS=Homo sapiens GN=C6orf120 PE=1 SV=1	1	2	2	2	0	0	1	0	0	0	1	0	1	1	0	1	0	0	0	0	0	0	0	1	1	0	0	0	0	0	0	1	0	1	0	0	0	0	0	1	0	0	0	1
sp|Q7Z4I7|LIMS2_HUMAN	sp|Q7Z4I7|LIMS2_HUMAN	4	1	1	sp|Q7Z4I7|LIMS2_HUMAN LIM and senescent cell antigen-like-containing domain protein 2 OS=Homo sapiens GN=LIMS2 PE=1 SV=1	1	4	1	1	0	0	0	0	0	0	4	3	4	1	1	1	2	1	1	1	1	2	0	0	1	4	2	2	1	2	2	0	0	0	2	2	0	0	0	0	0	0	0	1
sp|Q7Z4H8|KDEL2_HUMAN	sp|Q7Z4H8|KDEL2_HUMAN	14	14	14	sp|Q7Z4H8|KDEL2_HUMAN KDEL motif-containing protein 2 OS=Homo sapiens GN=KDELC2 PE=1 SV=2	1	14	14	14	0	0	0	0	0	0	13	12	9	5	5	2	10	12	12	1	2	0	14	13	13	10	12	9	3	4	4	10	12	11	10	7	10	0	0	0	0	0	0	13
sp|Q7Z4H3|HDDC2_HUMAN	sp|Q7Z4H3|HDDC2_HUMAN	6	6	6	sp|Q7Z4H3|HDDC2_HUMAN HD domain-containing protein 2 OS=Homo sapiens GN=HDDC2 PE=1 SV=1	1	6	6	6	2	2	4	3	4	5	2	3	2	0	0	0	6	6	6	3	4	4	3	3	3	4	2	4	2	2	2	6	6	5	5	3	5	2	2	4	3	4	5	2
sp|Q7Z434|MAVS_HUMAN	sp|Q7Z434|MAVS_HUMAN	3	3	3	sp|Q7Z434|MAVS_HUMAN Mitochondrial antiviral-signaling protein OS=Homo sapiens GN=MAVS PE=1 SV=2	1	3	3	3	0	0	0	0	1	0	2	3	2	2	2	2	2	1	2	1	2	1	2	2	2	2	2	2	0	1	0	3	3	3	0	0	0	0	0	0	0	1	0	2
sp|Q7Z406|MYH14_HUMAN	sp|Q7Z406|MYH14_HUMAN	35	22	22	sp|Q7Z406|MYH14_HUMAN Myosin-14 OS=Homo sapiens GN=MYH14 PE=1 SV=2	1	35	22	22	13	9	11	2	2	3	7	9	10	4	3	4	10	9	9	8	10	10	12	11	11	13	13	14	10	9	7	9	8	9	26	27	25	6	2	4	0	1	1	0
sp|Q7Z3Z0|K1C25_HUMAN;CON__Q7Z3Z0	sp|Q7Z3Z0|K1C25_HUMAN;CON__Q7Z3Z0	3;3	1;1	1;1	sp|Q7Z3Z0|K1C25_HUMAN Keratin, type I cytoskeletal 25 OS=Homo sapiens GN=KRT25 PE=1 SV=1;	2	3	1	1	2	2	2	2	2	2	3	3	3	1	1	2	2	2	2	2	2	2	2	2	2	2	2	2	2	2	2	3	3	2	3	2	2	0	0	0	0	0	0	1
sp|Q7Z3J2|CP062_HUMAN	sp|Q7Z3J2|CP062_HUMAN	4	4	4	sp|Q7Z3J2|CP062_HUMAN UPF0505 protein C16orf62 OS=Homo sapiens GN=C16orf62 PE=1 SV=2	1	4	4	4	3	1	1	0	0	2	2	2	2	1	1	1	3	4	3	0	1	1	2	4	3	4	4	2	1	0	1	3	2	2	1	2	2	3	1	1	0	0	2	2
sp|Q7Z3D6|CN159_HUMAN	sp|Q7Z3D6|CN159_HUMAN	13	13	13	sp|Q7Z3D6|CN159_HUMAN UPF0317 protein C14orf159, mitochondrial OS=Homo sapiens GN=C14orf159 PE=1 SV=2	1	13	13	13	12	10	11	4	6	6	7	7	8	6	6	7	8	5	7	10	10	9	8	4	8	4	4	6	2	3	2	10	9	8	5	6	6	12	10	11	4	6	6	7
sp|Q7Z3B4|NUP54_HUMAN	sp|Q7Z3B4|NUP54_HUMAN	3	3	3	sp|Q7Z3B4|NUP54_HUMAN Nucleoporin p54 OS=Homo sapiens GN=NUP54 PE=1 SV=2	1	3	3	3	0	0	0	0	0	0	0	0	0	1	1	1	0	1	1	0	0	0	1	1	0	0	0	0	1	0	0	1	1	1	1	2	2	0	0	0	0	0	0	0
sp|Q7Z3B1|NEGR1_HUMAN	sp|Q7Z3B1|NEGR1_HUMAN	9	9	9	sp|Q7Z3B1|NEGR1_HUMAN Neuronal growth regulator 1 OS=Homo sapiens GN=NEGR1 PE=1 SV=3	1	9	9	9	9	8	9	1	1	0	3	3	4	0	0	0	2	1	3	0	0	0	3	4	3	1	2	2	0	0	0	5	5	5	1	0	1	9	8	9	1	1	0	3
sp|Q7Z2Z2|EFL1_HUMAN	sp|Q7Z2Z2|EFL1_HUMAN	5	5	5	sp|Q7Z2Z2|EFL1_HUMAN Elongation factor-like GTPase 1 OS=Homo sapiens GN=EFL1 PE=1 SV=2	1	5	5	5	3	0	1	0	0	1	2	2	1	1	3	0	0	0	0	1	0	0	2	1	1	1	1	0	0	0	0	2	3	1	2	1	0	3	0	1	0	0	1	2
sp|Q7Z2W4|ZCCHV_HUMAN	sp|Q7Z2W4|ZCCHV_HUMAN	5	5	5	sp|Q7Z2W4|ZCCHV_HUMAN Zinc finger CCCH-type antiviral protein 1 OS=Homo sapiens GN=ZC3HAV1 PE=1 SV=3	1	5	5	5	0	0	1	0	0	0	2	2	3	0	1	0	2	0	1	0	0	0	3	4	3	1	2	2	0	0	0	2	0	1	1	1	1	0	0	1	0	0	0	2
sp|Q7Z2K8|GRIN1_HUMAN	sp|Q7Z2K8|GRIN1_HUMAN	12	12	12	sp|Q7Z2K8|GRIN1_HUMAN G protein-regulated inducer of neurite outgrowth 1 OS=Homo sapiens GN=GPRIN1 PE=1 SV=2	1	12	12	12	12	10	12	0	0	0	0	0	0	0	0	0	0	0	0	0	0	1	0	0	0	0	0	0	0	0	0	0	0	0	0	0	0	12	10	12	0	0	0	0
sp|Q7RTV0|PHF5A_HUMAN	sp|Q7RTV0|PHF5A_HUMAN	2	2	2	sp|Q7RTV0|PHF5A_HUMAN PHD finger-like domain-containing protein 5A OS=Homo sapiens GN=PHF5A PE=1 SV=1	1	2	2	2	0	0	0	0	0	0	0	0	0	0	0	0	0	0	0	0	0	0	2	0	1	0	0	0	0	0	0	1	0	0	1	1	1	0	0	0	0	0	0	0
sp|Q7LG56|RIR2B_HUMAN	sp|Q7LG56|RIR2B_HUMAN	6	6	6	sp|Q7LG56|RIR2B_HUMAN Ribonucleoside-diphosphate reductase subunit M2 B OS=Homo sapiens GN=RRM2B PE=1 SV=1	1	6	6	6	4	3	1	0	0	0	3	3	3	2	2	3	3	2	2	4	5	4	0	3	2	5	4	5	0	0	0	4	4	4	4	4	2	4	3	1	0	0	0	3
sp|Q7LBR1|CHM1B_HUMAN	sp|Q7LBR1|CHM1B_HUMAN	2	2	2	sp|Q7LBR1|CHM1B_HUMAN Charged multivesicular body protein 1b OS=Homo sapiens GN=CHMP1B PE=1 SV=1	1	2	2	2	1	1	2	0	0	0	1	2	1	0	0	0	2	2	1	2	2	2	1	1	1	2	2	2	1	1	0	1	1	0	0	0	1	1	1	2	0	0	0	1
sp|Q7LBC6|KDM3B_HUMAN	sp|Q7LBC6|KDM3B_HUMAN	5	5	5	sp|Q7LBC6|KDM3B_HUMAN Lysine-specific demethylase 3B OS=Homo sapiens GN=KDM3B PE=1 SV=2	1	5	5	5	0	1	0	0	0	0	3	2	1	2	2	2	0	0	0	0	0	1	3	3	3	1	4	1	0	0	0	3	3	3	4	5	4	0	1	0	0	0	0	3
sp|Q7L7X3|TAOK1_HUMAN;sp|Q9H2K8|TAOK3_HUMAN	sp|Q7L7X3|TAOK1_HUMAN	3;1	3;1	3;1	sp|Q7L7X3|TAOK1_HUMAN Serine/threonine-protein kinase TAO1 OS=Homo sapiens GN=TAOK1 PE=1 SV=1	2	3	3	3	1	1	1	0	0	0	1	1	1	0	0	0	1	1	1	0	0	0	0	0	0	1	1	1	0	0	1	0	1	0	0	0	0	1	1	1	0	0	0	1
sp|Q7L775|EPMIP_HUMAN	sp|Q7L775|EPMIP_HUMAN	4	4	4	sp|Q7L775|EPMIP_HUMAN EPM2A-interacting protein 1 OS=Homo sapiens GN=EPM2AIP1 PE=1 SV=1	1	4	4	4	2	3	3	0	0	0	4	3	3	0	1	2	0	0	0	1	1	0	4	4	4	3	3	4	0	0	0	2	3	4	2	2	3	2	3	3	0	0	0	4
sp|Q7L5Y1|ENOF1_HUMAN	sp|Q7L5Y1|ENOF1_HUMAN	4	4	4	sp|Q7L5Y1|ENOF1_HUMAN Mitochondrial enolase superfamily member 1 OS=Homo sapiens GN=ENOSF1 PE=1 SV=1	1	4	4	4	0	0	0	0	0	0	0	0	0	4	4	4	0	0	0	0	0	0	0	0	0	1	0	0	0	0	0	0	0	0	0	0	0	0	0	0	0	0	0	0
sp|Q7L5N7|PCAT2_HUMAN	sp|Q7L5N7|PCAT2_HUMAN	2	2	2	sp|Q7L5N7|PCAT2_HUMAN Lysophosphatidylcholine acyltransferase 2 OS=Homo sapiens GN=LPCAT2 PE=1 SV=1	1	2	2	2	0	0	0	0	0	0	1	1	1	1	1	0	1	1	1	0	0	0	1	1	1	2	2	2	1	1	1	1	1	1	1	2	2	0	0	0	0	0	0	1
sp|Q7L5N1|CSN6_HUMAN	sp|Q7L5N1|CSN6_HUMAN	9	9	9	sp|Q7L5N1|CSN6_HUMAN COP9 signalosome complex subunit 6 OS=Homo sapiens GN=COPS6 PE=1 SV=1	1	9	9	9	7	7	7	0	1	0	7	7	8	4	6	6	9	9	8	8	8	6	9	8	9	6	4	5	5	2	2	9	9	9	5	5	6	7	7	7	0	1	0	7
sp|Q7L5L3|GDPD3_HUMAN	sp|Q7L5L3|GDPD3_HUMAN	3	3	3	sp|Q7L5L3|GDPD3_HUMAN Glycerophosphodiester phosphodiesterase domain-containing protein 3 OS=Homo sapiens GN=GDPD3 PE=2 SV=3	1	3	3	3	0	0	0	0	0	0	1	1	3	0	0	0	0	0	0	0	0	0	1	0	0	0	0	0	0	0	0	0	0	0	0	0	0	0	0	0	0	0	0	1
sp|Q7L5D6|GET4_HUMAN	sp|Q7L5D6|GET4_HUMAN	3	3	3	sp|Q7L5D6|GET4_HUMAN Golgi to ER traffic protein 4 homolog OS=Homo sapiens GN=GET4 PE=1 SV=1	1	3	3	3	1	0	1	0	0	0	0	0	0	0	0	0	0	0	0	1	1	1	0	1	1	0	0	0	0	0	0	1	0	0	0	0	0	1	0	1	0	0	0	0
sp|Q7L576|CYFP1_HUMAN	sp|Q7L576|CYFP1_HUMAN	38	22	22	sp|Q7L576|CYFP1_HUMAN Cytoplasmic FMR1-interacting protein 1 OS=Homo sapiens GN=CYFIP1 PE=1 SV=1	1	38	22	22	26	25	24	3	3	4	30	25	25	10	10	12	31	28	28	3	5	5	28	26	23	32	31	32	19	17	20	23	22	20	19	12	14	12	12	11	0	0	0	19
sp|Q7L523|RRAGA_HUMAN;sp|Q5VZM2|RRAGB_HUMAN	sp|Q7L523|RRAGA_HUMAN;sp|Q5VZM2|RRAGB_HUMAN	5;4	5;4	5;4	sp|Q7L523|RRAGA_HUMAN Ras-related GTP-binding protein A OS=Homo sapiens GN=RRAGA PE=1 SV=1;sp|Q5VZM2|RRAGB_HUMAN Ras-related GTP-binding protein B OS=Homo sapiens GN=RRAGB PE=1 SV=1	2	5	5	5	4	2	2	0	1	0	2	2	2	0	1	1	4	3	4	1	2	3	1	3	1	4	2	2	0	0	0	4	2	1	3	2	2	4	2	2	0	1	0	2
sp|Q7L2J0|MEPCE_HUMAN	sp|Q7L2J0|MEPCE_HUMAN	2	2	2	sp|Q7L2J0|MEPCE_HUMAN 7SK snRNA methylphosphate capping enzyme OS=Homo sapiens GN=MEPCE PE=1 SV=1	1	2	2	2	0	0	0	0	0	0	0	0	0	0	0	0	1	1	1	0	0	0	1	1	1	1	1	1	0	0	0	0	0	1	1	1	1	0	0	0	0	0	0	0
sp|Q7L2H7|EIF3M_HUMAN	sp|Q7L2H7|EIF3M_HUMAN	9	9	9	sp|Q7L2H7|EIF3M_HUMAN Eukaryotic translation initiation factor 3 subunit M OS=Homo sapiens GN=EIF3M PE=1 SV=1	1	9	9	9	4	4	3	1	0	1	7	7	8	6	5	7	8	7	7	5	5	4	4	4	4	7	6	7	2	4	4	4	4	5	5	7	7	4	4	3	1	0	1	7
sp|Q7L266|ASGL1_HUMAN	sp|Q7L266|ASGL1_HUMAN	7	7	7	sp|Q7L266|ASGL1_HUMAN Isoaspartyl peptidase/L-asparaginase OS=Homo sapiens GN=ASRGL1 PE=1 SV=2	1	7	7	7	7	6	7	0	0	0	0	0	0	0	0	0	0	0	0	0	0	0	0	0	0	2	2	2	0	0	0	6	6	6	1	0	0	7	6	7	0	0	0	0
sp|Q7L1Q6|BZW1_HUMAN	sp|Q7L1Q6|BZW1_HUMAN	10	10	9	sp|Q7L1Q6|BZW1_HUMAN Basic leucine zipper and W2 domain-containing protein 1 OS=Homo sapiens GN=BZW1 PE=1 SV=1	1	10	10	9	4	5	4	0	0	0	4	3	3	3	3	5	4	5	4	1	1	1	5	5	6	2	5	3	1	1	1	6	7	6	4	5	5	4	5	4	0	0	0	4
sp|Q7L1I2|SV2B_HUMAN;sp|Q496J9|SV2C_HUMAN	sp|Q7L1I2|SV2B_HUMAN	12;1	12;1	12;1	sp|Q7L1I2|SV2B_HUMAN Synaptic vesicle glycoprotein 2B OS=Homo sapiens GN=SV2B PE=1 SV=1	2	12	12	12	12	11	11	0	0	0	0	0	0	0	0	0	0	0	0	0	0	0	0	0	0	0	0	0	0	0	0	0	0	0	0	0	0	12	11	11	0	0	0	0
sp|Q7L0J3|SV2A_HUMAN	sp|Q7L0J3|SV2A_HUMAN	16	16	16	sp|Q7L0J3|SV2A_HUMAN Synaptic vesicle glycoprotein 2A OS=Homo sapiens GN=SV2A PE=1 SV=1	1	16	16	16	15	14	16	0	0	0	1	1	0	0	0	2	0	1	0	0	0	0	0	0	0	0	1	1	0	0	0	0	0	0	0	0	0	15	14	16	0	0	0	1
sp|Q7L099|RUFY3_HUMAN;sp|Q8WXA3|RUFY2_HUMAN	sp|Q7L099|RUFY3_HUMAN	18;1	18;1	18;1	sp|Q7L099|RUFY3_HUMAN Protein RUFY3 OS=Homo sapiens GN=RUFY3 PE=1 SV=1	2	18	18	18	17	18	17	0	0	0	2	2	0	0	0	0	0	1	0	0	0	1	2	0	1	3	3	0	0	0	0	8	6	9	1	1	2	17	18	17	0	0	0	2
sp|Q7L014|DDX46_HUMAN	sp|Q7L014|DDX46_HUMAN	8	8	8	sp|Q7L014|DDX46_HUMAN Probable ATP-dependent RNA helicase DDX46 OS=Homo sapiens GN=DDX46 PE=1 SV=2	1	8	8	8	2	2	2	0	1	0	4	5	5	1	1	2	2	1	2	0	0	0	3	5	3	4	4	5	0	0	0	6	4	5	8	7	7	2	2	2	0	1	0	4
sp|Q7KZF4|SND1_HUMAN	sp|Q7KZF4|SND1_HUMAN	39	39	39	sp|Q7KZF4|SND1_HUMAN Staphylococcal nuclease domain-containing protein 1 OS=Homo sapiens GN=SND1 PE=1 SV=1	1	39	39	39	22	19	25	0	0	1	26	29	28	28	31	31	23	25	26	8	5	5	25	24	23	23	25	25	19	17	16	23	19	23	20	20	19	22	19	25	0	0	1	26
sp|Q7KZ85|SPT6H_HUMAN	sp|Q7KZ85|SPT6H_HUMAN	7	7	7	sp|Q7KZ85|SPT6H_HUMAN Transcription elongation factor SPT6 OS=Homo sapiens GN=SUPT6H PE=1 SV=2	1	7	7	7	0	0	0	0	1	1	3	2	3	1	1	1	3	5	3	1	0	0	1	1	3	3	3	3	1	2	2	2	1	2	4	5	5	0	0	0	0	1	1	3
sp|Q765P7|MTSSL_HUMAN	sp|Q765P7|MTSSL_HUMAN	5	5	5	sp|Q765P7|MTSSL_HUMAN MTSS1-like protein OS=Homo sapiens GN=MTSS1L PE=1 SV=1	1	5	5	5	4	4	3	0	0	0	0	0	0	1	1	1	0	0	0	0	1	0	0	0	0	0	0	0	0	0	0	0	0	0	0	0	0	4	4	3	0	0	0	0
sp|Q71UM5|RS27L_HUMAN	sp|Q71UM5|RS27L_HUMAN	4	2	2	sp|Q71UM5|RS27L_HUMAN 40S ribosomal protein S27-like OS=Homo sapiens GN=RPS27L PE=1 SV=3	1	4	2	2	2	1	1	3	2	3	3	3	3	3	3	3	3	3	3	2	2	1	3	3	3	3	3	2	3	2	2	3	3	2	3	3	3	1	0	0	1	0	1	1
sp|Q71UI9|H2AV_HUMAN;sp|P0C0S5|H2AZ_HUMAN	sp|Q71UI9|H2AV_HUMAN;sp|P0C0S5|H2AZ_HUMAN	3;3	1;1	1;1	sp|Q71UI9|H2AV_HUMAN Histone H2A.V OS=Homo sapiens GN=H2AFV PE=1 SV=3;sp|P0C0S5|H2AZ_HUMAN Histone H2A.Z OS=Homo sapiens GN=H2AFZ PE=1 SV=2	2	3	1	1	2	2	2	3	3	3	2	3	2	2	2	2	3	3	3	1	1	2	2	2	2	2	3	2	3	3	3	2	2	2	3	3	3	0	0	0	1	1	1	0
sp|Q71U36|TBA1A_HUMAN	sp|Q71U36|TBA1A_HUMAN	41	4	0	sp|Q71U36|TBA1A_HUMAN Tubulin alpha-1A chain OS=Homo sapiens GN=TUBA1A PE=1 SV=1	1	41	4	0	39	39	40	19	15	17	34	33	29	25	23	24	32	31	32	23	21	23	32	32	30	33	31	30	20	20	21	34	34	33	34	32	32	3	4	4	2	1	1	4
sp|Q71DI3|H32_HUMAN	sp|Q71DI3|H32_HUMAN	6	1	1	sp|Q71DI3|H32_HUMAN Histone H3.2 OS=Homo sapiens GN=HIST2H3A PE=1 SV=3	1	6	1	1	3	3	3	3	3	3	2	3	3	1	1	1	3	3	2	1	1	1	2	2	1	3	3	2	3	3	3	1	1	1	4	6	6	0	0	0	0	0	0	0
sp|Q70UQ0|IKIP_HUMAN	sp|Q70UQ0|IKIP_HUMAN	2	2	2	sp|Q70UQ0|IKIP_HUMAN Inhibitor of nuclear factor kappa-B kinase-interacting protein OS=Homo sapiens GN=IKBIP PE=1 SV=1	1	2	2	2	1	1	1	1	1	1	1	0	0	0	0	0	1	1	1	1	1	1	2	0	0	0	0	2	0	0	0	0	0	0	0	0	0	1	1	1	1	1	1	1
sp|Q70J99|UN13D_HUMAN	sp|Q70J99|UN13D_HUMAN	6	6	6	sp|Q70J99|UN13D_HUMAN Protein unc-13 homolog D OS=Homo sapiens GN=UNC13D PE=1 SV=1	1	6	6	6	0	1	0	0	0	1	0	1	0	0	0	0	0	0	1	0	0	0	0	0	0	4	3	3	0	0	0	0	0	0	6	6	6	0	1	0	0	0	1	0
sp|Q70IA6|MOB2_HUMAN	sp|Q70IA6|MOB2_HUMAN	3	3	3	sp|Q70IA6|MOB2_HUMAN MOB kinase activator 2 OS=Homo sapiens GN=MOB2 PE=1 SV=1	1	3	3	3	0	0	0	0	0	0	1	2	2	0	0	0	1	0	1	1	1	1	2	0	0	2	2	2	0	0	0	0	0	0	2	1	2	0	0	0	0	0	0	1
sp|Q70E73|RAPH1_HUMAN	sp|Q70E73|RAPH1_HUMAN	5	4	4	sp|Q70E73|RAPH1_HUMAN Ras-associated and pleckstrin homology domains-containing protein 1 OS=Homo sapiens GN=RAPH1 PE=1 SV=3	1	5	4	4	2	2	1	0	0	0	1	2	1	2	4	3	1	1	1	0	0	1	0	1	0	2	3	4	1	0	0	0	0	0	1	1	0	1	1	1	0	0	0	1
sp|Q709F0|ACD11_HUMAN	sp|Q709F0|ACD11_HUMAN	18	18	18	sp|Q709F0|ACD11_HUMAN Acyl-CoA dehydrogenase family member 11 OS=Homo sapiens GN=ACAD11 PE=1 SV=2	1	18	18	18	0	0	0	1	1	0	0	0	0	18	16	16	1	1	0	0	1	1	0	0	0	0	0	1	1	1	0	0	0	0	0	0	0	0	0	0	1	1	0	0
sp|Q709C8|VP13C_HUMAN	sp|Q709C8|VP13C_HUMAN	13	13	13	sp|Q709C8|VP13C_HUMAN Vacuolar protein sorting-associated protein 13C OS=Homo sapiens GN=VPS13C PE=1 SV=1	1	13	13	13	2	2	5	1	1	0	7	9	9	1	1	2	7	10	10	1	0	2	6	5	5	4	8	6	4	1	2	0	0	0	6	6	7	2	2	5	1	1	0	7
sp|Q702N8|XIRP1_HUMAN	sp|Q702N8|XIRP1_HUMAN	7	7	7	sp|Q702N8|XIRP1_HUMAN Xin actin-binding repeat-containing protein 1 OS=Homo sapiens GN=XIRP1 PE=1 SV=1	1	7	7	7	0	0	0	0	1	0	0	0	0	0	0	0	0	0	0	6	6	5	0	0	0	1	1	0	0	0	0	0	0	0	0	0	0	0	0	0	0	1	0	0
sp|Q6ZWL3|CP4V2_HUMAN	sp|Q6ZWL3|CP4V2_HUMAN	5	5	5	sp|Q6ZWL3|CP4V2_HUMAN Cytochrome P450 4V2 OS=Homo sapiens GN=CYP4V2 PE=1 SV=2	1	5	5	5	0	0	0	0	0	0	0	0	0	5	5	5	0	0	0	0	0	0	0	0	0	0	0	0	1	0	0	0	0	0	0	0	0	0	0	0	0	0	0	0
sp|Q6ZW13|CP086_HUMAN	sp|Q6ZW13|CP086_HUMAN	2	2	2	sp|Q6ZW13|CP086_HUMAN Uncharacterized protein C16orf86 OS=Homo sapiens GN=C16orf86 PE=2 SV=2	1	2	2	2	0	0	0	1	0	1	1	1	1	0	0	0	0	1	1	0	0	0	1	1	0	1	1	1	0	0	0	1	2	1	0	1	0	0	0	0	1	0	1	1
sp|Q6ZVX7|FBX50_HUMAN	sp|Q6ZVX7|FBX50_HUMAN	3	3	3	sp|Q6ZVX7|FBX50_HUMAN F-box only protein 50 OS=Homo sapiens GN=NCCRP1 PE=1 SV=1	1	3	3	3	3	3	3	0	0	0	0	1	0	1	0	0	1	0	1	0	0	0	3	3	1	1	0	0	0	1	0	1	0	0	2	2	2	3	3	3	0	0	0	0
sp|Q6ZVM7|TM1L2_HUMAN	sp|Q6ZVM7|TM1L2_HUMAN	7	7	7	sp|Q6ZVM7|TM1L2_HUMAN TOM1-like protein 2 OS=Homo sapiens GN=TOM1L2 PE=1 SV=1	1	7	7	7	6	6	6	0	0	0	3	1	2	0	0	0	0	0	0	2	2	3	0	1	2	3	2	2	0	0	0	2	2	2	0	0	0	6	6	6	0	0	0	3
sp|Q6ZUJ8|BCAP_HUMAN	sp|Q6ZUJ8|BCAP_HUMAN	4	4	4	sp|Q6ZUJ8|BCAP_HUMAN Phosphoinositide 3-kinase adapter protein 1 OS=Homo sapiens GN=PIK3AP1 PE=1 SV=2	1	4	4	4	0	0	0	0	0	0	0	0	0	2	3	3	0	0	0	0	0	0	0	0	0	0	0	0	0	0	0	0	0	1	1	0	1	0	0	0	0	0	0	0
sp|Q6ZU15|SEP14_HUMAN	sp|Q6ZU15|SEP14_HUMAN	17	16	16	sp|Q6ZU15|SEP14_HUMAN Septin-14 OS=Homo sapiens GN=SEPT14 PE=1 SV=2	1	17	16	16	1	1	1	2	2	3	1	1	1	2	2	2	1	1	2	1	1	1	1	1	1	1	1	1	1	1	1	16	16	16	1	1	2	0	0	0	1	1	2	0
sp|Q6ZS81|WDFY4_HUMAN	sp|Q6ZS81|WDFY4_HUMAN	5	5	5	sp|Q6ZS81|WDFY4_HUMAN WD repeat- and FYVE domain-containing protein 4 OS=Homo sapiens GN=WDFY4 PE=1 SV=3	1	5	5	5	0	0	0	0	0	0	0	0	0	0	0	0	1	2	2	0	0	0	0	0	0	1	2	2	0	0	1	0	0	0	3	4	4	0	0	0	0	0	0	0
sp|Q6ZN17|LN28B_HUMAN	sp|Q6ZN17|LN28B_HUMAN	3	3	3	sp|Q6ZN17|LN28B_HUMAN Protein lin-28 homolog B OS=Homo sapiens GN=LIN28B PE=1 SV=1	1	3	3	3	0	0	0	0	0	0	0	0	0	0	0	0	0	0	0	0	0	0	0	0	0	0	0	0	0	0	0	0	0	0	0	0	0	0	0	0	0	0	0	0
sp|Q6ZMU5|TRI72_HUMAN	sp|Q6ZMU5|TRI72_HUMAN	26	26	26	sp|Q6ZMU5|TRI72_HUMAN Tripartite motif-containing protein 72 OS=Homo sapiens GN=TRIM72 PE=1 SV=2	1	26	26	26	0	1	0	1	0	0	0	0	0	0	0	0	0	0	0	26	25	25	1	0	0	0	0	0	0	0	0	0	0	0	0	0	0	0	1	0	1	0	0	0
sp|Q6ZMI0|PPR21_HUMAN	sp|Q6ZMI0|PPR21_HUMAN	4	4	4	sp|Q6ZMI0|PPR21_HUMAN Protein phosphatase 1 regulatory subunit 21 OS=Homo sapiens GN=PPP1R21 PE=1 SV=1	1	4	4	4	3	3	3	0	0	0	1	1	1	1	2	1	1	0	3	0	0	0	0	0	1	2	1	1	0	1	1	2	3	2	1	1	0	3	3	3	0	0	0	1
sp|Q6YP21|KAT3_HUMAN	sp|Q6YP21|KAT3_HUMAN	7	7	7	sp|Q6YP21|KAT3_HUMAN Kynurenine--oxoglutarate transaminase 3 OS=Homo sapiens GN=KYAT3 PE=1 SV=1	1	7	7	7	5	6	5	0	0	0	4	5	5	1	1	0	0	0	1	0	0	0	2	4	4	0	2	1	0	0	0	5	5	4	2	1	1	5	6	5	0	0	0	4
sp|Q6YN16|HSDL2_HUMAN	sp|Q6YN16|HSDL2_HUMAN	29	29	29	sp|Q6YN16|HSDL2_HUMAN Hydroxysteroid dehydrogenase-like protein 2 OS=Homo sapiens GN=HSDL2 PE=1 SV=1	1	29	29	29	18	14	13	25	26	25	16	15	15	19	23	20	15	14	14	20	22	21	15	13	13	17	18	18	6	6	7	12	11	9	8	5	7	18	14	13	25	26	25	16
sp|Q6YHK3|CD109_HUMAN	sp|Q6YHK3|CD109_HUMAN	14	14	14	sp|Q6YHK3|CD109_HUMAN CD109 antigen OS=Homo sapiens GN=CD109 PE=1 SV=2	1	14	14	14	0	1	0	0	1	2	7	5	5	1	1	1	4	5	5	0	0	0	1	6	2	12	12	12	4	3	3	0	1	0	0	1	3	0	1	0	0	1	2	7
sp|Q6Y288|B3GLT_HUMAN	sp|Q6Y288|B3GLT_HUMAN	2	2	2	sp|Q6Y288|B3GLT_HUMAN Beta-1,3-glucosyltransferase OS=Homo sapiens GN=B3GLCT PE=1 SV=2	1	2	2	2	0	0	0	0	0	0	0	0	0	0	0	1	0	1	1	0	0	0	1	2	1	0	1	0	0	0	0	0	0	1	0	0	1	0	0	0	0	0	0	0
sp|Q6XQN6|PNCB_HUMAN	sp|Q6XQN6|PNCB_HUMAN	25	25	25	sp|Q6XQN6|PNCB_HUMAN Nicotinate phosphoribosyltransferase OS=Homo sapiens GN=NAPRT PE=1 SV=2	1	25	25	25	2	3	3	13	12	14	18	17	19	25	25	24	13	16	17	8	11	13	13	15	14	14	14	18	15	14	11	13	14	13	12	13	13	2	3	3	13	12	14	18
sp|Q6VY07|PACS1_HUMAN	sp|Q6VY07|PACS1_HUMAN	13	13	13	sp|Q6VY07|PACS1_HUMAN Phosphofurin acidic cluster sorting protein 1 OS=Homo sapiens GN=PACS1 PE=1 SV=2	1	13	13	13	11	10	10	0	0	0	1	1	2	1	1	1	4	2	4	0	0	0	2	5	5	2	2	1	0	0	0	4	4	6	0	0	0	11	10	10	0	0	0	1
sp|Q6UXV4|MIC27_HUMAN	sp|Q6UXV4|MIC27_HUMAN	7	7	7	sp|Q6UXV4|MIC27_HUMAN MICOS complex subunit MIC27 OS=Homo sapiens GN=APOOL PE=1 SV=1	1	7	7	7	2	1	2	5	4	6	4	3	4	3	3	3	3	4	4	2	2	3	2	0	0	3	2	3	0	0	0	0	1	0	1	1	0	2	1	2	5	4	6	4
sp|Q6UXN9|WDR82_HUMAN	sp|Q6UXN9|WDR82_HUMAN	7	7	7	sp|Q6UXN9|WDR82_HUMAN WD repeat-containing protein 82 OS=Homo sapiens GN=WDR82 PE=1 SV=1	1	7	7	7	0	1	1	0	0	0	1	1	1	0	0	0	0	2	0	2	0	0	1	1	2	2	1	2	0	0	0	1	0	1	4	5	5	0	1	1	0	0	0	1
sp|Q6UXD5|SE6L2_HUMAN	sp|Q6UXD5|SE6L2_HUMAN	3	3	3	sp|Q6UXD5|SE6L2_HUMAN Seizure 6-like protein 2 OS=Homo sapiens GN=SEZ6L2 PE=1 SV=2	1	3	3	3	3	3	3	0	0	0	0	0	0	0	0	0	0	0	0	0	0	0	0	0	0	0	0	0	0	0	0	0	1	0	0	0	0	3	3	3	0	0	0	0
sp|Q6UXB8|PI16_HUMAN	sp|Q6UXB8|PI16_HUMAN	4	4	4	sp|Q6UXB8|PI16_HUMAN Peptidase inhibitor 16 OS=Homo sapiens GN=PI16 PE=1 SV=1	1	4	4	4	0	1	0	0	1	1	1	1	1	0	0	0	4	4	4	0	0	0	0	1	0	1	1	0	0	0	0	1	2	1	1	1	1	0	1	0	0	1	1	1
sp|Q6UXB4|CLC4G_HUMAN	sp|Q6UXB4|CLC4G_HUMAN	7	7	7	sp|Q6UXB4|CLC4G_HUMAN C-type lectin domain family 4 member G OS=Homo sapiens GN=CLEC4G PE=1 SV=1	1	7	7	7	0	0	0	0	0	0	0	0	0	1	2	2	6	6	7	1	1	0	0	0	0	0	0	0	0	0	0	0	0	0	0	0	0	0	0	0	0	0	0	0
sp|Q6UX71|PXDC2_HUMAN	sp|Q6UX71|PXDC2_HUMAN	6	6	6	sp|Q6UX71|PXDC2_HUMAN Plexin domain-containing protein 2 OS=Homo sapiens GN=PLXDC2 PE=1 SV=1	1	6	6	6	1	0	2	4	3	1	2	2	1	0	0	0	3	3	3	2	1	2	3	3	3	3	4	5	2	2	2	3	3	4	1	2	1	1	0	2	4	3	1	2
sp|Q6UX53|MET7B_HUMAN	sp|Q6UX53|MET7B_HUMAN	9	9	9	sp|Q6UX53|MET7B_HUMAN Methyltransferase-like protein 7B OS=Homo sapiens GN=METTL7B PE=1 SV=2	1	9	9	9	0	0	1	0	0	0	2	3	2	9	9	8	0	0	0	0	0	0	0	0	0	0	0	0	0	0	0	1	2	2	0	0	0	0	0	1	0	0	0	2
sp|Q6UWY5|OLFL1_HUMAN	sp|Q6UWY5|OLFL1_HUMAN	12	12	12	sp|Q6UWY5|OLFL1_HUMAN Olfactomedin-like protein 1 OS=Homo sapiens GN=OLFML1 PE=1 SV=2	1	12	12	12	0	0	0	1	0	0	6	5	4	1	1	1	10	9	10	1	1	0	8	6	7	8	9	12	0	0	0	0	0	0	1	2	1	0	0	0	1	0	0	6
sp|Q6UWR7|ENPP6_HUMAN	sp|Q6UWR7|ENPP6_HUMAN	13	13	13	sp|Q6UWR7|ENPP6_HUMAN Ectonucleotide pyrophosphatase/phosphodiesterase family member 6 OS=Homo sapiens GN=ENPP6 PE=1 SV=2	1	13	13	13	10	9	6	0	0	0	1	0	1	0	0	0	0	0	0	0	0	0	13	12	13	0	0	0	0	0	1	8	6	8	0	0	1	10	9	6	0	0	0	1
sp|Q6UWP8|SBSN_HUMAN	sp|Q6UWP8|SBSN_HUMAN	21	21	21	sp|Q6UWP8|SBSN_HUMAN Suprabasin OS=Homo sapiens GN=SBSN PE=1 SV=2	1	21	21	21	19	19	21	7	9	7	7	8	8	6	6	6	6	6	6	4	3	3	10	9	8	8	7	8	6	6	7	9	9	7	6	5	5	19	19	21	7	9	7	7
sp|Q6UWP2|DHR11_HUMAN	sp|Q6UWP2|DHR11_HUMAN	2	2	2	sp|Q6UWP2|DHR11_HUMAN Dehydrogenase/reductase SDR family member 11 OS=Homo sapiens GN=DHRS11 PE=1 SV=1	1	2	2	2	0	0	0	0	1	0	2	2	1	0	0	0	0	0	0	0	0	0	0	0	0	0	0	0	0	0	0	0	0	0	1	1	1	0	0	0	0	1	0	2
sp|Q6UWM9|UD2A3_HUMAN	sp|Q6UWM9|UD2A3_HUMAN	5	3	3	sp|Q6UWM9|UD2A3_HUMAN UDP-glucuronosyltransferase 2A3 OS=Homo sapiens GN=UGT2A3 PE=2 SV=2	1	5	3	3	0	0	0	0	0	0	4	5	4	5	4	4	0	0	0	0	0	0	0	0	0	0	0	0	0	0	0	0	0	0	0	0	0	0	0	0	0	0	0	3
sp|Q6UWE0|LRSM1_HUMAN	sp|Q6UWE0|LRSM1_HUMAN	4	4	4	sp|Q6UWE0|LRSM1_HUMAN E3 ubiquitin-protein ligase LRSAM1 OS=Homo sapiens GN=LRSAM1 PE=1 SV=1	1	4	4	4	3	4	3	1	1	0	1	2	1	2	1	1	0	0	1	0	0	0	0	1	0	0	0	1	0	0	0	0	0	1	0	0	0	3	4	3	1	1	0	1
sp|Q6UW68|TM205_HUMAN	sp|Q6UW68|TM205_HUMAN	4	4	4	sp|Q6UW68|TM205_HUMAN Transmembrane protein 205 OS=Homo sapiens GN=TMEM205 PE=1 SV=1	1	4	4	4	1	1	1	2	2	2	3	3	3	4	3	3	3	3	3	3	2	2	2	2	2	4	4	4	1	1	1	2	1	2	3	3	3	1	1	1	2	2	2	3
sp|Q6UW02|CP20A_HUMAN	sp|Q6UW02|CP20A_HUMAN	3	3	3	sp|Q6UW02|CP20A_HUMAN Cytochrome P450 20A1 OS=Homo sapiens GN=CYP20A1 PE=1 SV=1	1	3	3	3	0	0	0	0	0	0	1	2	0	1	2	1	2	1	1	0	0	0	2	2	1	0	1	0	0	0	0	2	1	1	1	1	1	0	0	0	0	0	0	1
sp|Q6UVK1|CSPG4_HUMAN	sp|Q6UVK1|CSPG4_HUMAN	7	7	7	sp|Q6UVK1|CSPG4_HUMAN Chondroitin sulfate proteoglycan 4 OS=Homo sapiens GN=CSPG4 PE=1 SV=2	1	7	7	7	1	0	1	0	0	0	6	6	4	0	0	0	0	0	1	1	1	1	0	0	0	1	3	3	0	1	1	0	0	0	0	0	0	1	0	1	0	0	0	6
sp|Q6U841|S4A10_HUMAN;sp|Q2Y0W8|S4A8_HUMAN	sp|Q6U841|S4A10_HUMAN	12;5	11;4	10;3	sp|Q6U841|S4A10_HUMAN Sodium-driven chloride bicarbonate exchanger OS=Homo sapiens GN=SLC4A10 PE=2 SV=1	2	12	11	10	12	11	11	0	0	0	0	0	0	0	0	0	0	0	0	0	0	0	0	0	0	0	0	0	0	0	0	0	0	0	0	0	0	11	10	10	0	0	0	0
sp|Q6TDU7|CASC1_HUMAN	sp|Q6TDU7|CASC1_HUMAN	2	1	1	sp|Q6TDU7|CASC1_HUMAN Protein CASC1 OS=Homo sapiens GN=CASC1 PE=2 SV=2	1	2	1	1	0	0	0	1	1	1	2	2	1	0	0	0	2	2	2	0	1	0	1	1	1	1	2	1	1	1	1	1	1	1	1	1	1	0	0	0	1	1	1	1
sp|Q6S8J3|POTEE_HUMAN;sp|A5A3E0|POTEF_HUMAN	sp|Q6S8J3|POTEE_HUMAN;sp|A5A3E0|POTEF_HUMAN	15;10	1;1	0;0	sp|Q6S8J3|POTEE_HUMAN POTE ankyrin domain family member E OS=Homo sapiens GN=POTEE PE=2 SV=3;sp|A5A3E0|POTEF_HUMAN POTE ankyrin domain family member F OS=Homo sapiens GN=POTEF PE=1 SV=2	2	15	1	0	10	10	10	8	9	9	11	10	10	10	11	11	13	12	14	7	7	7	10	11	10	11	12	13	10	11	11	10	10	10	14	14	15	0	0	0	0	0	0	0
sp|Q6Q4G3|AMPQ_HUMAN	sp|Q6Q4G3|AMPQ_HUMAN	17	17	17	sp|Q6Q4G3|AMPQ_HUMAN Aminopeptidase Q OS=Homo sapiens GN=LVRN PE=1 SV=4	1	17	17	17	0	0	0	0	0	0	0	0	0	1	0	0	1	1	0	0	1	0	0	0	0	0	0	0	1	0	0	1	1	1	1	0	1	0	0	0	0	0	0	0
sp|Q6PUV4|CPLX2_HUMAN	sp|Q6PUV4|CPLX2_HUMAN	4	4	4	sp|Q6PUV4|CPLX2_HUMAN Complexin-2 OS=Homo sapiens GN=CPLX2 PE=2 SV=2	1	4	4	4	3	3	4	0	0	0	0	0	0	0	0	0	0	0	0	0	0	0	1	0	0	0	0	0	0	0	0	0	0	0	0	0	0	3	3	4	0	0	0	0
sp|Q6PIU2|NCEH1_HUMAN	sp|Q6PIU2|NCEH1_HUMAN	14	14	14	sp|Q6PIU2|NCEH1_HUMAN Neutral cholesterol ester hydrolase 1 OS=Homo sapiens GN=NCEH1 PE=1 SV=3	1	14	14	14	11	11	12	11	12	12	10	5	6	0	0	0	10	11	11	2	1	0	4	4	6	10	11	11	6	6	7	3	3	2	3	3	3	11	11	12	11	12	12	10
sp|Q6PI78|TMM65_HUMAN	sp|Q6PI78|TMM65_HUMAN	5	5	5	sp|Q6PI78|TMM65_HUMAN Transmembrane protein 65 OS=Homo sapiens GN=TMEM65 PE=1 SV=2	1	5	5	5	4	4	5	5	5	4	0	0	0	0	0	0	0	0	0	0	0	0	0	0	0	0	0	0	0	0	0	0	0	0	0	0	0	4	4	5	5	5	4	0
sp|Q6PI48|SYDM_HUMAN	sp|Q6PI48|SYDM_HUMAN	6	6	6	sp|Q6PI48|SYDM_HUMAN Aspartate--tRNA ligase, mitochondrial OS=Homo sapiens GN=DARS2 PE=1 SV=1	1	6	6	6	2	2	3	1	2	1	5	5	4	4	2	4	5	6	5	0	0	0	0	2	1	1	2	2	1	0	1	1	3	1	2	1	2	2	2	3	1	2	1	5
sp|Q6PGP7|TTC37_HUMAN	sp|Q6PGP7|TTC37_HUMAN	7	7	7	sp|Q6PGP7|TTC37_HUMAN Tetratricopeptide repeat protein 37 OS=Homo sapiens GN=TTC37 PE=1 SV=1	1	7	7	7	4	2	4	0	0	0	4	6	4	1	1	0	2	1	1	1	2	1	5	6	3	4	5	5	1	0	0	4	1	2	2	3	1	4	2	4	0	0	0	4
sp|Q6PCE3|PGM2L_HUMAN	sp|Q6PCE3|PGM2L_HUMAN	23	23	23	sp|Q6PCE3|PGM2L_HUMAN Glucose 1,6-bisphosphate synthase OS=Homo sapiens GN=PGM2L1 PE=1 SV=3	1	23	23	23	19	21	21	0	0	1	8	9	7	1	0	0	12	9	10	8	7	10	1	0	1	3	2	5	1	3	2	6	7	6	10	12	11	19	21	21	0	0	1	8
sp|Q6P9B6|TLDC1_HUMAN	sp|Q6P9B6|TLDC1_HUMAN	2	2	2	sp|Q6P9B6|TLDC1_HUMAN TLD domain-containing protein 1 OS=Homo sapiens GN=TLDC1 PE=1 SV=2	1	2	2	2	2	2	1	0	0	0	0	2	0	0	0	0	1	1	1	0	0	0	2	1	2	0	0	1	0	0	0	2	1	2	0	0	0	2	2	1	0	0	0	0
sp|Q6P996|PDXD1_HUMAN;sp|Q6P474|PDXD2_HUMAN	sp|Q6P996|PDXD1_HUMAN	16;5	16;5	16;5	sp|Q6P996|PDXD1_HUMAN Pyridoxal-dependent decarboxylase domain-containing protein 1 OS=Homo sapiens GN=PDXDC1 PE=1 SV=2	2	16	16	16	1	0	0	1	0	0	16	15	12	6	5	3	1	0	0	0	0	0	2	1	2	1	1	2	1	1	0	1	1	2	1	0	1	1	0	0	1	0	0	16
sp|Q6P988|NOTUM_HUMAN	sp|Q6P988|NOTUM_HUMAN	12	12	12	sp|Q6P988|NOTUM_HUMAN Palmitoleoyl-protein carboxylesterase NOTUM OS=Homo sapiens GN=NOTUM PE=1 SV=2	1	12	12	12	0	0	0	0	1	1	0	1	1	0	0	0	0	0	0	0	0	0	0	0	0	0	0	0	0	0	0	0	0	0	0	0	0	0	0	0	0	1	1	0
sp|Q6P6C2|ALKB5_HUMAN	sp|Q6P6C2|ALKB5_HUMAN	2	2	2	sp|Q6P6C2|ALKB5_HUMAN RNA demethylase ALKBH5 OS=Homo sapiens GN=ALKBH5 PE=1 SV=2	1	2	2	2	0	1	0	0	0	0	0	0	0	0	0	0	0	0	0	0	0	0	0	0	0	0	0	0	0	0	0	2	2	2	0	0	0	0	1	0	0	0	0	0
sp|Q6P587|FAHD1_HUMAN	sp|Q6P587|FAHD1_HUMAN	9	9	9	sp|Q6P587|FAHD1_HUMAN Acylpyruvase FAHD1, mitochondrial OS=Homo sapiens GN=FAHD1 PE=1 SV=2	1	9	9	9	6	8	9	9	9	7	6	6	7	4	5	5	7	7	6	5	6	5	5	4	4	6	5	5	2	3	2	3	4	5	3	4	4	6	8	9	9	9	7	6
sp|Q6P4A8|PLBL1_HUMAN	sp|Q6P4A8|PLBL1_HUMAN	5	5	5	sp|Q6P4A8|PLBL1_HUMAN Phospholipase B-like 1 OS=Homo sapiens GN=PLBD1 PE=1 SV=2	1	5	5	5	0	0	0	2	1	1	4	4	4	0	1	0	0	0	0	0	0	0	0	0	2	3	5	4	3	4	4	0	0	0	1	0	1	0	0	0	2	1	1	4
sp|Q6P3X3|TTC27_HUMAN	sp|Q6P3X3|TTC27_HUMAN	2	2	2	sp|Q6P3X3|TTC27_HUMAN Tetratricopeptide repeat protein 27 OS=Homo sapiens GN=TTC27 PE=1 SV=1	1	2	2	2	0	0	0	0	0	0	0	0	0	0	0	0	0	0	0	0	0	0	0	1	0	0	0	0	0	0	0	1	1	1	0	1	0	0	0	0	0	0	0	0
sp|Q6P3W7|SCYL2_HUMAN	sp|Q6P3W7|SCYL2_HUMAN	4	4	4	sp|Q6P3W7|SCYL2_HUMAN SCY1-like protein 2 OS=Homo sapiens GN=SCYL2 PE=1 SV=1	1	4	4	4	2	2	2	1	1	1	3	3	3	1	1	2	3	3	1	0	0	0	3	2	3	2	2	1	1	0	2	3	3	3	2	1	2	2	2	2	1	1	1	3
sp|Q6P2Q9|PRP8_HUMAN	sp|Q6P2Q9|PRP8_HUMAN	45	45	45	sp|Q6P2Q9|PRP8_HUMAN Pre-mRNA-processing-splicing factor 8 OS=Homo sapiens GN=PRPF8 PE=1 SV=2	1	45	45	45	3	1	3	0	0	0	19	18	17	8	6	6	18	16	18	0	1	0	16	21	22	10	16	16	1	2	0	9	6	13	40	41	36	3	1	3	0	0	0	19
sp|Q6P2E9|EDC4_HUMAN	sp|Q6P2E9|EDC4_HUMAN	7	7	7	sp|Q6P2E9|EDC4_HUMAN Enhancer of mRNA-decapping protein 4 OS=Homo sapiens GN=EDC4 PE=1 SV=1	1	7	7	7	3	1	2	1	1	0	2	2	1	1	0	0	0	1	0	0	1	0	4	3	3	2	3	2	0	0	0	2	1	3	4	3	3	3	1	2	1	1	0	2
sp|Q6P1X6|CH082_HUMAN	sp|Q6P1X6|CH082_HUMAN	5	5	5	sp|Q6P1X6|CH082_HUMAN UPF0598 protein C8orf82 OS=Homo sapiens GN=C8orf82 PE=1 SV=2	1	5	5	5	2	2	1	2	4	3	2	2	2	3	2	3	3	2	4	0	1	1	2	2	2	2	1	2	1	0	1	2	2	2	1	1	1	2	2	1	2	4	3	2
sp|Q6P1N9|TATD1_HUMAN	sp|Q6P1N9|TATD1_HUMAN	4	4	4	sp|Q6P1N9|TATD1_HUMAN Putative deoxyribonuclease TATDN1 OS=Homo sapiens GN=TATDN1 PE=1 SV=2	1	4	4	4	1	1	1	3	3	1	2	1	2	1	0	1	2	2	2	3	3	2	1	1	2	1	3	3	0	0	1	2	3	2	2	2	1	1	1	1	3	3	1	2
sp|Q6P1M3|L2GL2_HUMAN	sp|Q6P1M3|L2GL2_HUMAN	9	9	9	sp|Q6P1M3|L2GL2_HUMAN Lethal(2) giant larvae protein homolog 2 OS=Homo sapiens GN=LLGL2 PE=1 SV=2	1	9	9	9	0	1	1	1	1	0	8	8	7	0	0	0	0	0	0	0	0	0	0	0	0	6	6	8	0	0	0	0	0	0	0	0	0	0	1	1	1	1	0	8
sp|Q6P1A2|MBOA5_HUMAN	sp|Q6P1A2|MBOA5_HUMAN	3	3	3	sp|Q6P1A2|MBOA5_HUMAN Lysophospholipid acyltransferase 5 OS=Homo sapiens GN=LPCAT3 PE=1 SV=1	1	3	3	3	0	0	0	0	0	0	1	0	1	2	2	2	1	0	0	0	1	1	0	0	0	1	0	0	0	0	0	0	1	0	1	1	2	0	0	0	0	0	0	1
sp|Q6P179|ERAP2_HUMAN	sp|Q6P179|ERAP2_HUMAN	24	24	24	sp|Q6P179|ERAP2_HUMAN Endoplasmic reticulum aminopeptidase 2 OS=Homo sapiens GN=ERAP2 PE=1 SV=2	1	24	24	24	0	0	0	3	5	3	7	5	8	0	4	2	21	19	21	0	0	0	16	17	16	8	7	4	4	6	8	3	1	1	1	1	4	0	0	0	3	5	3	7
sp|Q6NZI2|PTRF_HUMAN	sp|Q6NZI2|PTRF_HUMAN	17	17	17	sp|Q6NZI2|PTRF_HUMAN Polymerase I and transcript release factor OS=Homo sapiens GN=PTRF PE=1 SV=1	1	17	17	17	1	2	2	11	13	11	12	13	12	4	6	5	13	14	17	13	11	13	12	12	10	15	17	17	8	7	6	13	13	12	8	7	7	1	2	2	11	13	11	12
sp|Q6NYC8|PPR18_HUMAN	sp|Q6NYC8|PPR18_HUMAN	3	3	3	sp|Q6NYC8|PPR18_HUMAN Phostensin OS=Homo sapiens GN=PPP1R18 PE=1 SV=1	1	3	3	3	0	0	0	0	0	0	1	1	1	0	0	0	3	3	3	0	0	0	0	1	0	1	3	3	0	0	0	0	0	0	0	0	0	0	0	0	0	0	0	1
sp|Q6NY19|KANK3_HUMAN	sp|Q6NY19|KANK3_HUMAN	2	2	2	sp|Q6NY19|KANK3_HUMAN KN motif and ankyrin repeat domain-containing protein 3 OS=Homo sapiens GN=KANK3 PE=1 SV=1	1	2	2	2	0	0	0	0	0	0	0	0	0	0	0	0	0	0	0	0	0	0	0	0	0	2	2	2	0	0	0	0	0	0	0	0	0	0	0	0	0	0	0	0
sp|Q6NVY1|HIBCH_HUMAN	sp|Q6NVY1|HIBCH_HUMAN	22	22	22	sp|Q6NVY1|HIBCH_HUMAN 3-hydroxyisobutyryl-CoA hydrolase, mitochondrial OS=Homo sapiens GN=HIBCH PE=1 SV=2	1	22	22	22	13	16	15	15	13	13	10	13	10	20	18	19	13	10	11	12	11	15	12	10	11	14	13	13	7	7	7	13	12	12	11	10	11	13	16	15	15	13	13	10
sp|Q6NV74|K121L_HUMAN	sp|Q6NV74|K121L_HUMAN	3	3	3	sp|Q6NV74|K121L_HUMAN Uncharacterized protein KIAA1211-like OS=Homo sapiens GN=KIAA1211L PE=1 SV=3	1	3	3	3	3	3	3	0	0	0	0	0	0	0	0	0	0	0	0	0	0	0	0	0	0	0	0	0	0	0	0	0	0	0	0	0	0	3	3	3	0	0	0	0
sp|Q6NUN0|ACSM5_HUMAN	sp|Q6NUN0|ACSM5_HUMAN	22	22	22	sp|Q6NUN0|ACSM5_HUMAN Acyl-coenzyme A synthetase ACSM5, mitochondrial OS=Homo sapiens GN=ACSM5 PE=1 SV=2	1	22	22	22	2	1	1	0	0	1	0	0	0	21	20	21	0	0	0	1	1	1	1	1	0	0	0	1	0	0	0	0	0	1	0	0	0	2	1	1	0	0	1	0
sp|Q6NUM9|RETST_HUMAN	sp|Q6NUM9|RETST_HUMAN	8	8	8	sp|Q6NUM9|RETST_HUMAN All-trans-retinol 13,14-reductase OS=Homo sapiens GN=RETSAT PE=1 SV=2	1	8	8	8	0	0	0	0	1	0	6	6	5	7	7	7	3	3	3	0	1	1	0	1	2	3	3	2	0	0	0	2	2	1	3	4	3	0	0	0	0	1	0	6
sp|Q6NUK1|SCMC1_HUMAN	sp|Q6NUK1|SCMC1_HUMAN	13	13	13	sp|Q6NUK1|SCMC1_HUMAN Calcium-binding mitochondrial carrier protein SCaMC-1 OS=Homo sapiens GN=SLC25A24 PE=1 SV=2	1	13	13	13	0	0	0	6	5	7	10	11	11	0	0	0	12	11	12	0	2	1	7	8	5	8	10	9	4	6	3	0	3	1	4	5	6	0	0	0	6	5	7	10
sp|Q6N063|OGFD2_HUMAN	sp|Q6N063|OGFD2_HUMAN	2	2	2	sp|Q6N063|OGFD2_HUMAN 2-oxoglutarate and iron-dependent oxygenase domain-containing protein 2 OS=Homo sapiens GN=OGFOD2 PE=2 SV=2	1	2	2	2	0	0	0	0	0	0	1	0	0	2	2	2	0	0	0	1	1	1	1	0	0	1	0	0	0	0	0	2	1	1	0	0	1	0	0	0	0	0	0	1
sp|Q6L8Q7|PDE12_HUMAN	sp|Q6L8Q7|PDE12_HUMAN	8	8	8	sp|Q6L8Q7|PDE12_HUMAN 2,5-phosphodiesterase 12 OS=Homo sapiens GN=PDE12 PE=1 SV=2	1	8	8	8	3	2	1	0	0	0	5	4	4	3	3	2	5	5	3	0	1	1	3	2	3	3	4	4	0	0	0	5	3	4	3	4	4	3	2	1	0	0	0	5
sp|Q6KB66|K2C80_HUMAN;CON__Q6KB66-1;CON__Q0VBK2	sp|Q6KB66|K2C80_HUMAN;CON__Q6KB66-1	6;6;2	5;5;2	5;5;2	sp|Q6KB66|K2C80_HUMAN Keratin, type II cytoskeletal 80 OS=Homo sapiens GN=KRT80 PE=1 SV=2;	3	6	5	5	6	5	5	0	0	0	1	0	1	0	0	0	0	0	0	0	1	0	3	3	2	1	1	1	0	0	0	0	0	0	0	0	0	5	4	4	0	0	0	0
sp|Q6JBY9|CPZIP_HUMAN	sp|Q6JBY9|CPZIP_HUMAN	11	11	11	sp|Q6JBY9|CPZIP_HUMAN CapZ-interacting protein OS=Homo sapiens GN=RCSD1 PE=1 SV=1	1	11	11	11	1	1	1	2	3	2	2	1	2	0	0	0	11	10	10	6	7	8	2	1	2	3	6	5	6	6	5	1	1	1	6	6	7	1	1	1	2	3	2	2
sp|Q6IQ22|RAB12_HUMAN	sp|Q6IQ22|RAB12_HUMAN	4	4	4	sp|Q6IQ22|RAB12_HUMAN Ras-related protein Rab-12 OS=Homo sapiens GN=RAB12 PE=1 SV=3	1	4	4	4	3	3	4	0	0	0	0	1	0	0	0	0	2	2	0	2	3	3	2	3	4	3	3	2	0	0	0	2	2	3	0	0	0	3	3	4	0	0	0	0
sp|Q6IPX3|TCAL6_HUMAN	sp|Q6IPX3|TCAL6_HUMAN	4	1	1	sp|Q6IPX3|TCAL6_HUMAN Transcription elongation factor A protein-like 6 OS=Homo sapiens GN=TCEAL6 PE=2 SV=1	1	4	1	1	4	4	4	0	0	0	1	1	0	0	0	0	2	2	2	0	0	0	4	4	3	2	2	2	1	1	1	4	4	4	1	0	1	1	1	1	0	0	0	0
sp|Q6IN85|P4R3A_HUMAN;sp|Q5MIZ7|P4R3B_HUMAN	sp|Q6IN85|P4R3A_HUMAN	4;1	4;1	4;1	sp|Q6IN85|P4R3A_HUMAN Serine/threonine-protein phosphatase 4 regulatory subunit 3A OS=Homo sapiens GN=PPP4R3A PE=1 SV=1	2	4	4	4	1	1	1	0	0	0	2	2	4	0	0	0	1	2	2	0	0	0	3	4	3	0	1	2	0	0	0	4	4	3	2	2	1	1	1	1	0	0	0	2
sp|Q6ICL3|TNG2_HUMAN	sp|Q6ICL3|TNG2_HUMAN	4	4	4	sp|Q6ICL3|TNG2_HUMAN Transport and Golgi organization protein 2 homolog OS=Homo sapiens GN=TANGO2 PE=1 SV=1	1	4	4	4	2	2	1	0	2	3	2	3	3	0	0	0	3	3	4	0	1	0	3	3	2	3	3	4	2	2	2	0	0	0	2	1	3	2	2	1	0	2	3	2
sp|Q6IBS0|TWF2_HUMAN	sp|Q6IBS0|TWF2_HUMAN	16	16	14	sp|Q6IBS0|TWF2_HUMAN Twinfilin-2 OS=Homo sapiens GN=TWF2 PE=1 SV=2	1	16	16	14	12	9	11	3	3	2	13	12	11	8	8	8	15	15	15	6	7	6	13	12	13	13	13	14	8	9	11	12	12	10	11	11	11	12	9	11	3	3	2	13
sp|Q6IB77|GLYAT_HUMAN	sp|Q6IB77|GLYAT_HUMAN	17	17	17	sp|Q6IB77|GLYAT_HUMAN Glycine N-acyltransferase OS=Homo sapiens GN=GLYAT PE=1 SV=3	1	17	17	17	1	1	1	0	1	1	0	0	0	16	16	16	0	0	0	1	0	1	0	0	0	0	0	0	0	0	0	0	0	0	0	0	0	1	1	1	0	1	1	0
sp|Q6IAN0|DRS7B_HUMAN	sp|Q6IAN0|DRS7B_HUMAN	4	4	4	sp|Q6IAN0|DRS7B_HUMAN Dehydrogenase/reductase SDR family member 7B OS=Homo sapiens GN=DHRS7B PE=1 SV=2	1	4	4	4	0	0	0	0	0	0	0	1	1	0	2	3	0	1	2	3	3	3	0	1	0	2	1	0	0	0	0	1	1	1	0	1	0	0	0	0	0	0	0	0
sp|Q6IAA8|LTOR1_HUMAN	sp|Q6IAA8|LTOR1_HUMAN	7	7	7	sp|Q6IAA8|LTOR1_HUMAN Ragulator complex protein LAMTOR1 OS=Homo sapiens GN=LAMTOR1 PE=1 SV=2	1	7	7	7	3	3	3	1	1	1	4	3	3	1	2	3	6	6	6	3	2	2	3	4	4	6	6	7	0	0	2	4	4	4	3	1	2	3	3	3	1	1	1	4
sp|Q6IA86|ELP2_HUMAN	sp|Q6IA86|ELP2_HUMAN	2	2	2	sp|Q6IA86|ELP2_HUMAN Elongator complex protein 2 OS=Homo sapiens GN=ELP2 PE=1 SV=2	1	2	2	2	0	0	0	0	0	0	0	0	0	1	1	1	0	0	0	1	1	1	0	1	1	0	0	0	0	0	0	1	1	1	0	0	1	0	0	0	0	0	0	0
sp|Q6IA69|NADE_HUMAN	sp|Q6IA69|NADE_HUMAN	5	5	5	sp|Q6IA69|NADE_HUMAN Glutamine-dependent NAD(+) synthetase OS=Homo sapiens GN=NADSYN1 PE=1 SV=3	1	5	5	5	0	0	0	0	0	0	2	2	3	1	1	2	3	3	2	0	0	0	2	2	1	1	1	1	0	1	1	1	2	1	2	3	2	0	0	0	0	0	0	2
sp|Q6H9L7|ISM2_HUMAN	sp|Q6H9L7|ISM2_HUMAN	8	8	8	sp|Q6H9L7|ISM2_HUMAN Isthmin-2 OS=Homo sapiens GN=ISM2 PE=2 SV=1	1	8	8	8	0	0	0	0	0	0	0	0	0	0	0	0	0	0	0	0	0	0	0	0	0	0	0	0	0	0	1	0	0	0	0	0	0	0	0	0	0	0	0	0
sp|Q6GPI1|CTRB2_HUMAN;sp|P17538|CTRB1_HUMAN	sp|Q6GPI1|CTRB2_HUMAN;sp|P17538|CTRB1_HUMAN	3;2	3;2	3;2	sp|Q6GPI1|CTRB2_HUMAN Chymotrypsinogen B2 OS=Homo sapiens GN=CTRB2 PE=2 SV=2;sp|P17538|CTRB1_HUMAN Chymotrypsinogen B OS=Homo sapiens GN=CTRB1 PE=2 SV=2	2	3	3	3	1	1	1	2	2	2	0	0	0	0	0	0	0	0	0	0	0	0	0	0	0	0	0	0	0	0	0	0	0	0	0	0	0	1	1	1	2	2	2	0
sp|Q6GMV2|SMYD5_HUMAN	sp|Q6GMV2|SMYD5_HUMAN	3	3	3	sp|Q6GMV2|SMYD5_HUMAN SET and MYND domain-containing protein 5 OS=Homo sapiens GN=SMYD5 PE=1 SV=2	1	3	3	3	2	1	0	0	0	0	2	1	1	0	0	0	1	1	1	2	3	1	1	2	1	2	2	2	1	0	0	2	1	1	2	0	2	2	1	0	0	0	0	2
sp|Q6FI81|CPIN1_HUMAN	sp|Q6FI81|CPIN1_HUMAN	7	7	7	sp|Q6FI81|CPIN1_HUMAN Anamorsin OS=Homo sapiens GN=CIAPIN1 PE=1 SV=2	1	7	7	7	5	6	3	0	0	0	3	1	2	2	2	2	0	0	0	1	0	0	0	1	0	2	0	2	1	1	1	6	5	6	1	2	2	5	6	3	0	0	0	3
sp|Q6F5E8|CARL2_HUMAN	sp|Q6F5E8|CARL2_HUMAN	3	3	3	sp|Q6F5E8|CARL2_HUMAN Capping protein, Arp2/3 and myosin-I linker protein 2 OS=Homo sapiens GN=CARMIL2 PE=1 SV=2	1	3	3	3	2	2	2	1	1	1	1	1	1	0	0	0	1	1	1	1	1	1	1	1	1	1	1	1	1	1	1	1	1	1	0	0	0	2	2	2	1	1	1	1
sp|Q6EMK4|VASN_HUMAN	sp|Q6EMK4|VASN_HUMAN	3	3	3	sp|Q6EMK4|VASN_HUMAN Vasorin OS=Homo sapiens GN=VASN PE=1 SV=1	1	3	3	3	0	0	0	0	0	1	0	1	0	0	0	0	2	3	3	0	0	0	3	2	2	1	2	2	0	0	0	3	3	3	0	0	0	0	0	0	0	0	1	0
sp|Q6DN90|IQEC1_HUMAN;sp|Q5JU85|IQEC2_HUMAN	sp|Q6DN90|IQEC1_HUMAN	5;1	5;1	5;1	sp|Q6DN90|IQEC1_HUMAN IQ motif and SEC7 domain-containing protein 1 OS=Homo sapiens GN=IQSEC1 PE=1 SV=1	2	5	5	5	2	4	5	0	0	0	0	0	1	0	0	0	2	2	0	0	0	0	1	1	1	1	0	1	0	1	1	1	1	0	1	1	0	2	4	5	0	0	0	0
sp|Q6DKJ4|NXN_HUMAN	sp|Q6DKJ4|NXN_HUMAN	7	7	7	sp|Q6DKJ4|NXN_HUMAN Nucleoredoxin OS=Homo sapiens GN=NXN PE=1 SV=2	1	7	7	7	1	3	2	0	0	0	3	5	4	0	1	1	1	1	2	5	5	5	3	2	3	3	4	3	0	0	0	2	3	2	4	3	3	1	3	2	0	0	0	3
sp|Q6DD88|ATLA3_HUMAN	sp|Q6DD88|ATLA3_HUMAN	17	17	17	sp|Q6DD88|ATLA3_HUMAN Atlastin-3 OS=Homo sapiens GN=ATL3 PE=1 SV=1	1	17	17	17	7	7	9	0	0	0	17	16	16	9	7	8	16	16	16	3	4	5	16	17	17	15	15	16	5	4	4	17	17	15	10	10	8	7	7	9	0	0	0	17
sp|Q6BCY4|NB5R2_HUMAN	sp|Q6BCY4|NB5R2_HUMAN	11	11	11	sp|Q6BCY4|NB5R2_HUMAN NADH-cytochrome b5 reductase 2 OS=Homo sapiens GN=CYB5R2 PE=1 SV=1	1	11	11	11	4	4	6	1	0	0	1	0	1	2	2	3	3	3	2	0	0	0	4	5	5	4	1	3	0	0	0	11	9	10	0	0	0	4	4	6	1	0	0	1
sp|Q6B0K9|HBM_HUMAN	sp|Q6B0K9|HBM_HUMAN	2	2	2	sp|Q6B0K9|HBM_HUMAN Hemoglobin subunit mu OS=Homo sapiens GN=HBM PE=2 SV=1	1	2	2	2	0	0	0	0	0	0	0	0	0	0	0	0	0	0	0	1	1	1	0	0	0	1	1	0	1	1	0	0	0	0	1	1	1	0	0	0	0	0	0	0
sp|Q69YW2|STUM_HUMAN	sp|Q69YW2|STUM_HUMAN	3	3	3	sp|Q69YW2|STUM_HUMAN Protein stum homolog OS=Homo sapiens GN=STUM PE=2 SV=1	1	3	3	3	3	3	3	0	0	0	1	1	1	0	0	0	0	0	0	0	0	0	0	0	0	0	0	0	0	0	0	0	0	0	0	0	0	3	3	3	0	0	0	1
sp|Q68EM7|RHG17_HUMAN	sp|Q68EM7|RHG17_HUMAN	6	6	6	sp|Q68EM7|RHG17_HUMAN Rho GTPase-activating protein 17 OS=Homo sapiens GN=ARHGAP17 PE=1 SV=1	1	6	6	6	0	0	0	0	0	0	4	4	3	0	0	0	5	5	4	2	1	2	5	4	4	4	2	3	0	0	0	5	3	2	0	1	2	0	0	0	0	0	0	4
sp|Q68E01|INT3_HUMAN	sp|Q68E01|INT3_HUMAN	2	2	2	sp|Q68E01|INT3_HUMAN Integrator complex subunit 3 OS=Homo sapiens GN=INTS3 PE=1 SV=1	1	2	2	2	0	0	0	0	0	0	0	1	1	1	1	1	0	0	0	0	0	0	0	1	0	0	0	0	0	0	0	0	0	1	1	1	1	0	0	0	0	0	0	0
sp|Q68DU8|KCD16_HUMAN	sp|Q68DU8|KCD16_HUMAN	4	3	3	sp|Q68DU8|KCD16_HUMAN BTB/POZ domain-containing protein KCTD16 OS=Homo sapiens GN=KCTD16 PE=1 SV=1	1	4	3	3	4	4	3	1	1	1	1	1	1	0	0	0	1	1	1	1	0	0	1	1	1	1	1	1	1	1	1	1	1	1	1	0	0	3	3	2	0	0	0	0
sp|Q68DQ2|CRBG3_HUMAN	sp|Q68DQ2|CRBG3_HUMAN	3	3	3	sp|Q68DQ2|CRBG3_HUMAN Very large A-kinase anchor protein OS=Homo sapiens GN=CRYBG3 PE=1 SV=3	1	3	3	3	0	0	0	0	0	0	0	0	0	0	0	0	0	0	0	0	0	0	0	0	0	0	0	0	0	0	0	2	2	3	0	0	0	0	0	0	0	0	0	0
sp|Q68DH5|LMBD2_HUMAN	sp|Q68DH5|LMBD2_HUMAN	2	2	2	sp|Q68DH5|LMBD2_HUMAN LMBR1 domain-containing protein 2 OS=Homo sapiens GN=LMBRD2 PE=1 SV=1	1	2	2	2	2	2	2	0	0	0	0	0	0	0	0	0	0	1	0	0	0	0	0	0	0	0	0	0	0	0	0	0	0	0	0	0	0	2	2	2	0	0	0	0
sp|Q68D91|MBLC2_HUMAN	sp|Q68D91|MBLC2_HUMAN	7	7	7	sp|Q68D91|MBLC2_HUMAN Metallo-beta-lactamase domain-containing protein 2 OS=Homo sapiens GN=MBLAC2 PE=1 SV=3	1	7	7	7	7	6	6	1	0	1	0	1	0	0	0	0	0	2	1	0	0	0	2	4	4	1	1	0	1	1	1	2	3	1	1	1	1	7	6	6	1	0	1	0
sp|Q68CZ2|TENS3_HUMAN	sp|Q68CZ2|TENS3_HUMAN	13	11	11	sp|Q68CZ2|TENS3_HUMAN Tensin-3 OS=Homo sapiens GN=TNS3 PE=1 SV=2	1	13	11	11	2	3	3	0	1	0	4	7	6	3	4	2	1	2	2	1	1	1	8	10	10	10	11	12	2	1	2	4	6	4	1	0	3	1	2	2	0	0	0	3
sp|Q68CK6|ACS2B_HUMAN	sp|Q68CK6|ACS2B_HUMAN	33	11	11	sp|Q68CK6|ACS2B_HUMAN Acyl-coenzyme A synthetase ACSM2B, mitochondrial OS=Homo sapiens GN=ACSM2B PE=1 SV=2	1	33	11	11	1	1	1	1	2	2	1	2	2	32	33	30	0	0	0	0	0	1	1	1	1	0	1	0	1	2	1	1	1	1	1	0	1	0	0	0	0	0	0	0
sp|Q687X5|STEA4_HUMAN	sp|Q687X5|STEA4_HUMAN	6	6	6	sp|Q687X5|STEA4_HUMAN Metalloreductase STEAP4 OS=Homo sapiens GN=STEAP4 PE=1 SV=1	1	6	6	6	0	0	0	4	2	4	2	1	0	0	0	0	4	3	3	1	0	0	0	1	1	2	3	2	0	0	0	5	6	6	2	2	3	0	0	0	4	2	4	2
[truncated: 3,033 more rows]
[truncated: 282 more columns]

## Sheet: peptides
Sequence	N-term cleavage window	C-term cleavage window	Amino acid before	First amino acid	Second amino acid	Second last amino acid	Last amino acid	Amino acid after	A Count	R Count	N Count	D Count	C Count	Q Count	E Count	G Count	H Count	I Count	L Count	K Count	M Count	F Count	P Count	S Count	T Count	W Count	Y Count	V Count	U Count	O Count	Length	Missed cleavages	Mass	Proteins	Leading razor protein	Start position	End position	Unique (Groups)	Unique (Proteins)	Charges	PEP	Score	Identification type LT brain R1	Identification type LT brain R2	Identification type LT brain R3	Identification type LT heart R1	Identification type LT heart R2	Identification type LT heart R3	Identification type LT Colon R1
[truncated: 60,055 more rows]
[truncated: 106 more columns]
