# Supplementary material for: Mass Spectrometry-based Absolute Quantification of 20S Proteasome Status for Controlled Ex-vivo Expansion of Human Adipose-derived Mesenchymal Stromal/Stem Cells
Source: Mol Cell Proteomics. 2019 Jan 30;18(4):744–59. doi: 10.1074/mcp.RA118.000958 (PMC6442357; doi:10.1074/mcp.RA118.000958)
Supplement: Detailed description of mas spectrometry data sets deposited in repositories [file 139223_1_supp_270992_plj9mn.xlsx]

## Sheet: Informations
All SRM Files are available on PeptideAtlas (Dataset identifier : PASS01219).
Corresponding Skyline files are available on Panorama in the same folder as the files on PeptideAtlas.
Global MS raw files are available on PRIDE (Project accession: PXD010363)
Correspondance between the different files and the figures of this article are described in the two other sheet ("SRM files" and "Global_MS_files)
Sample name is composed of :
- The name of the condition
- B1 - Bn : biological replicate number
- R1, R2 or R3 : injection replicate number
- M1 or M2 : SRM method used
Method 1 is composed of the following transitions
LVSLIGSK: 408.763/604.366, 408.763/404.25, 408.763/291.166, 411.773/610.387, 411.773/410.27, 411.773/297.186 ;
SILYDER: 448.23/695.336, 448.23/582.252, 448.23/304.162, 451.24/701.356, 451.24/588.272, 451.24/310.182 ;
AVENSSTAIGIR: 609.328/918.5, 609.328/804.457, 609.328/345.224, 612.338/924.52, 612.338/810.478, 612.338/351.245 ;
TTIFSPEGR: 504.261/805.42, 504.261/692.336, 504.261/545.268, 507.272/811.44, 507.272/698.356, 507.272/551.288 ;
AINQGGLTSVAVR: 643.365/859.5, 643.365/632.373, 643.365/531.325, 646.375/865.52, 646.375/638.393, 646.375/537.345 ;
ALLEVVQSGGK: 550.819/916.51, 550.819/803.426, 550.819/575.315, 553.829/922.53, 553.829/809.446, 553.829/581.335 ;
NIELAIIR: 471.293/714.441, 471.293/585.388, 471.293/472.314, 474.303/720.461, 474.303/591.408, 474.303/478.334 ;
AITVFSPDGHLFQVEYAQEAVK: 817.085/1133.043, 817.085/959.451, 817.085/915.935, 819.091/1136.053, 819.091/962.461, 819.091/918.945 ;
LTVEDPVTVEYITR: 817.935/881.483, 817.935/780.425, 817.935/681.337, 820.945/887.503, 820.945/786.445, 820.945/687.357 ;
RPFGISALIVGFDFDGTPR: 689.034/658.387, 689.034/729.404, 689.034/842.478, 693.047/664.407, 693.047/735.424, 693.047/848.498 ;
NYTDEAIETDDLTIK: 870.912/1118.584, 870.912/1047.537, 870.912/934.453, 873.922/1124.604, 873.922/1053.557, 873.922/940.473 ;
ILNPEEIEK: 542.798/858.4, 542.798/744.357, 542.798/227.155, 545.808/864.42, 545.808/750.378, 545.808/227.155 ;
AIYQATYR: 493.259/801.389, 493.259/510.267, 493.259/401.198, 496.269/807.409, 496.269/516.287, 496.269/404.208 ;
DAYSGGAVNLYHVR: 507.92/668.344, 507.92/586.812, 507.92/543.296, 509.926/671.354, 509.926/589.822, 509.926/546.306 ;
VSSDNVADLHEK: 438.549/712.362, 438.549/607.786, 438.549/564.27, 440.556/718.383, 440.556/610.796, 440.556/567.28 ;
FQHGVIAAVDSR: 650.344/887.495, 650.344/731.405, 650.344/512.78, 653.354/893.515, 653.354/737.425, 653.354/515.79 ;
ASAGSYISALR: 548.293/722.42, 548.293/559.356, 548.293/446.272, 551.303/728.44, 551.303/565.376, 551.303/452.292 ;
VESTDVSDLLHQYR: 554.609/781.876, 554.609/717.355, 554.609/718.325, 556.616/784.886, 556.616/720.365, 556.616/718.325 ;
Method 2 is composed of the following transitions
SILYDER: 448.23/695.336, 448.23/582.252, 448.23/304.162, 451.24/701.356, 451.24/588.272, 451.24/310.182 ;
YYTPTISR: 500.759/674.383, 500.759/573.336, 500.759/428.182, 503.769/680.403, 503.769/579.356, 503.769/428.182 ;
FGPYYTEPVIAGLDPK: 883.954/1139.631, 883.954/1038.583, 883.954/909.54, 886.964/1145.651, 886.964/1044.603, 886.964/915.561 ;
FQIATVTEK: 518.787/761.44, 518.787/648.356, 518.787/276.134, 521.797/767.46, 521.797/654.376, 521.797/276.134 ;
GAVYSFDPVGSYQR: 773.37/1155.543, 773.37/921.442, 773.37/806.416, 776.38/1161.563, 776.38/927.463, 776.38/812.436 ;
TTTGSYIANR: 542.275/881.448, 542.275/473.283, 542.275/441.227, 545.285/887.468, 545.285/479.303, 545.285/444.237 ;
LAAIAESGVER: 558.306/931.484, 558.306/747.363, 558.306/676.326, 561.316/937.504, 561.316/753.383, 561.316/682.346 ;
QVLLGDQIPK: 555.83/883.525, 555.83/770.441, 555.83/657.357, 558.84/889.545, 558.84/776.461, 558.84/663.377 ;
DGIVLGADTR: 508.772/632.336, 508.772/519.252, 508.772/498.292, 511.782/638.356, 511.782/525.272, 511.782/498.292 ;
GTTAVLTEK: 460.258/761.44, 460.258/589.356, 460.258/490.287, 463.268/767.46, 463.268/595.376, 463.268/496.307 ;
VSAGEAVVNR: 501.272/815.437, 501.272/558.336, 501.272/388.23, 504.282/821.457, 504.282/564.356, 504.282/394.25 ;
LSPLHER: 426.24/651.357, 426.24/441.22, 426.24/326.182, 429.25/657.377, 429.25/447.241, 429.25/329.192 ;
VILGNELPK: 491.8/770.441, 491.8/657.357, 491.8/739.435, 494.81/776.461, 494.81/663.377, 494.81/739.435 ;
ATNDSVVADK: 510.254/847.416, 510.254/733.373, 510.254/618.346, 513.264/853.436, 513.264/739.393, 513.264/624.366 ;
IHFIAPK: 413.253/575.355, 413.253/356.711, 413.253/251.15, 416.263/581.375, 416.263/359.721, 416.263/251.15 ;
LPFTALGSGQDAALAVLEDR: 1022.539/957.536, 1022.539/702.378, 1022.539/532.273, 1025.549/963.557, 1025.549/708.398, 1025.549/538.293, 682.029/702.378, 682.029/707.372, 682.029/756.906, 682.029/813.448, 684.035/708.398, 684.035/707.372 ;
GVNTFSPEGR: 532.262/793.384, 532.262/692.336, 532.262/545.268, 535.272/799.404, 535.272/698.356, 535.272/551.288 ;

## Sheet: SRM files
Sample name	Wiff file name	Skyline file (available on Panorama) Wiff files are in the same folder on PASSEL	Figure
HCT 116_B1	QTBFF130121_02	Cell_lines_20S_proteasome_2018-07-05_15-40-39.sky.zip (folder name "SILAC_P20S_vs_ELISA")	Figure 2A and Sup Figure 8
HCT 116_B2	QTBFF130121_04
HCT 116_B3	QTBFF130121_06
Hela_B1	QTBFF130121_08
Hela_B2	QTBFF130121_10
Hela_B3	QTBFF130121_12
HEK_B1	QTBFF130121_20
HEK_B2	QTBFF130121_22
HEK_B3	QTBFF130121_24
KG1a_B1	QTBFF130121_26
KG1a_B2	QTBFF130121_28
KG1a_B3	QTBFF130121_30
U2OS_B1	QTBFF130121_32
U2OS_B2	QTBFF130121_34
U2OS_B3	QTBFF130121_36
MRC5_B1	QTBFF130121_38
MRC5_B2	QTBFF130121_40
MRC5_B3	QTBFF130121_42
NB4_B1	QTBFF130121_44
NB4_B2	QTBFF130121_46
NB4_B3	QTBFF130121_48
RKO_B1	QTBFF130121_50
RKO_B2	QTBFF130121_52
RKO_B3	QTBFF130121_54
U937_B1	QTBFF130121_56
U937_B2	QTBFF130121_58
U937_B3	QTBFF130121_60
IFN_0h_B1_R1_M1	QT65TGM160321_05	HeLa_IFNg_20S_proteasome_2018-07-05_13-22-21.sky.zip (folder name "HeLa_IFNg)	Figure 2B and 2C, Sup Figure 7
IFN_0h_B1_R1_M2	QT65TGM160321_07
IFN_24h_B1_R1_M1	QT65TGM160321_09
IFN_24h_B1_R1_M2	QT65TGM160321_11
IFN_72h_B1_R1_M1	QT65TGM160321_13
IFN_72h_B1_R1_M2	QT65TGM160321_15
IFN_96h_B1_R1_M1	QT65TGM160321_17
IFN_96h_B1_R1_M2	QT65TGM160321_19
IFN_0h_B1_R2_M1	QT65TGM160321_21
IFN_0h_B1_R2_M2	QT65TGM160321_23
IFN_24h_B1_R2_M1	QT65TGM160321_25
IFN_24h_B1_R2_M2	QT65TGM160321_27
IFN_72h_B1_R2_M1	QT65TGM160321_29
IFN_72h_B1_R2_M2	QT65TGM160321_31
IFN_96h_B1_R2_M1	QT65TGM160321_33
IFN_96h_B1_R2_M2	QT65TGM160321_35
IFN_0h_B1_R3_M1	QT65TGM160321_37
IFN_0h_B1_R3_M2	QT65TGM160321_39
IFN_24h_B1_R3_M1	QT65TGM160321_41
IFN_24h_B1_R3_M2	QT65TGM160321_43
IFN_72h_B1_R3_M1	QT65TGM160321_45
IFN_72h_B1_R3_M2	QT65TGM160321_47
IFN_96h_B1_R3_M1	QT65TGM160321_49
IFN_96h_B1_R3_M2	QT65TGM160321_51
Brain_B1_R1M1	QT65TGM170503_07	LT_Tissu_R1_2018-07-05_14-39-11.sky.zip (folder name "Human_Tissue")	Figure 3A, 3C and 3D
Brain_B1_R1M2	QT65TGM170503_09
Heart_B1_R1M1	QT65TGM170503_11
Heart_B1_R1M2	QT65TGM170503_13
Colon_B1_R1M1	QT65TGM170503_15
Colon_B1_R1M2	QT65TGM170503_17
Liver_B1_R1M1	QT65TGM170503_19
Liver_B1_R1M2	QT65TGM170503_21
BoneMarrow_B1_R1M1	QT65TGM170503_23
BoneMarrow_B1_R1M2	QT65TGM170503_25
Muscle_B1_R1M1	QT65TGM170503_27
Muscle_B1_R1M2	QT65TGM170503_29
Ovary_B1_R1M1	QT65TGM170503_31
Ovary_B1_R1M1	QT65TGM170503_33
Lung_B1_R1M1	QT65TGM170503_56
Lung_B1_R1M2	QT65TGM170503_58
Spleen_B1_R1M1	QT65TGM170503_78
Spleen_B1_R1M2	QT65TGM170503_80
Testes_B1_R1M1	QT65TGM170503_82
Testes_B1_R1M2	QT65TGM170503_84
Thymus_B1_R1M1	QT65TGM170503_86
Thymus_B1_R1M2	QT65TGM170503_88
Brain_B1_R2M1	QT65TGM170511_02	LT_Tissu_R2_2018-07-05_14-42-56.sky.zip (folder name "Human_Tissue")
Brain_B1_R2M2	QT65TGM170511_04
Heart_B1_R2M1	QT65TGM170511_06
Heart_B1_R2M2	QT65TGM170511_08
Colon_B1_R2M1	QT65TGM170511_22
Colon_B1_R2M2	QT65TGM170511_24
Liver_B1_R2M1	QT65TGM170511_26
Liver_B1_R2M2	QT65TGM170511_28
BoneMarrow_B1_R2M1	QT65TGM170511_31
BoneMarrow_B1_R2M2	QT65TGM170511_33
Muscle_B1_R2M1	QT65TGM170511_35
Muscle_B1_R2M2	QT65TGM170511_37
Ovary_B1_R2M1	QT65TGM170511_39
Ovary_B1_R2M2	QT65TGM170511_41
Lung_B1_R2M1	QT65TGM170511_47
Lung_B1_R2M2	QT65TGM170511_49
Spleen_B1_R2M1	QT65TGM170511_51
Spleen_B1_R2M2	QT65TGM170511_53
Testes_B1_R2M1	QT65TGM170511_55
Testes_B1_R2M2	QT65TGM170511_67
Thymus_B1_R2M1	QT65TGM170511_69
Thymus_B1_R2M2	QT65TGM170511_71
Brain_B1_R3M1	QT65TGM170523_02	LT_Tissu_R3_2018-07-05_14-46-18.sky.zip (folder name "Human_Tissue")
Brain_B1_R3M2	QT65TGM170523_04
Heart_B1_R3M1	QT65TGM170523_06
Heart_B1_R3M2	QT65TGM170523_08
Colon_B1_R3M1	QT65TGM170523_10
Colon_B1_R3M2	QT65TGM170523_12
Liver_B1_R3M1	QT65TGM170523_14
Liver_B1_R3M2	QT65TGM170523_16
BoneMarrow_B1_R3M1	QT65TGM170523_18
BoneMarrow_B1_R3M2	QT65TGM170523_20
Muscle_B1_R3M1	QT65TGM170523_22
Muscle_B1_R3M2	QT65TGM170523_24
Ovary_B1_R3M1	QT65TGM170523_26
Ovary_B1_R3M2	QT65TGM170523_28
Lung_B1_R3M1	QT65TGM170523_34
Lung_B1_R3M2	QT65TGM170523_36
Spleen_B1_R3M1	QT65TGM170523_38
Spleen_B1_R3M2	QT65TGM170523_40
Testes_B1_R3M1	QT65TGM170523_42
Testes_B1_R3M2	QT65TGM170523_44
Thymus_B1_R3M1	QT65TGM170523_46
Thymus_B1_R3M2	QT65TGM170523_48
ASC_NT_0h_B1_R1M1	QT65TGM170718_02	ASC_IFN_Pat1_R1_2018-07-05_13-11-50.sky.zip (folder name "ASC_IFNg")	Figure 4B
ASC_NT_0h_B1_R1M2	QT65TGM170718_04
ASC_IFN_24h_B1_R1M1	QT65TGM170718_18
ASC_IFN_24h_B1_R1M2	QT65TGM170718_20
ASC_IFN_72h_B1_R1M1	QT65TGM170718_22
ASC_IFN_72h_B1_R1M2	QT65TGM170718_24
ASC_IFN_96h_B1_R1M1	QT65TGM170718_26
ASC_IFN_96h_B1_R1M2	QT65TGM170718_28
ASC_NT_0h_B1_R2M1	QT65TGM170718_30	ASC_IFN_Pat1_R2_2018-07-05_13-14-58.sky.zip (folder name "ASC_IFNg")
ASC_NT_0h_B1_R2M2	QT65TGM170718_32
ASC_IFN_24h_B1_R2M1	QT65TGM170718_46
ASC_IFN_24h_B1_R2M2	QT65TGM170718_48
ASC_IFN_72h_B1_R2M1	QT65TGM170718_50
ASC_IFN_72h_B1_R2M2	QT65TGM170718_52
ASC_IFN_96h_B1_R2M1	QT65TGM170718_54
ASC_IFN_96h_B1_R2M2	QT65TGM170718_56
ASC_NT_0h_B1_R3M1	QT65TGM170718_58	ASC_IFN_Pat1_R3_2018-07-05_13-15-44.sky.zip (folder name "ASC_IFNg")
ASC_NT_0h_B1_R3M2	QT65TGM170718_60
ASC_IFN_24h_B1_R3M1	QT65TGM170718_74
ASC_IFN_24h_B1_R3M2	QT65TGM170718_76
ASC_IFN_72h_B1_R3M1	QT65TGM170718_78
ASC_IFN_72h_B1_R3M2	QT65TGM170718_80
ASC_IFN_96h_B1_R3M1	QT65TGM170718_82
ASC_IFN_96h_B1_R3M2	QT65TGM170718_84
ASC IFN 0h_B2_R1M1	QT65TGM180613_04	ASC_IFN_Pat2_R1_2018-07-05_13-04-19.sky.zip (folder name "ASC_IFNg")
ASC IFN 0h_B2_R1M2	QT65TGM180613_05
ASC IFN 24h_B2_R1M1	QT65TGM180505_05
ASC IFN 24h_B2_R1M2	QT65TGM180505_06
ASC IFN 72h_B2_R1M1	QT65TGM180505_08
ASC IFN 72h_B2_R1M2	QT65TGM180505_09
ASC IFN 96h_B2_R1M1	QT65TGM180505_11
ASC IFN 96h_B2_R1M2	QT65TGM180505_12
ASC IFN 0h_B2_R2M1	QT65TGM180613_08	ASC_IFN_Pat2_R2_2018-07-05_13-05-41.sky.zip (folder name "ASC_IFNg")
ASC IFN 0h_B2_R2M2	QT65TGM180613_09
ASC IFN 24h_B2_R2M1	QT65TGM180505_18
ASC IFN 24h_B2_R2M2	QT65TGM180505_19
ASC IFN 72h_B2_R2M1	QT65TGM180505_21
ASC IFN 72h_B2_R2M2	QT65TGM180505_22
ASC IFN 96h_B2_R2M1	QT65TGM180505_24
ASC IFN 96h_B2_R2M2	QT65TGM180505_25
ASC IFN 0h_B2_R3M1	QT65TGM180613_12	ASC_IFN_Pat2_R3_2018-07-05_13-07-30.sky.zip (folder name "ASC_IFNg")
ASC IFN 0h_B2_R3M2	QT65TGM180613_13
ASC IFN 24h_B2_R3M1	QT65TGM180505_31
ASC IFN 24h_B2_R3M2	QT65TGM180505_32
ASC IFN 72h_B2_R3M1	QT65TGM180505_34
ASC IFN 72h_B2_R3M2	QT65TGM180505_35
ASC IFN 96h_B2_R3M1	QT65TGM180505_37
ASC IFN 96h_B2_R3M2	QT65TGM180505_38
Pat1_Hx1_B1_R1M1	QT65TGM170708_02	ASC_Pat1_2018-07-05_13-25-34.sky.zip (folder name "ASC_O2")	Figure 5 and Sup Figure 9
Pat1_Hx1_B1_R1M2	QT65TGM170708_04
Pat1_Hx5_B1_R1M1	QT65TGM170708_06
Pat1_Hx5_B1_R1M2	QT65TGM170708_08
Pat1_Nx_B1_R1M1	QT65TGM170708_10
Pat1_Nx_B1_R1M2	QT65TGM170708_12
Pat1_Hx1_B1_R2M1	QT65TGM170713_02
Pat1_Hx1_B1_R2M2	QT65TGM170713_04
Pat1_Hx5_B1_R2M1	QT65TGM170713_06
Pat1_Hx5_B1_R2M2	QT65TGM170713_08
Pat1_Nx_B1_R2M1	QT65TGM170713_10
Pat1_Nx_B1_R2M2	QT65TGM170713_12
Pat2_Hx1_B2_R1M1	QT65TGM170623_14	ASC_Pat2_2018-07-05_13-26-00.sky.zip (folder name "ASC_O2")
Pat2_Hx1_B2_R1M2	QT65TGM170623_16
Pat2_Hx5_B2_R1M1	QT65TGM170623_18
Pat2_Hx5_B2_R1M2	QT65TGM170623_20
Pat2_Nx_B2_R1M1	QT65TGM170623_22
Pat2_Nx_B2_R1M2	QT65TGM170623_24
Pat2_Hx1_B2_R2M1	QT65TGM170708_14
Pat2_Hx1_B2_R2M2	QT65TGM170708_16
Pat2_Hx5_B2_R2M1	QT65TGM170708_18
Pat2_Hx5_B2_R2M2	QT65TGM170708_20
Pat2_Nx_B2_R2M1	QT65TGM170708_22
Pat2_Nx_B2_R2M2	QT65TGM170708_24
Pat3_Hx1_B3_R1M1	QT65TGM170623_26	ASC_Pat3_2018-07-05_13-27-12.sky.zip (folder name "ASC_O2")
Pat3_Hx1_B3_R1M2	QT65TGM170623_28
Pat3_Hx5_B3_R1M1	QT65TGM170623_30
Pat3_Hx5_B3_R1M2	QT65TGM170623_32
Pat3_Nx_B3_R1M1	QT65TGM170623_34
Pat3_Nx_B3_R1M2	QT65TGM170623_36
Pat3_Hx1_B3_R2M1	QT65TGM170708_26
Pat3_Hx1_B3_R2M2	QT65TGM170708_28
Pat3_Hx5_B3_R2M1	QT65TGM170708_30
Pat3_Hx5_B3_R2M2	QT65TGM170708_32
Pat3_Nx_B3_R2M1	QT65TGM170708_34
Pat3_Nx_B3_R2M2	QT65TGM170708_36
Pat4_Hx1_B4_R1M1	QT65TGM170605_38	ASC_Pat4_2018-07-05_13-27-35.sky.zip (folder name "ASC_O2")
Pat4_Hx1_B4_R1M2	QT65TGM170605_40
Pat4_Hx5_B4_R1M1	QT65TGM170605_42
Pat4_Hx5_B4_R1M2	QT65TGM170605_44
Pat4_Nx_B4_R1M1	QT65TGM170605_46
Pat4_Nx_B4_R1M2	QT65TGM170605_48
Pat4_Hx1_B4_R2M1	QT65TGM170708_38
Pat4_Hx1_B4_R2M2	QT65TGM170708_40
Pat4_Hx5_B4_R2M1	QT65TGM170708_42
Pat4_Hx5_B4_R2M2	QT65TGM170708_44
Pat4_Nx_B4_R2M1	QT65TGM170708_46
Pat4_Nx_B4_R2M2	QT65TGM170708_48
Pat6_Hx1_B5_R1M1	QT65TGM170623_62	ASC_Pat5_2018-07-05_13-27-57.sky.zip (folder name "ASC_O2")
Pat6_Hx1_B5_R1M2	QT65TGM170623_64
Pat6_Hx5_B5_R1M1	QT65TGM170623_66
Pat6_Hx5_B5_R1M2	QT65TGM170623_68
Pat6_Nx_B5_R1M1	QT65TGM170623_70
Pat6_Nx_R1M2	QT65TGM170623_72
Pat6_Hx1_B5_R2M1	QT65TGM170708_62
Pat6_Hx1_B5_R2M2	QT65TGM170708_64
Pat6_Hx5_B5_R2M1	QT65TGM170708_66
Pat6_Hx5_B5_R2M2	QT65TGM170708_68
Pat6_Nx_B5_R2M1	QT65TGM170708_70
Pat6_Nx_B5_R2M2	QT65TGM170708_72
0_B1_R1	QTLBG120406_02	Calibration_curves_2018-07-05_16-17-15.sky.zip (folder name "Calibration_curves"	Sup Figure 1
0_B1_R2	QTLBG120406_04
0_B1_R3	QTLBG120406_06
0.5_B1_R1	QTLBG120406_10
0.5_B1_R2	QTLBG120406_12
0.5_B1_R3	QTLBG120406_14
1_B1_R1	QTLBG120406_17
1_B1_R2	QTLBG120406_19
1_B1_R3	QTLBG120406_21
5_B1_R1	QTLBG120406_23
5_B1_R2	QTLBG120406_25
5_B1_R3	QTLBG120406_27
25_B1_R1	QTLBG120406_30
25_B1_R2	QTLBG120406_32
25_B1_R3	QTLBG120406_34
100_B1_R1	QTLBG120406_36
100_B1_R2	QTLBG120406_38
100_B1_R3	QTLBG120406_40
0ng_B1_R1	QTLBG130419_05	Proteasome_range_0_125_250ng_2018-07-05_16-29-49.sky.zip	Sup Figure 2 and Sup Figure 5
0ng_B1_R2	QTLBG130419_07
0ng_B1_R3	QTLBG130419_09
0ng_B2_R1	QTLBG130419_11
0ng_B2_R2	QTLBG130419_13
0ng_B2_R3	QTLBG130419_15
0ng_B3_R1	QTLBG130419_17
0ng_B3_R2	QTLBG130419_19
0ng_B3_R3	QTLBG130419_21
125ng_B1_R1	QTLBG130419_24
125ng_B1_R2	QTLBG130419_26
125ng_B1_R3	QTLBG130419_28
125ng_B2_R1	QTLBG130419_30
125ng_B2_R2	QTLBG130419_32
125ng_B2_R3	QTLBG130419_34
125ng_B3_R1	QTLBG130419_36
125ng_B3_R2	QTLBG130419_38
125ng_B3_R3	QTLBG130419_40
250ng_B1_R1	QTLBG130419_43
250ng_B1_R2	QTLBG130419_45
250ng_B1_R3	QTLBG130419_47
250ng_B2_R1	QTLBG130419_49
250ng_B2_R2	QTLBG130419_51
250ng_B2_R3	QTLBG130419_53
250ng_B3_R1	QTLBG130419_55
250ng_B3_R2	QTLBG130419_57
250ng_B3_R3	QTLBG130419_59
500ng_B1_R1	QTLBG130419_62	Proteasome_range_500_1000ng_2018-07-05_16-33-14.sky.zip
500ng_B1_R2	QTLBG130419_64
500ng_B1_R3	QTLBG130419_66
500ng_B2_R1	QTLBG130419_68
500ng_B2_R2	QTLBG130419_70
500ng_B2_R3	QTLBG130419_72
500ng_B3_R1	QTLBG130419_74
500ng_B3_R2	QTLBG130419_76
500ng_B3_R3	QTLBG130419_78
1000ng_B1_R1	QTLBG130419_81
1000ng_B1_R2	QTLBG130419_83
1000ng_B1_R3	QTLBG130419_85
1000ng_B2_R1	QTLBG130419_87
1000ng_B2_R2	QTLBG130419_89
1000ng_B2_R3	QTLBG130419_91
1000ng_B3_R1	QTLBG130419_93
1000ng_B3_R2	QTLBG130419_95
1000ng_B3_R3	QTLBG130419_97
SILAC_sP20S_B1_R1	QTLBG130412_04	SILAC_20S_purity_2018-07-05_16-07-37.sky.zip (folder name "Purity_SILAC_Proteasome")	Sup Figure 4
SILAC_sP20S_B1_R2	QTLBG130412_07
SILAC_sP20S_B1_R3	QTLBG130412_09
SILAC_sP20S_B1_R4	QTLBG130412_11
SILAC_sP20S_B1_R5	QTLBG130412_13
SILAC_sP20S_B1_R6	QTLBG130412_15
SILAC_iP20S_B1_R1	QTLBG130412_18
SILAC_iP20S_B1_R2	QTLBG130412_20
SILAC_iP20S_B1_R3	QTLBG130412_22
SILAC_iP20S_B1_R4	QTLBG130412_24
SILAC_iP20S_B1_R5	QTLBG130412_26
SILAC_iP20S_B1_R6	QTLBG130412_28
A28_alpha_B1_R1	QTLBG110312_03	Gradient_alpha_2018-07-06_16-08-01.sky.zip (folder name "Glycerol_gradient")	Sup Figure 6
A27_alpha_B1_R1	QTLBG110312_07
A26_alpha_B1_R1	QTLBG110312_11
A25_alpha_B1_R1	QTLBG110312_15
A24_alpha_B1_R1	QTLBG110312_19
A23_alpha_B1_R1	QTLBG110312_23
A22_alpha_B1_R1	QTLBG110312_27
A21_alpha_B1_R1	QTLBG110312_31
A20_alpha_B1_R1	QTLBG110312_35
A19_alpha_B1_R1	QTLBG110312_39
A18_alpha_B1_R1	QTLBG110312_43
A17_alpha_B1_R1	QTLBG110312_47
A16_alpha_B1_R1	QTLBG110312_51
A15_alpha_B1_R1	QTLBG110312_61
A14_alpha_B1_R1	QTLBG110312_65
A13_alpha_B1_R1	QTLBG110312_69
A12_alpha_B1_R1	QTLBG110312_73
A11_alpha_B1_R1	QTLBG110312_77
A10_alpha_B1_R1	QTLBG110312_81
A9_alpha_B1_R1	QTLBG110312_85
A8_alpha_B1_R1	QTLBG110312_89
A7_alpha_B1_R1	QTLBG110312_93
A6_alpha_B1_R1	QTLBG110312_97
A5_alpha_B1_R1	QTLBG110312_101
A4_alpha_B1_R1	QTLBG110312_105
A3_alpha_B1_R1	QTLBG110312_109
A2_alpha_B1_R1	QTLBG110312_113
A1_alpha_B1_R1	QTLBG110312_117
A29_beta_B1_R1	QTLBG110312_01	Gradient_beta_2018-07-06_16-11-17.sky.zip (folder name "Glycerol_gradient")
A28_beta_B1_R1	QTLBG110312_05
A27_beta_B1_R1	QTLBG110312_09
A26_beta_B1_R1	QTLBG110312_13
A25_beta_B1_R1	QTLBG110312_17
A24_beta_B1_R1	QTLBG110312_21
A23_beta_B1_R1	QTLBG110312_25
A22_beta_B1_R1	QTLBG110312_29
A21_beta_B1_R1	QTLBG110312_33
A20_beta_B1_R1	QTLBG110312_37
A19_beta_B1_R1	QTLBG110312_41
A18_beta_B1_R1	QTLBG110312_45
A17_beta_B1_R1	QTLBG110312_49
A16_beta_B1_R1	QTLBG110312_53
A15_beta_B1_R1	QTLBG110312_63
A14_beta_B1_R1	QTLBG110312_67
A13_beta_B1_R1	QTLBG110312_71
A12_beta_B1_R1	QTLBG110312_75
A11_beta_B1_R1	QTLBG110312_79
A10_beta_B1_R1	QTLBG110312_83
A9_beta_B1_R1	QTLBG110312_87
A8_beta_B1_R1	QTLBG110312_91
A7_beta_B1_R1	QTLBG110312_95
A6_beta_B1_R1	QTLBG110312_99
A5_beta_B1_R1	QTLBG110312_103
A4_beta_B1_R1	QTLBG110312_107
A3_beta_B1_R1	QTLBG110312_111
A2_beta_B1_R1	QTLBG110312_115
A1_beta_B1_R1	QTLBG110312_119
0_B1_R1_M1	QT65TGM180614_02	Gamme_meth1_2018-07-05_12-53-37.sky.zip (folder name "LOD_LLOQ")	Sup Data 5
0.1_B1_R1_M1	QT65TGM180614_23
0.5_B1_R1_M1	QT65TGM180614_26
1_B1_R1_M1	QT65TGM180614_29
5_B1_R1_M1	QT65TGM180614_34
10_B1_R1_M1	QT65TGM180614_37
50_B1_R1_M1	QT65TGM180614_40
100_B1_R1_M1	QT65TGM180614_47
1000_B1_R1_M1	QT65TGM180614_50
5000_B1_R1_M1	QT65TGM180614_53
10k_B1_R1_M1	QT65TGM180614_56
0_B1_R2_M1	QT65TGM180615_02
0.1_B1_R2_M1	QT65TGM180615_05
0.5_B1_R2_M1	QT65TGM180615_08
1_B1_R2_M1	QT65TGM180615_11
5_B1_R2_M1	QT65TGM180615_16
10_B1_R2_M1	QT65TGM180615_19
50_B1_R2_M1	QT65TGM180615_22
100_B1_R2_M1	QT65TGM180615_25
1000_B1_R2_M1	QT65TGM180615_28
5000_B1_R2_M1	QT65TGM180615_31
10k_B1_R2_M1	QT65TGM180615_34
0_B1_R3_M1	QT65TGM180616_02
0.1_B1_R3_M1	QT65TGM180616_05
0.5_B1_R3_M1	QT65TGM180616_08
1_B1_R3_M1	QT65TGM180616_11
5_B1_R3_M1	QT65TGM180616_14
10_B1_R3_M1	QT65TGM180616_17
50_B1_R3_M1	QT65TGM180616_20
100_B1_R3_M1	QT65TGM180616_23
1000_B1_R3_M1	QT65TGM180616_26
5000_B1_R3_M1	QT65TGM180616_29
10k_B1_R3_M1	QT65TGM180616_32
0_B1_R1_M2	QT65TGM180614_03	Gamme_meth2_2018-07-05_12-58-40.sky.zip (folder name "LOD_LLOQ")
0.1_B1_R1_M2	QT65TGM180614_24
0.5_B1_R1_M2	QT65TGM180614_27
1_B1_R1_M2	QT65TGM180614_30
5_B1_R1_M2	QT65TGM180614_35
10_B1_R1_M2	QT65TGM180614_38
50_B1_R1_M2	QT65TGM180614_41
100_B1_R1_M2	QT65TGM180614_48
1000_B1_R1_M2	QT65TGM180614_51
5000_B1_R1_M2	QT65TGM180614_54
10k_B1_R1_M2	QT65TGM180614_57
0_B1_R2_M2	QT65TGM180615_03
0.1_B1_R2_M2	QT65TGM180615_06
0.5_B1_R2_M2	QT65TGM180615_09
1_B1_R2_M2	QT65TGM180615_12
5_B1_R2_M2	QT65TGM180615_17
10_B1_R2_M2	QT65TGM180615_20
50_B1_R2_M2	QT65TGM180615_23
100_B1_R2_M2	QT65TGM180615_26
1000_B1_R2_M2	QT65TGM180615_29
5000_B1_R2_M2	QT65TGM180615_32
10k_B1_R2_M2	QT65TGM180615_35
0_B1_R3_M2	QT65TGM180616_03
0.1_B1_R3_M2	QT65TGM180616_06
0.5_B1_R3_M2	QT65TGM180616_09
1_B1_R3_M2	QT65TGM180616_12
5_B1_R3_M2	QT65TGM180616_15
10_B1_R3_M2	QT65TGM180616_18
50_B1_R3_M2	QT65TGM180616_21
100_B1_R3_M2	QT65TGM180616_24
1000_B1_R3_M2	QT65TGM180616_27
5000_B1_R3_M2	QT65TGM180616_30
10k_B1_R3_M2	QT65TGM180616_33

## Sheet: Global_MS_files
Sample name	Raw file name	Figure
Brain_B1_R1	OVTGM170405_03	Figure 3B
Heart_B1_R1	OVTGM170405_05
Colon_B1_R1	OVTGM170405_07
Liver_B1_R1	OVTGM170405_09
BoneMarrow_B1_R1	OVTGM170405_11
Muscle_B1_R1	OVTGM170405_13
Ovary_B1_R1	OVTGM170405_15
Lung_B1_R1	OVTGM170405_20
Spleen_B1_R1	OVTGM170405_22
Testes_B1_R1	OVTGM170405_24
Thymus_B1_R1	OVTGM170405_26
Brain_B1_R2	OVTGM170405_29
Heart_B1_R2	OVTGM170405_31
Colon_B1_R2	OVTGM170405_33
Liver_B1_R2	OVTGM170405_35
BoneMarrow_B1_R2	OVTGM170405_37
Muscle_B1_R2	OVTGM170405_39
Ovary_B1_R2	OVTGM170405_41
Lung_B1_R2	OVTGM170405_45
Spleen_B1_R2	OVTGM170405_47
Testes_B1_R2	OVTGM170405_49
Thymus_B1_R2	OVTGM170405_53
Brain_B1_R3	OVTGM170405_56
Heart_B1_R3	OVTGM170405_58
Colon_B1_R3	OVTGM170405_60
Liver_B1_R3	OVTGM170405_62
BoneMarrow_B1_R3	OVTGM170405_64
Muscle_B1_R3	OVTGM170405_66
Ovary_B1_R3	OVTGM170405_68
Lung_B1_R3	OVTGM170405_72
Spleen_B1_R3	OVTGM170405_74
Testes_B1_R3	OVTGM170405_76
Thymus_B1_R3	OVTGM170405_78
IFNg HeLa 0h_B1_R1	OEBFF140404_04	Sup Figure 7
IFNg HeLa 0h_B1_R2	OEBFF140404_06
IFNg HeLa 0h_B1_R3	OEBFF140404_11
IFNg HeLa 24h_B1_R1	OEBFF140404_13
IFNg HeLa 24h_B1_R2	OEBFF140404_19
IFNg HeLa 24h_B1_R3	OEBFF140404_21
IFNg HeLa 48h_B1_R1	OEBFF140404_23
IFNg HeLa 48h_B1_R2	OEBFF140404_25
IFNg HeLa 48h_B1_R3	OEBFF140404_29
IFNg HeLa 72h_B1_R1	OEBFF140404_31
IFNg HeLa 72h_B1_R2	OEBFF140404_33
IFNg HeLa 72h_B1_R3	OEBFF140404_35
P4_Nx_B4_R1	QETGM161219_028	Sup Figure 10B
P4_Hx5_B4_R1	QETGM161219_030
P4_Hx1_B4_R1	QETGM161219_032
P6_Nx_B5_R1	QETGM161219_040
P6_Hx5_B5_R1	QETGM161219_042
P6_Hx1_B5_R1	QETGM161219_044
P1_Nx_B1_R2	QETGM161219_047
P1_Hx5_B1_R2	QETGM161219_049
P1_Hx1_B1_R2	QETGM161219_051
P2_Nx_B2_R2	QETGM161219_053
P2_Hx5_B2_R2	QETGM161219_055
P2_Hx1_B2_R2	QETGM161219_057
P3_Nx_B3_R2	QETGM161219_059
P3_Hx5_B3_R2	QETGM161219_061
P3_Hx1_B3_R2	QETGM161219_063
P4_Nx_B4_R2	QETGM161219_065
P4_Hx5_B4_R2	QETGM161219_067
P4_Hx1_B4_R2	QETGM161219_069
P6_Nx_B5_R2	QETGM161219_077
P6_Hx5_B5_R2	QETGM161219_079
P6_Hx1_B5_R2	QETGM161219_081
P1_Nx_B1_R3	QETGM161219_084
P1_Hx5_B1_R3	QETGM161219_087
P1_Hx1_B1_R3	QETGM161219_089
P2_Nx_B2_R3	QETGM161219_091
P2_Hx5_B2_R3	QETGM161219_093
P2_Hx1_B2_R3	QETGM161219_095
P3_Nx_B3_R3	QETGM161219_097
P3_Hx5_B3_R3	QETGM161219_099
P3_Hx1_B3_R3	QETGM161219_101
P4_Nx_B4_R3	QETGM161219_103
P4_Hx5_B4_R3	QETGM161219_105
P4_Hx1_B4_R3	QETGM161219_107
P6_Nx_B5_R3	QETGM161219_116
P6_Hx5_B5_R3	QETGM161219_118
P6_Hx1_B5_R3	QETGM161219_120
P1_Nx_B1_R1	QETGM161219_123
P1_Hx5_B1_R1	QETGM161219_125
P1_Hx1_B1_R1	QETGM161219_127
P2_Nx_B2_R1	QETGM161219_129
P2_Hx5_B2_R1	QETGM161219_131
P2_Hx1_B2_R1	QETGM161219_133
P3_Nx_B3_R1	QETGM161219_135
P3_Hx5_B3_R1	QETGM161219_137
P3_Hx1_B3_R1	QETGM161219_139
ASC_S1P1_Hy_R1	QEMAB150115_249	Sup Figure 11
ASC_S1P1_Hy_R2	QEMAB150115_259
ASC_S1P1_Hy_R3	QEMAB150115_269
ASC_S1P1_No_R1	QEMAB150115_279
ASC_S1P1_No_R2	QEMAB150115_289
ASC_S1P1_No_R3	QEMAB150115_299
ASC_S3P1_Hy_R1	QEMAB150115_88
ASC_S3P1_Hy_R2	QEMAB150115_98
ASC_S3P1_Hy_R3	QEMAB150115_108
ASC_S3P1_No_R1	QEMAB150115_118
ASC_S3P1_No_R2	QEMAB150115_149
ASC_S3P1_No_R3	QEMAB150115_159
ASC_S4P1_Hy_R1	QEMAB150115_177
ASC_S4P1_Hy_R2	QEMAB150115_187
ASC_S4P1_Hy_R3	QEMAB150115_197
ASC_S4P1_No_R1	QEMAB150115_211
ASC_S4P1_No_R2	QEMAB150115_221
ASC_S4P1_No_R3	QEMAB150115_239
